# Supplementary material for: Tradeoff between lag time and growth rate drives the plasmid acquisition cost
Source: Nat Commun. 2023 Apr 24;14:2343. doi: 10.1038/s41467-023-38022-6 (PMC10126158; doi:10.1038/s41467-023-38022-6)
Supplement: Supplementary file 4 — Source Data [file 41467_2023_38022_MOESM4_ESM.zip]

Archive with 34 entries (33 files):
- source data/
- __MACOSX/._source data
- source data/sourcedata_Fig4F.xlsx
- __MACOSX/source data/._sourcedata_Fig4F.xlsx
- source data/sourcedata_FigS7.xlsx
- __MACOSX/source data/._sourcedata_FigS7.xlsx
- source data/.DS_Store
- __MACOSX/source data/._.DS_Store
- source data/sourcedata_Fig2E-S5.xlsx
- __MACOSX/source data/._sourcedata_Fig2E-S5.xlsx
- source data/sourcedata_FigS6B.xlsx
- __MACOSX/source data/._sourcedata_FigS6B.xlsx
- source data/sourcedata_Fig1C_RP4tet.xlsx
- __MACOSX/source data/._sourcedata_Fig1C_RP4tet.xlsx
- source data/sourcedata_FigS3C.xlsx
- __MACOSX/source data/._sourcedata_FigS3C.xlsx
- source data/sourcedata_FigS1B-S2.xlsx
- __MACOSX/source data/._sourcedata_FigS1B-S2.xlsx
- source data/sourcedata_Fig4B.xlsx
- __MACOSX/source data/._sourcedata_Fig4B.xlsx
- source data/sourcedata_Fig4C.xlsx
- __MACOSX/source data/._sourcedata_Fig4C.xlsx
- source data/sourcedata_FigS1A.xlsx
- __MACOSX/source data/._sourcedata_FigS1A.xlsx
- source data/sourcedata_Fig2A-3AB-S3AB.xlsx
- __MACOSX/source data/._sourcedata_Fig2A-3AB-S3AB.xlsx
- source data/sourcedata_Fig2BCD-4A-S2B-S6A.xlsx
- __MACOSX/source data/._sourcedata_Fig2BCD-4A-S2B-S6A.xlsx
- source data/sourcedata_Fig1DE_RP4tet.xlsx
- __MACOSX/source data/._sourcedata_Fig1DE_RP4tet.xlsx
- source data/sourcedata_FigS4.xlsx
- __MACOSX/source data/._sourcedata_FigS4.xlsx
- source data/sourcedata_FigS8.xlsx
- __MACOSX/source data/._sourcedata_FigS8.xlsx
