# Supplementary material for: Tradeoff between lag time and growth rate drives the plasmid acquisition cost
Source: Nat Commun. 2023 Apr 24;14:2343. doi: 10.1038/s41467-023-38022-6 (PMC10126158; doi:10.1038/s41467-023-38022-6)
Supplement: Supplementary file 4 — Source Data [file 41467_2023_38022_MOESM4_ESM.zip › source data/sourcedata_Fig4F.xlsx]

## Sheet: Sheet1
Source Data for Figure 4F
ID	TYPE	Plasmid1	Plasmid2	Plasmid1Drug	Plasmid2Drug	TotalDrug	BiologicalReplicate	INITIAL_DENSITY_PERML	INITIAL_DENSITY_PERUL	INIT_RATIO_GOAL	Dilution1	t0_CFU_PLASMID1	RatioP1	InitialP1_well	Dilution2	t0_CFU_PLASMID2	RatioP2	InitialP2_well	t0_P1_	t0_P2_	t24_CFU_PLASMID1	t24_CFU_PLASMID2	t24_TOTAL	t24_P1_	t24_P2_
7.7.071	denovo	RP4	pB10	Carb	Strep	Tet	1	50000	10000	1:1	120	8000000	2	6666.67	20	1.48333e+06	2	7416.67	47.3373	52.6627	2100000000	255000000	2175000000	96.5517	11.7241
7.7.071	denovo	RP4	pB10	Carb	Strep	Tet	2	50000	10000	1:1	120	8500000	2	7083.33	20	1937500	2	9687.5	42.236	57.764	2.32857e+09	222500000	2400000000	97.0238	9.27083
7.7.071	denovo	RP4	pB10	Carb	Strep	Tet	3	50000	10000	1:1	120	6000000	2	5000	20	1400000	2	7000	41.6667	58.3333	2587500000	608000000	2537500000	101.97	23.9606
7.7.059	denovo	RP4	R64drd	Carb	Strep	Tet	1	250000	50000	1:2	180	1850000	3	685.185	8.23636	1425000	1.5	23068.4	2.88455	97.1154	1400000000	7.04167e+07	1.52083e+09	92.0548	4.63014
7.7.059	denovo	RP4	R64drd	Carb	Strep	Tet	2	250000	50000	1:2	180	3737500	3	1384.26	8.23636	1400000	1.5	22663.7	5.75624	94.2438	1.73333e+09	1.59167e+08	1.69545e+09	102.234	9.38785
7.7.059	denovo	RP4	R64drd	Carb	Strep	Tet	3	250000	50000	1:2	180	2025000	3	750	8.23636	500000	1.5	8094.19	8.48015	91.5199	1.93462e+09	9.23077e+07	1925000000	100.5	4.7952
