# Supplementary material for: Tradeoff between lag time and growth rate drives the plasmid acquisition cost
Source: Nat Commun. 2023 Apr 24;14:2343. doi: 10.1038/s41467-023-38022-6 (PMC10126158; doi:10.1038/s41467-023-38022-6)
Supplement: Supplementary file 4 — Source Data [file 41467_2023_38022_MOESM4_ESM.zip › source data/sourcedata_FigS7.xlsx]

## Sheet: Sheet1
Source Data for Supplemental Figure 7
Date	ID	Plasmid	INC	drug	transonjugants	replicate	type	gr_MANUAL	gr	lt	ttt	max
20220928	9.1.085	pB10	P	tet	1818181.818	1	adapted	0.243892	0.282016	8.53649	10.25	2.34373
20220928	9.1.085	pB10	P	tet	1818181.818	1	adapted	0.29539	0.357114	8.70004	9.75	3.01323
20220928	9.1.085	pB10	P	tet	1818181.818	1	adapted	0.633191	0.529052	8.6253	9.25	3.4304
20220928	9.1.085	pB10	P	tet	1818181.818	1	adapted	0.380949	0.442197	8.40041	9	3.48999
20220928	9.1.085	pB10	P	tet	1818181.818	1	adapted	0.344644	0.4059	8.91777	9.75	3.33555
20220928	9.1.085	pB10	P	tet	1818181.818	1	adapted	0.453768	0.562217	8.59155	9.25	3.53125
20220928	9.1.085	pB10	P	tet	1818181.818	1	adapted	0.391489	0.395352	8.8565	9.75	3.246
20220928	9.1.085	pB10	P	tet	1818181.818	1	adapted	2.98152	1.01812	7.34871	7.5	4.31271
20220928	9.1.085	pB10	P	tet	1818181.818	1	adapted	0.349819	0.731898	7.54579	7.75	4.0285
20220928	9.1.085	pB10	P	tet	1818181.818	1	adapted	0.315185	0.360149	8.52758	9.75	2.38863
20220928	9.1.085	pB10	P	tet	1818181.818	1	adapted	0.197507	0.352506	8.11635	9.5	2.12239
20220928	9.1.085	pB10	P	tet	1818181.818	1	adapted	0.376959	0.443299	7.706	8.5	3.43801
20220928	9.1.085	pB10	P	tet	1818181.818	1	adapted	1.1661	0.5474	7.84455	8.5	3.06805
20220928	9.1.085	pB10	P	tet	1818181.818	1	adapted	0.294384	0.37939	7.96565	9.25	2.40946
20220928	9.1.085	pB10	P	tet	1818181.818	1	adapted	0.445244	0.396274	7.52449	8.5	2.76699
20220928	9.1.085	pB10	P	tet	1818181.818	1	adapted	0.39113	0.31116	8.00973	9.5	2.08547
20220928	9.1.085	pB10	P	tet	1818181.818	1	adapted	0.24221	0.293003	8.39326	10	2.14486
20220928	9.1.085	pB10	P	tet	1818181.818	1	adapted	0.40491	0.485915	7.40913	8.25	3.10036
20220928	9.1.085	pB10	P	tet	1818181.818	1	adapted	0.250482	0.346048	8.42044	9.75	2.27386
20220928	9.1.085	pB10	P	tet	1818181.818	1	adapted	0.215791	0.311091	8.63094	10.25	2.28536
20220928	9.1.085	pB10	P	tet	1818181.818	1	adapted	0.292838	0.410189	8.59776	9.5	2.9342
20220928	9.1.085	pB10	P	tet	1818181.818	1	adapted	0.389515	0.364838	8.20348	9.5	2.16194
20220928	9.1.085	pB10	P	tet	1818181.818	1	denovo	0.318766	0.42405	15.1605	16.25	2.55042
20220928	9.1.085	pB10	P	tet	1818181.818	1	denovo	0.395324	0.428493	14.7233	15.75	2.84696
20220928	9.1.085	pB10	P	tet	1818181.818	1	denovo	0.338651	0.566857	19.0704	20	2.25299
20220928	9.1.085	pB10	P	tet	1818181.818	1	denovo	0.420108	0.514977	16.7178	17.5	2.74203
20220928	9.1.085	pB10	P	tet	1818181.818	1	denovo	0.371618	0.480322	16.7518	17.75	2.63394
20220928	9.1.085	pB10	P	tet	1818181.818	1	denovo	0.54744	0.506553	18.5683	19.5	2.32565
20220928	9.1.085	pB10	P	tet	1818181.818	1	denovo	0.313493	0.48276	17.5188	18.5	2.4681
20220928	9.1.085	pB10	P	tet	1818181.818	1	denovo	0.380025	0.467965	15.0252	15.75	2.93119
20220928	9.1.085	pB10	P	tet	1818181.818	1	denovo	0.37935	0.444097	17.667	18.75	2.18766
20220928	9.1.085	pB10	P	tet	1818181.818	1	denovo	0.446333	0.474075	15.1564	16	3.02917
20220928	9.1.085	pB10	P	tet	1818181.818	1	denovo	0.484668	0.518873	17.475	18.25	2.63906
20220928	9.1.085	pB10	P	tet	1818181.818	1	denovo	0.596019	0.581633	19.0218	19.75	2.4301
20220928	9.1.085	pB10	P	tet	1818181.818	1	denovo	0.417163	0.40602	15.9926	17	2.50098
20220928	9.1.085	pB10	P	tet	1818181.818	1	denovo	0.383576	0.476874	16.4039	17.25	2.67542
20220928	9.1.086	pB10	P	tet	1833333.333	2	adapted	0.32778	0.425895	9.11756	9.75	3.59676
20220928	9.1.086	pB10	P	tet	1833333.333	2	adapted	0.378592	0.413575	9.07352	9.75	3.40846
20220928	9.1.086	pB10	P	tet	1833333.333	2	adapted	0.456227	0.411983	9.33471	10.25	3.14415
20220928	9.1.086	pB10	P	tet	1833333.333	2	adapted	0.533066	0.423532	8.41504	9.25	3.16738
20220928	9.1.086	pB10	P	tet	1833333.333	2	adapted	0.487569	0.434827	8.18674	9	3.16509
20220928	9.1.086	pB10	P	tet	1833333.333	2	adapted	0.323729	0.435621	9.35508	10	3.51474
20220928	9.1.086	pB10	P	tet	1833333.333	2	adapted	0.358275	0.480185	8.83273	9.5	3.48329
20220928	9.1.086	pB10	P	tet	1833333.333	2	adapted	0.415829	0.451998	8.09314	9	2.97172
20220928	9.1.086	pB10	P	tet	1833333.333	2	adapted	0.341244	0.397929	8.85573	9.75	3.19008
20220928	9.1.086	pB10	P	tet	1833333.333	2	adapted	0.514217	0.438634	9.1643	10	3.2998
20220928	9.1.086	pB10	P	tet	1833333.333	2	adapted	0.223154	0.334638	8.93091	10.25	2.52972
20220928	9.1.086	pB10	P	tet	1833333.333	2	adapted	0.367386	0.362211	8.52087	9.75	2.50272
20220928	9.1.086	pB10	P	tet	1833333.333	2	adapted	0.308548	0.421236	8.43848	9.5	2.54858
20220928	9.1.086	pB10	P	tet	1833333.333	2	adapted	0.275115	0.390127	8.3735	9.5	2.5582
20220928	9.1.086	pB10	P	tet	1833333.333	2	adapted	1.26372	0.580859	8.48552	9.25	2.87881
20220928	9.1.086	pB10	P	tet	1833333.333	2	adapted	0.333976	0.419252	7.97326	9	2.51119
20220928	9.1.086	pB10	P	tet	1833333.333	2	adapted	0.261432	0.253595	8.20601	10.25	1.91968
20220928	9.1.086	pB10	P	tet	1833333.333	2	adapted	0.236799	0.301434	9.12234	10.75	2.02685
20220928	9.1.086	pB10	P	tet	1833333.333	2	adapted	0.350962	0.407371	8.0924	9.25	2.42378
20220928	9.1.086	pB10	P	tet	1833333.333	2	adapted	0.552841	0.477648	7.84273	8.75	2.76428
20220928	9.1.086	pB10	P	tet	1833333.333	2	adapted	0.155596	0.274528	8.47769	10.25	1.72531
20220928	9.1.086	pB10	P	tet	1833333.333	2	adapted	0.34722	0.528982	8.3928	9.25	2.95176
20220928	9.1.086	pB10	P	tet	1833333.333	2	denovo	0.370491	0.446477	15.9673	17	2.61971
20220928	9.1.086	pB10	P	tet	1833333.333	2	denovo	0.44863	0.494861	13.8512	14.5	3.39043
20220928	9.1.086	pB10	P	tet	1833333.333	2	denovo	0.370568	0.479438	16.9022	17.75	2.58553
20220928	9.1.086	pB10	P	tet	1833333.333	2	denovo	0.452825	0.453307	12.4687	13.25	3.37355
20220928	9.1.086	pB10	P	tet	1833333.333	2	denovo	0.51483	0.522715	16.8288	17.75	2.72253
20220928	9.1.083	pB10	P	tet	4500000	3	denovo	0.539384	0.56891	19.1208	19.75	2.81047
20220928	9.1.083	pB10	P	tet	4500000	3	denovo	0.537048	0.593947	19.9667	20.75	2.52314
20220928	9.1.083	pB10	P	tet	4500000	3	denovo	0.480074	0.588627	19.9773	20.75	2.63023
20220928	9.1.083	pB10	P	tet	4500000	3	denovo	0.523517	0.600808	17.2917	17.75	3.37486
20220928	9.1.083	pB10	P	tet	4500000	3	denovo	0.560894	0.612809	18.3286	19	3.17364
20220928	9.1.083	pB10	P	tet	4500000	3	denovo	0.588228	0.604811	17.9771	18.5	3.29504
20220928	9.1.083	pB10	P	tet	4500000	3	denovo	0.729241	0.759195	19.2428	19.75	3.47311
20220928	9.1.083	pB10	P	tet	4500000	3	denovo	0.606106	0.642187	18.078	18.5	3.36632
20220928	9.1.083	pB10	P	tet	4500000	3	denovo	0.616892	0.688179	19.56	20.25	2.87218
20220928	9.1.083	pB10	P	tet	4500000	3	denovo	0.679134	0.632573	18.2425	18.75	3.27714
20220928	9.1.083	pB10	P	tet	4500000	3	denovo	0.683935	0.714194	19.259	19.75	3.03054
20220928	9.1.083	pB10	P	tet	4500000	3	denovo	0.375637	0.52962	17.6994	18.5	3.04756
20220928	9.1.083	pB10	P	tet	4500000	3	denovo	0.565358	0.650594	21.2361	22	2.36608
20220928	9.1.085	pB10	P	tet	1818181.818	1	adapted	0.243892	0.282016	8.53649	10.25	2.34373
20220928	9.1.085	pB10	P	tet	1818181.818	1	adapted	0.29539	0.357114	8.70004	9.75	3.01323
20220928	9.1.085	pB10	P	tet	1818181.818	1	adapted	0.633191	0.529052	8.6253	9.25	3.4304
20220928	9.1.085	pB10	P	tet	1818181.818	1	adapted	0.380949	0.442197	8.40041	9	3.48999
20220928	9.1.085	pB10	P	tet	1818181.818	1	adapted	0.344644	0.4059	8.91777	9.75	3.33555
20220928	9.1.085	pB10	P	tet	1818181.818	1	adapted	0.453768	0.562217	8.59155	9.25	3.53125
20220928	9.1.085	pB10	P	tet	1818181.818	1	adapted	0.391489	0.395352	8.8565	9.75	3.246
20220928	9.1.085	pB10	P	tet	1818181.818	1	adapted	2.98152	1.01812	7.34871	7.5	4.31271
20220928	9.1.085	pB10	P	tet	1818181.818	1	adapted	0.349819	0.731898	7.54579	7.75	4.0285
20220928	9.1.085	pB10	P	tet	1818181.818	1	adapted	0.315185	0.360149	8.52758	9.75	2.38863
20220928	9.1.085	pB10	P	tet	1818181.818	1	adapted	0.197507	0.352506	8.11635	9.5	2.12239
20220928	9.1.085	pB10	P	tet	1818181.818	1	adapted	0.376959	0.443299	7.706	8.5	3.43801
20220928	9.1.085	pB10	P	tet	1818181.818	1	adapted	1.1661	0.5474	7.84455	8.5	3.06805
20220928	9.1.085	pB10	P	tet	1818181.818	1	adapted	0.294384	0.37939	7.96565	9.25	2.40946
20220928	9.1.085	pB10	P	tet	1818181.818	1	adapted	0.445244	0.396274	7.52449	8.5	2.76699
20220928	9.1.085	pB10	P	tet	1818181.818	1	adapted	0.39113	0.31116	8.00973	9.5	2.08547
20220928	9.1.085	pB10	P	tet	1818181.818	1	adapted	0.24221	0.293003	8.39326	10	2.14486
20220928	9.1.085	pB10	P	tet	1818181.818	1	adapted	0.40491	0.485915	7.40913	8.25	3.10036
20220928	9.1.085	pB10	P	tet	1818181.818	1	adapted	0.250482	0.346048	8.42044	9.75	2.27386
20220928	9.1.085	pB10	P	tet	1818181.818	1	adapted	0.215791	0.311091	8.63094	10.25	2.28536
20220928	9.1.085	pB10	P	tet	1818181.818	1	adapted	0.292838	0.410189	8.59776	9.5	2.9342
20220928	9.1.085	pB10	P	tet	1818181.818	1	adapted	0.389515	0.364838	8.20348	9.5	2.16194
20220928	9.1.085	pB10	P	tet	1818181.818	1	denovo	0.318766	0.42405	15.1605	16.25	2.55042
20220928	9.1.085	pB10	P	tet	1818181.818	1	denovo	0.395324	0.428493	14.7233	15.75	2.84696
20220928	9.1.085	pB10	P	tet	1818181.818	1	denovo	0.338651	0.566857	19.0704	20	2.25299
20220928	9.1.085	pB10	P	tet	1818181.818	1	denovo	0.420108	0.514977	16.7178	17.5	2.74203
20220928	9.1.085	pB10	P	tet	1818181.818	1	denovo	0.371618	0.480322	16.7518	17.75	2.63394
20220928	9.1.085	pB10	P	tet	1818181.818	1	denovo	0.54744	0.506553	18.5683	19.5	2.32565
20220928	9.1.085	pB10	P	tet	1818181.818	1	denovo	0.313493	0.48276	17.5188	18.5	2.4681
20220928	9.1.085	pB10	P	tet	1818181.818	1	denovo	0.380025	0.467965	15.0252	15.75	2.93119
20220928	9.1.085	pB10	P	tet	1818181.818	1	denovo	0.37935	0.444097	17.667	18.75	2.18766
20220928	9.1.085	pB10	P	tet	1818181.818	1	denovo	0.446333	0.474075	15.1564	16	3.02917
20220928	9.1.085	pB10	P	tet	1818181.818	1	denovo	0.484668	0.518873	17.475	18.25	2.63906
20220928	9.1.085	pB10	P	tet	1818181.818	1	denovo	0.596019	0.581633	19.0218	19.75	2.4301
20220928	9.1.085	pB10	P	tet	1818181.818	1	denovo	0.417163	0.40602	15.9926	17	2.50098
20220928	9.1.085	pB10	P	tet	1818181.818	1	denovo	0.383576	0.476874	16.4039	17.25	2.67542
20220928	9.1.086	pB10	P	tet	1833333.333	2	adapted	0.32778	0.425895	9.11756	9.75	3.59676
20220928	9.1.086	pB10	P	tet	1833333.333	2	adapted	0.378592	0.413575	9.07352	9.75	3.40846
20220928	9.1.086	pB10	P	tet	1833333.333	2	adapted	0.456227	0.411983	9.33471	10.25	3.14415
20220928	9.1.086	pB10	P	tet	1833333.333	2	adapted	0.533066	0.423532	8.41504	9.25	3.16738
20220928	9.1.086	pB10	P	tet	1833333.333	2	adapted	0.487569	0.434827	8.18674	9	3.16509
20220928	9.1.086	pB10	P	tet	1833333.333	2	adapted	0.323729	0.435621	9.35508	10	3.51474
20220928	9.1.086	pB10	P	tet	1833333.333	2	adapted	0.358275	0.480185	8.83273	9.5	3.48329
20220928	9.1.086	pB10	P	tet	1833333.333	2	adapted	0.415829	0.451998	8.09314	9	2.97172
20220928	9.1.086	pB10	P	tet	1833333.333	2	adapted	0.341244	0.397929	8.85573	9.75	3.19008
20220928	9.1.086	pB10	P	tet	1833333.333	2	adapted	0.514217	0.438634	9.1643	10	3.2998
20220928	9.1.086	pB10	P	tet	1833333.333	2	adapted	0.223154	0.334638	8.93091	10.25	2.52972
20220928	9.1.086	pB10	P	tet	1833333.333	2	adapted	0.367386	0.362211	8.52087	9.75	2.50272
20220928	9.1.086	pB10	P	tet	1833333.333	2	adapted	0.308548	0.421236	8.43848	9.5	2.54858
20220928	9.1.086	pB10	P	tet	1833333.333	2	adapted	0.275115	0.390127	8.3735	9.5	2.5582
20220928	9.1.086	pB10	P	tet	1833333.333	2	adapted	1.26372	0.580859	8.48552	9.25	2.87881
20220928	9.1.086	pB10	P	tet	1833333.333	2	adapted	0.333976	0.419252	7.97326	9	2.51119
20220928	9.1.086	pB10	P	tet	1833333.333	2	adapted	0.261432	0.253595	8.20601	10.25	1.91968
20220928	9.1.086	pB10	P	tet	1833333.333	2	adapted	0.236799	0.301434	9.12234	10.75	2.02685
20220928	9.1.086	pB10	P	tet	1833333.333	2	adapted	0.350962	0.407371	8.0924	9.25	2.42378
20220928	9.1.086	pB10	P	tet	1833333.333	2	adapted	0.552841	0.477648	7.84273	8.75	2.76428
20220928	9.1.086	pB10	P	tet	1833333.333	2	adapted	0.155596	0.274528	8.47769	10.25	1.72531
20220928	9.1.086	pB10	P	tet	1833333.333	2	adapted	0.34722	0.528982	8.3928	9.25	2.95176
20220928	9.1.086	pB10	P	tet	1833333.333	2	denovo	0.370491	0.446477	15.9673	17	2.61971
20220928	9.1.086	pB10	P	tet	1833333.333	2	denovo	0.44863	0.494861	13.8512	14.5	3.39043
20220928	9.1.086	pB10	P	tet	1833333.333	2	denovo	0.370568	0.479438	16.9022	17.75	2.58553
20220928	9.1.086	pB10	P	tet	1833333.333	2	denovo	0.452825	0.453307	12.4687	13.25	3.37355
20220928	9.1.086	pB10	P	tet	1833333.333	2	denovo	0.51483	0.522715	16.8288	17.75	2.72253
20220913	9.1.081	R64drd	I	tet	2060000	1	adapted	0.37963	0.411686	9.34381	10.25	2.73839
20220913	9.1.081	R64drd	I	tet	2060000	1	adapted	0.31804	0.373976	8.81047	9.75	2.76296
20220913	9.1.081	R64drd	I	tet	2060000	1	adapted	0.262153	0.239167	9.24973	11.5	1.75319
20220913	9.1.081	R64drd	I	tet	2060000	1	adapted	0.171998	0.246104	9.82859	11.75	2.01109
20220913	9.1.081	R64drd	I	tet	2060000	1	adapted	0.367453	0.309683	9.43143	10.75	2.43484
20220913	9.1.081	R64drd	I	tet	2060000	1	adapted	0.373163	0.341754	8.87632	10	2.68311
20220913	9.1.081	R64drd	I	tet	2060000	1	adapted	0.196332	0.290141	9.94854	11.5	2.37464
20220913	9.1.081	R64drd	I	tet	2060000	1	adapted	0.136465	0.24534	8.78355	10.75	2.20628
20220913	9.1.081	R64drd	I	tet	2060000	1	adapted	0.29377	0.283551	9.33518	11	2.36719
20220913	9.1.081	R64drd	I	tet	2060000	1	adapted	0.155571	0.237505	8.89449	11	2.0777
20220913	9.1.081	R64drd	I	tet	2060000	1	adapted	0.349512	0.268488	8.55483	10.25	2.29583
20220913	9.1.081	R64drd	I	tet	2060000	1	adapted	0.161988	0.23916	9.08544	11.25	1.91868
20220913	9.1.081	R64drd	I	tet	2060000	1	adapted	0.174133	0.253395	9.24459	11	2.30756
20220913	9.1.081	R64drd	I	tet	2060000	1	adapted	0.122583	0.186714	10.2096	13	1.77643
20220913	9.1.081	R64drd	I	tet	2060000	1	adapted	0.190801	0.288974	8.93352	10.5	2.14142
20220913	9.1.081	R64drd	I	tet	2060000	1	adapted	0.0890539	0.165647	8.95123	12	1.53831
20220913	9.1.081	R64drd	I	tet	2060000	1	adapted	0.340549	0.270281	8.39975	10	2.45112
20220913	9.1.081	R64drd	I	tet	2060000	1	adapted	0.292966	0.240931	8.60143	10.5	2.21288
20220913	9.1.081	R64drd	I	tet	2060000	1	adapted	0.238907	0.223068	8.13109	10.25	2.15337
20220913	9.1.081	R64drd	I	tet	2060000	1	adapted	0.319731	0.245342	8.77307	10.75	2.00612
20220913	9.1.081	R64drd	I	tet	2060000	1	denovo	0.39097	0.348631	9.85574	11.25	2.54883
20220913	9.1.081	R64drd	I	tet	2060000	1	denovo	0.227944	0.284547	11.8686	13.5	1.98131
20220913	9.1.081	R64drd	I	tet	2060000	1	denovo	0.227185	0.256537	10.8599	12.75	2.11198
20220913	9.1.081	R64drd	I	tet	2060000	1	denovo	0.160768	0.294882	9.96364	11.5	2.19162
20220913	9.1.081	R64drd	I	tet	2060000	1	denovo	0.226775	0.304594	9.44491	11	2.35088
20220913	9.1.081	R64drd	I	tet	2060000	1	denovo	0.339389	0.23708	12.1451	14.25	1.87621
20220913	9.1.081	R64drd	I	tet	2060000	1	denovo	0.188418	0.281426	9.35424	11	2.22713
20220913	9.1.081	R64drd	I	tet	2060000	1	denovo	0.363281	0.28763	10.1076	11.75	2.21646
20220913	9.1.081	R64drd	I	tet	2060000	1	denovo	0.187278	0.312938	9.76515	11.25	2.46338
20220913	9.1.081	R64drd	I	tet	2060000	1	denovo	0.317141	0.387743	10.6526	11.75	2.64222
20220913	9.1.081	R64drd	I	tet	2060000	1	denovo	0.347566	0.280344	9.57048	11.25	2.24028
20220913	9.1.081	R64drd	I	tet	2060000	1	denovo	0.240112	0.165169	10.8437	14	1.5259
20220913	9.1.081	R64drd	I	tet	2060000	1	denovo	0.49113	0.344812	9.9108	11.25	2.6549
20220913	9.1.081	R64drd	I	tet	2060000	1	denovo	0.220298	0.272247	11.3127	13	2.27951
20220913	9.1.081	R64drd	I	tet	2060000	1	denovo	0.317254	0.277654	12.3369	14	2.10544
20220913	9.1.081	R64drd	I	tet	2060000	1	denovo	0.28701	0.204078	11.2708	13.75	1.62947
20220913	9.1.081	R64drd	I	tet	2060000	1	denovo	0.398105	0.350974	9.35423	10.5	2.60539
20220913	9.1.081	R64drd	I	tet	2060000	1	denovo	0.379183	0.124249	8.65887	12.75	1.54945
20220913	9.1.081	R64drd	I	tet	2060000	1	denovo	0.262932	0.215385	10.0598	12.5	1.69468
20220913	9.1.081	R64drd	I	tet	2060000	1	denovo	0.298508	0.223297	10.6905	12.75	2.0402
20220913	9.1.081	R64drd	I	tet	2060000	1	denovo	0.387748	0.314717	9.94769	11.5	2.46284
20220913	9.1.081	R64drd	I	tet	2060000	1	denovo	0.179974	0.250917	9.65355	11.5	2.01691
20220913	9.1.081	R64drd	I	tet	2060000	1	denovo	0.28516	0.343249	9.52645	10.75	2.64075
20220913	9.1.081	R64drd	I	tet	2060000	1	denovo	0.161898	0.250291	9.36941	11.25	2.0021
20220913	9.1.081	R64drd	I	tet	2060000	1	denovo	0.153034	0.211172	12.0915	14.5	1.57469
20220913	9.1.081	R64drd	I	tet	2060000	1	denovo	0.196825	0.259612	10.2648	12	2.35475
20220913	9.1.081	R64drd	I	tet	2060000	1	denovo	0.177122	0.264322	10.1646	12	2.18014
20220913	9.1.081	R64drd	I	tet	2060000	1	denovo	0.140295	0.247802	9.12677	11	2.38199
20220913	9.1.081	R64drd	I	tet	2060000	1	denovo	0.122318	0.321897	8.86169	10.25	2.41462
20220913	9.1.081	R64drd	I	tet	2060000	1	denovo	0.219605	0.239493	11.1155	13.25	1.94917
20220913	9.1.081	R64drd	I	tet	2060000	1	denovo	0.176216	0.238633	10.0854	12	2.40368
20220913	9.1.081	R64drd	I	tet	2060000	1	denovo	0.215205	0.278731	10.994	12.75	2.06681
20220913	9.1.081	R64drd	I	tet	2060000	1	denovo	0.232404	0.296853	10.5399	12	2.42021
20220913	9.1.081	R64drd	I	tet	2060000	1	denovo	0.15179	0.214154	10.8801	13.25	1.79418
20220913	9.1.081	R64drd	I	tet	2060000	1	denovo	0.181236	0.259028	10.4821	12.5	1.99066
20220913	9.1.082	R64drd	I	tet	1960000	2	adapted	0.45147	0.329678	9.99996	11.5	1.90742
20220913	9.1.082	R64drd	I	tet	1960000	2	adapted	0.359862	0.402336	9.68493	10.75	2.7199
20220913	9.1.082	R64drd	I	tet	1960000	2	adapted	0.429775	0.40063	9.02573	10	2.74203
20220913	9.1.082	R64drd	I	tet	1960000	2	adapted	0.382026	0.406864	8.97568	10	2.70494
20220913	9.1.082	R64drd	I	tet	1960000	2	adapted	0.568964	0.416001	9.35757	10.25	2.86029
20220913	9.1.082	R64drd	I	tet	1960000	2	adapted	0.316986	0.359377	9.43063	10.75	2.5672
20220913	9.1.082	R64drd	I	tet	1960000	2	adapted	0.240318	0.311167	8.6073	10	2.50366
20220913	9.1.082	R64drd	I	tet	1960000	2	adapted	0.297525	0.375083	8.62989	9.75	2.5888
20220913	9.1.082	R64drd	I	tet	1960000	2	adapted	0.233142	0.349526	8.89709	10.25	2.42591
20220913	9.1.082	R64drd	I	tet	1960000	2	adapted	0.189691	0.244523	8.86256	10.75	2.11399
20220913	9.1.082	R64drd	I	tet	1960000	2	adapted	0.197784	0.233679	8.29502	10.5	1.88315
20220913	9.1.082	R64drd	I	tet	1960000	2	adapted	0.28588	0.360377	9.44928	10.5	2.81736
20220913	9.1.082	R64drd	I	tet	1960000	2	adapted	0.374501	0.334526	9.46394	11	2.26388
20220913	9.1.082	R64drd	I	tet	1960000	2	adapted	0.23939	0.263458	8.95351	10.75	2.05277
20220913	9.1.082	R64drd	I	tet	1960000	2	adapted	0.223713	0.217337	8.90239	11.25	1.79947
20220913	9.1.082	R64drd	I	tet	1960000	2	adapted	0.204898	0.265616	9.27605	11	2.11902
20220913	9.1.082	R64drd	I	tet	1960000	2	adapted	0.221693	0.297011	8.65092	10.25	2.4903
20220913	9.1.082	R64drd	I	tet	1960000	2	adapted	0.455485	0.35174	8.36751	9.75	2.37174
20220913	9.1.082	R64drd	I	tet	1960000	2	adapted	0.215139	0.253898	8.88424	10.75	2.12276
20220913	9.1.082	R64drd	I	tet	1960000	2	adapted	0.336552	0.371136	8.29276	9.5	2.44802
20220913	9.1.082	R64drd	I	tet	1960000	2	adapted	0.313082	0.22813	8.67755	10.75	1.99562
20220913	9.1.082	R64drd	I	tet	1960000	2	adapted	0.172506	0.234669	8.90966	11	2.03387
20220913	9.1.082	R64drd	I	tet	1960000	2	adapted	0.268239	0.316858	9.01881	10.5	2.3537
20220913	9.1.082	R64drd	I	tet	1960000	2	adapted	0.288579	0.285742	8.32561	10	2.11882
20220913	9.1.082	R64drd	I	tet	1960000	2	adapted	0.210374	0.260591	8.86517	10.75	2.09631
20220913	9.1.082	R64drd	I	tet	1960000	2	adapted	0.228893	0.251338	8.43164	10.5	2.11425
20220913	9.1.082	R64drd	I	tet	1960000	2	adapted	0.276129	0.296233	8.32785	9.75	2.46739
20220913	9.1.082	R64drd	I	tet	1960000	2	adapted	0.180575	0.230767	8.66954	10.75	2.03922
20220913	9.1.082	R64drd	I	tet	1960000	2	adapted	0.216986	0.272824	9.3893	11.25	2.10689
20220913	9.1.082	R64drd	I	tet	1960000	2	adapted	0.182852	0.192197	9.48671	12.25	1.66263
20220913	9.1.082	R64drd	I	tet	1960000	2	denovo	0.234562	0.341458	10.7685	12.25	2.27089
20220913	9.1.082	R64drd	I	tet	1960000	2	denovo	0.341206	0.380434	10.2162	11.5	2.50901
20220913	9.1.082	R64drd	I	tet	1960000	2	denovo	0.307254	0.34132	12.0844	13.5	2.36689
20220913	9.1.082	R64drd	I	tet	1960000	2	denovo	0.241129	0.330682	11.4879	13	2.24823
20220913	9.1.082	R64drd	I	tet	1960000	2	denovo	0.215317	0.264992	10.8393	12.75	1.95598
20220913	9.1.082	R64drd	I	tet	1960000	2	denovo	0.137213	0.195469	13.3582	16	1.45168
20220913	9.1.082	R64drd	I	tet	1960000	2	denovo	0.171677	0.240341	10.8463	13	1.95061
20220913	9.1.082	R64drd	I	tet	1960000	2	denovo	0.179413	0.26658	10.3005	12.25	2.0463
20220913	9.1.082	R64drd	I	tet	1960000	2	denovo	0.171777	0.223096	10.2228	12.5	1.97189
20220913	9.1.082	R64drd	I	tet	1960000	2	denovo	0.313119	0.325594	11.7606	13.25	2.064
20220913	9.1.082	R64drd	I	tet	1960000	2	denovo	0.277824	0.275785	13.3938	15.25	1.85238
20220913	9.1.082	R64drd	I	tet	1960000	2	denovo	0.125977	0.199218	11.1142	13.75	1.59556
20220913	9.1.082	R64drd	I	tet	1960000	2	denovo	0.443182	0.347924	10.7815	12.25	2.21812
20220913	9.1.082	R64drd	I	tet	1960000	2	denovo	0.106542	0.149413	13.1382	16.5	1.21235
20220913	9.1.082	R64drd	I	tet	1960000	2	denovo	0.253329	0.247822	11.3753	13.5	1.73785
20220913	9.1.082	R64drd	I	tet	1960000	2	denovo	0.166884	0.15204	13.1641	16.5	1.17216
20220913	9.1.082	R64drd	I	tet	1960000	2	denovo	0.31922	0.198901	12.6297	15.25	1.64725
20220913	9.1.082	R64drd	I	tet	1960000	2	denovo	0.230284	0.40509	13.6634	14.75	2.4108
20220913	9.1.082	R64drd	I	tet	1960000	2	denovo	0.164141	0.239969	12.0024	14	1.80709
20220913	9.1.082	R64drd	I	tet	1960000	2	denovo	0.158983	0.228873	13.4453	15.75	1.56459
20220913	9.1.082	R64drd	I	tet	1960000	2	denovo	0.252952	0.36212	12.6144	13.75	2.51453
20220913	9.1.082	R64drd	I	tet	1960000	2	denovo	0.16336	0.28308	11.1589	12.75	2.13691
20220913	9.1.082	R64drd	I	tet	1960000	2	denovo	0.148788	0.219097	9.99785	12.25	1.59832
20220913	9.1.082	R64drd	I	tet	1960000	2	denovo	0.322486	0.173313	11.8802	15	1.33171
20220913	9.1.082	R64drd	I	tet	1960000	2	denovo	0.346893	0.246071	11.8341	14	1.83052
20220913	9.1.082	R64drd	I	tet	1960000	2	denovo	0.157481	0.166818	12.2084	15.25	1.38629
20220913	9.1.082	R64drd	I	tet	1960000	2	denovo	0.277084	0.342251	10.7687	12.25	2.21211
20220913	9.1.082	R64drd	I	tet	1960000	2	denovo	0.212608	0.228669	12.8569	15.25	1.60214
20220913	9.1.082	R64drd	I	tet	1960000	2	denovo	0.166884	0.200858	10.4779	13	1.69037
20220913	9.1.082	R64drd	I	tet	1960000	2	denovo	0.341846	0.267407	10.6007	12.5	2.02397
20220913	9.1.082	R64drd	I	tet	1960000	2	denovo	0.110087	0.201881	10.6428	13.25	1.81888
20220913	9.1.082	R64drd	I	tet	1960000	2	denovo	0.0903086	0.13089	11.1353	15	1.183
20220913	9.1.082	R64drd	I	tet	1960000	2	denovo	0.330169	0.250045	10.8002	12.75	1.85991
20220913	9.1.082	R64drd	I	tet	1960000	2	denovo	0.381702	0.479765	11.0289	12	2.48635
20220913	9.1.082	R64drd	I	tet	1960000	2	denovo	0.152446	0.243321	10.4383	12.5	1.86622
20220913	9.1.082	R64drd	I	tet	1960000	2	denovo	0.309136	0.243207	10.8003	13	1.82845
20220913	9.1.082	R64drd	I	tet	1960000	2	denovo	0.562365	0.295822	12.3496	14	1.78552
20220913	9.1.082	R64drd	I	tet	1960000	2	denovo	0.534518	0.221202	9.7529	12.25	1.48473
20220913	9.1.082	R64drd	I	tet	1960000	2	denovo	0.205133	0.274663	9.56774	11.25	2.24585
20220913	9.1.082	R64drd	I	tet	1960000	2	denovo	0.137653	0.206741	10.8655	13.25	1.82531
20220913	9.1.082	R64drd	I	tet	1960000	2	denovo	0.196734	0.260128	9.57363	11.5	2.15564
20220913	9.1.082	R64drd	I	tet	1960000	2	denovo	0.277343	0.2032	11.1019	13.75	1.62606
20211025	9.1.052	RP4	P	tet	2600000	1	adapted	0.297525	0.334082	8.16503	9.25	3.22366
20211025	9.1.052	RP4	P	tet	2600000	1	adapted	0.247782	0.364282	7.65437	8.25	3.67958
20211025	9.1.052	RP4	P	tet	2600000	1	adapted	0.305122	0.349577	8.64424	9.5	3.5175
20211025	9.1.052	RP4	P	tet	2600000	1	adapted	0.328699	0.328792	8.64191	9.75	3.05022
20211025	9.1.052	RP4	P	tet	2600000	1	adapted	0.352202	0.251176	6.59273	7.5	3.37063
20211025	9.1.052	RP4	P	tet	2600000	1	adapted	0.330906	0.359863	8.7904	9.75	3.28378
20211025	9.1.052	RP4	P	tet	2600000	1	adapted	0.362578	0.395577	8.83773	9.5	3.71732
20211025	9.1.052	RP4	P	tet	2600000	1	adapted	0.403041	0.367207	8.51604	9	3.6697
20211025	9.1.052	RP4	P	tet	2600000	1	adapted	2.57712	1.26003	8.03042	8.25	3.74295
20211025	9.1.052	RP4	P	tet	2600000	1	adapted	0.350653	0.345095	8.57391	9.5	3.38146
20211025	9.1.052	RP4	P	tet	2600000	1	adapted	0.341271	0.311892	8.16115	9.25	2.9835
20211025	9.1.052	RP4	P	tet	2600000	1	adapted	0.361167	0.357584	7.85585	9.25	1.9333
20211025	9.1.052	RP4	P	tet	2600000	1	adapted	0.352349	0.338804	7.91094	9.25	2.50144
20211025	9.1.052	RP4	P	tet	2600000	1	denovo	0.386374	0.430917	11.0071	11.75	3.2721
20211025	9.1.052	RP4	P	tet	2600000	1	denovo	0.375002	0.45329	11.2111	11.75	3.4576
20211025	9.1.052	RP4	P	tet	2600000	1	denovo	0.337595	0.46086	13.3845	14.25	2.8462
20211025	9.1.052	RP4	P	tet	2600000	1	denovo	0.253284	0.371005	14.7287	16	2.30034
20211025	9.1.053	RP4	P	tet	3750000	2	adapted	0.419824	0.391371	9.25318	9.75	3.80488
20211025	9.1.053	RP4	P	tet	3750000	2	adapted	0.349819	0.399985	9.30517	9.75	3.84276
20211025	9.1.053	RP4	P	tet	3750000	2	adapted	0.33509	0.407707	8.84677	9.75	3.14227
20211025	9.1.053	RP4	P	tet	3750000	2	adapted	0.681101	0.538438	8.59587	9.25	3.53473
20211025	9.1.053	RP4	P	tet	3750000	2	adapted	0.381123	0.47199	8.53819	9.25	3.29464
20211025	9.1.053	RP4	P	tet	3750000	2	adapted	0.403627	0.377974	9.89258	11	2.69968
20211025	9.1.053	RP4	P	tet	3750000	2	adapted	0.695063	0.518275	8.29406	8.75	3.49651
20211025	9.1.053	RP4	P	tet	3750000	2	adapted	0.383576	0.398452	8.49932	9.25	3.19725
20211025	9.1.053	RP4	P	tet	3750000	2	adapted	0.300304	0.406705	9.22216	10	3.30208
20211025	9.1.053	RP4	P	tet	3750000	2	adapted	0.438005	0.417582	9.5958	10.5	2.81452
20211025	9.1.053	RP4	P	tet	3750000	2	adapted	0.476812	0.504756	8.22358	8.75	3.57571
20211025	9.1.053	RP4	P	tet	3750000	2	adapted	0.569383	0.613701	8.17866	8.5	3.66561
20211025	9.1.053	RP4	P	tet	3750000	2	adapted	0.366971	0.365879	8.92145	10	3.14713
20211025	9.1.053	RP4	P	tet	3750000	2	adapted	0.313633	0.344984	8.15707	9.25	2.81077
20211025	9.1.053	RP4	P	tet	3750000	2	adapted	0.402489	0.440314	8.53927	9.5	2.85176
20211025	9.1.053	RP4	P	tet	3750000	2	adapted	0.292577	0.355482	8.02807	9	2.85943
20211025	9.1.053	RP4	P	tet	3750000	2	adapted	0.27918	0.279953	9.24831	11	2.14788
20211025	9.1.053	RP4	P	tet	3750000	2	denovo	0.574377	0.46242	14.6415	15.5	2.97515
20211025	9.1.053	RP4	P	tet	3750000	2	denovo	0.367453	0.436571	11.0751	12	3.17001
20211025	9.1.053	RP4	P	tet	3750000	2	denovo	0.391681	0.434551	13.9473	15	2.62842
20211025	9.1.053	RP4	P	tet	3750000	2	denovo	0.702265	0.474182	11.7058	12.5	3.21084
20211025	9.1.053	RP4	P	tet	3750000	2	denovo	1.49071	0.8985	12.1308	12.25	4.58701
20211025	9.1.053	RP4	P	tet	3750000	2	adapted	0.27918	0.279953	9.24831	11	2.14788
20211025	9.1.053	RP4	P	tet	3750000	2	denovo	0.269255	0.323897	19.7835	21.5	1.10201
20211025	9.1.053	RP4	P	tet	3750000	2	denovo	0.574377	0.46242	14.6415	15.5	2.97515
20211025	9.1.053	RP4	P	tet	3750000	2	denovo	0.367453	0.436571	11.0751	12	3.17001
20211025	9.1.053	RP4	P	tet	3750000	2	denovo	0.391681	0.434551	13.9473	15	2.62842
20211025	9.1.053	RP4	P	tet	3750000	2	denovo	0.702265	0.474182	11.7058	12.5	3.21084
20211025	9.1.053	RP4	P	tet	3750000	2	denovo	1.49071	0.8985	12.1308	12.25	4.58701
20211025	9.1.053	RP4	P	tet	3750000	2	denovo	1.49071	0.8985	12.1308	12.75	4.58701
20211025	9.1.053	RP4	P	tet	3750000	2	denovo	1.49071	0.8985	12.1308	12.75	4.58701
