# Supplementary material for: Tradeoff between lag time and growth rate drives the plasmid acquisition cost
Source: Nat Commun. 2023 Apr 24;14:2343. doi: 10.1038/s41467-023-38022-6 (PMC10126158; doi:10.1038/s41467-023-38022-6)
Supplement: Supplementary file 4 — Source Data [file 41467_2023_38022_MOESM4_ESM.zip › source data/sourcedata_Fig2E-S5.xlsx]

## Sheet: Sheet1
Source Data for Figures 2E-S5
Plasmid	drug	num_denovo	num_adapted	AC	AC_error	A_denovo_mean	A_adapted_mean	u_denovo_mean	u_denovo_std	u_adapted_mean	u_adapted_std	lt_denovo_mean	lt_denovo_std	lt_adapted_mean	lt_adapted_std	rho_denovo_real	rho_adapted_real	AC_pred	AC_pred_error	rho_denovo_pred	rho_adapted_pred	slope_denovo	slopeS_denovo	slope_adapted	slopeS_adapted	int_denovo	intS_denovo	int_adapted	intS_adapted	ttt_denovo_mean	ttt_denovo_std	ttt_adapted_mean	ttt_adapted_std	ttt_pred_denovo_mean	ttt_pred_denovo_std	ttt_pred_adapted_mean	ttt_pred_adapted_std	plasmid_only	rec_only
RIP113_KPN0029	tet	31	60	1.68	0.25132	1.0118	0.99391	0.90254	0.28722	1.0504	0.12105	1.3976	0.15789	0.7946	0.085669	0.37971	-0.3972	1.7389	0.53923	0.23455	-0.27034	0.20873	0.16045	-0.2811	0.14255	1.2092	0.16045	1.0898	0.14255	1.364	0.13603	0.81193	0.090533	1.3115	0.24874	0.75425	0.19532	RIP113	KPN0029
RIP113_KPN0047	tet	30	38	1.5336	0.21156	0.92511	1.0591	1.0566	0.16124	0.95531	0.22446	1.295	0.12874	0.76708	0.069014	0.13605	-0.5265	1.8162	0.50306	-0.10776	-0.39345	0.10862	0.25429	-0.16188	0.073553	1.1803	0.25429	0.92172	0.073553	1.2414	0.10969	0.80945	0.08575	1.2503	0.36948	0.68839	0.098011	RIP113	KPN0047
RIP113_KPN0049	tet	17	29	1.1523	0.27057	0.99983	1.0001	1.0275	0.56403	0.98387	0.38989	1.1162	0.18545	0.93189	0.10308	-0.54844	-0.52451	1.198	0.2903	-0.58917	-0.15195	-0.18032	0.12444	-0.13867	0.073788	1.3015	0.12444	1.0683	0.073788	1.0909	0.20208	0.94672	0.13661	1.0444	0.22513	0.87183	0.11368	RIP113	KPN0049
RIP113_KPN0054	tet	30	29	1.3288	0.19791	0.89993	1.1035	1.0244	0.41268	0.97471	0.28035	1.1618	0.13768	0.83259	0.082285	0.31571	-0.31348	1.5057	0.26503	0.2223	-0.29182	0.10533	0.10177	-0.092009	0.091362	1.0539	0.10177	0.92227	0.091362	1.1384	0.11335	0.85678	0.094908	1.1361	0.143	0.75451	0.11674	RIP113	KPN0054
RIP113_KPN0064	tet	9	12	1.3767	0.20032	0.97711	1.0172	1.068	0.11727	0.949	0.16256	1.246	0.17311	0.8155	0.061704	0.050737	-0.46843	2.0801	0.96069	0.040491	-0.30816	0.074899	1.0557	-0.1778	0.1922	1.166	1.0557	0.98423	0.1922	1.1853	0.14363	0.861	0.069361	1.6073	1.0106	0.77273	0.23388	RIP113	KPN0064
RP4_KPN0064	tet	12	33	1.584	0.21017	0.97817	1.0079	1.1174	0.15145	0.95731	0.14077	1.4489	0.14156	0.83677	0.079472	0.62346	-0.57645	1.7983	0.73693	0.37251	-0.15729	0.58276	0.41887	-0.32544	0.14048	0.79772	0.41887	1.1483	0.14048	1.3705	0.11491	0.86526	0.088982	1.4442	0.55099	0.80307	0.21381	RP4	KPN0064
RIP113_KPN0087	tet	106	80	1.0897	0.1434	0.99295	1.0093	1.0292	0.26621	0.96128	0.10784	1.0452	0.10471	0.9401	0.076354	0.043944	-0.63742	1.1005	0.18905	-0.058221	-0.27014	0.017285	0.06395	-0.45131	0.10282	1.0274	0.06395	1.3739	0.10282	1.0367	0.098922	0.95135	0.086209	0.98962	0.09384	0.89927	0.13064	RIP113	KPN0087
RIP113_KPN0106	tet	53	40	1.1183	0.16289	0.99535	1.0062	1.0007	0.24941	0.99901	0.31473	1.0578	0.11316	0.92342	0.079175	-0.035673	-0.43187	1.1755	0.20155	0.13191	-0.43251	-0.016186	0.10637	-0.10864	0.062055	1.074	0.10637	1.032	0.062055	1.0477	0.10873	0.93685	0.095748	1.0208	0.15229	0.86844	0.087828	RIP113	KPN0106
RIP113_KPN0112	tet	23	112	1.2459	0.19309	0.9273	1.0149	1.0064	0.18565	0.99868	0.19937	1.228	0.17305	0.95318	0.079475	0.3395	-0.42374	1.3382	0.42248	0.0083872	-0.344	0.31645	0.32921	-0.16892	0.057108	0.9095	0.32921	1.1219	0.057108	1.1958	0.14862	0.95979	0.088861	1.2076	0.39806	0.90239	0.071779	RIP113	KPN0112
RIP113_KPN0127	tet	71	93	1.1676	0.15953	0.97092	1.0222	1.007	0.18216	0.99468	0.14073	1.1034	0.12669	0.92108	0.077493	-0.099487	-0.24307	1.2298	0.28869	-0.014734	-0.1294	-0.069194	0.1389	-0.13385	0.09305	1.173	0.1389	1.0542	0.09305	1.0886	0.11595	0.93236	0.079799	1.0748	0.19353	0.87398	0.1481	RIP113	KPN0127
RIP113_KPN0159	tet	55	78	1.0998	0.19221	0.96417	1.0253	0.865	0.21971	1.0952	0.70803	1.0624	0.083663	0.95598	0.10314	-0.40472	-0.36116	1.1403	0.1306	-0.33007	-0.44688	-0.15412	0.080074	-0.052609	0.025945	1.1957	0.080074	1.0136	0.025945	1.0562	0.096869	0.96035	0.14287	1.0137	0.10687	0.88895	0.048561	RIP113	KPN0159
RP4_KPN0159	tet	27	56	1.4056	0.22855	0.89425	1.051	0.914	0.2707	1.0415	0.45651	1.2808	0.17939	0.86461	0.072924	0.18644	-0.35551	1.6073	0.41608	0.19469	-0.38798	0.12355	0.22243	-0.05679	0.034004	1.1679	0.22243	0.92376	0.034004	1.2418	0.14684	0.88343	0.098591	1.2776	0.36639	0.79486	0.058268	RP4	KPN0159
RIP113_KPN0165	tet	20	46	1.1199	0.17205	1.0267	0.98839	1.2558	0.66473	0.88878	0.52632	1.1298	0.1148	0.94355	0.085611	0.25174	-0.2505	1.1924	0.16392	0.20217	-0.11634	0.043477	0.068315	-0.040746	0.039889	1.0752	0.068315	0.97976	0.039889	1.0806	0.10944	0.96494	0.11147	1.0585	0.13614	0.88772	0.062018	RIP113	KPN0165
RIP113_KPN0169	tet	47	65	1.1131	0.15375	1.0181	0.9869	1.1938	0.39598	0.8599	0.27302	1.1044	0.095483	0.92454	0.073747	-0.23444	-0.54644	1.2148	0.13049	-0.23188	-0.50942	-0.056531	0.058686	-0.1476	0.04758	1.1718	0.058686	1.0515	0.04758	1.0627	0.10014	0.95467	0.096403	1.0611	0.098263	0.87344	0.06278	RIP113	KPN0169
RP4_KPN0169	tet	25	65	1.2096	0.1809	0.98959	1.004	1.0817	0.36936	0.96856	0.39993	1.181	0.11012	0.93038	0.088554	0.036892	-0.41627	1.2771	0.23197	0.041039	-0.35195	0.010999	0.10648	-0.092174	0.042345	1.1691	0.10648	1.0197	0.042345	1.143	0.10616	0.94499	0.11078	1.1229	0.19884	0.87924	0.064741	RP4	KPN0169
RIP113_KPN0193	tet	22	62	1.0853	0.17924	0.95429	1.0162	1.1959	0.72334	0.9305	0.30233	1.0855	0.10941	0.96968	0.09541	-0.44867	-0.45355	1.1505	0.15405	-0.38412	-0.39014	-0.067863	0.052131	-0.14313	0.060662	1.1666	0.052131	1.1029	0.060662	1.0616	0.12776	0.97815	0.11063	1.0437	0.10767	0.90714	0.088442	RIP113	KPN0193
RIP113_KPN0200	tet	21	31	1.1634	0.16374	0.92441	1.0512	1.0035	0.21347	0.99764	0.24471	1.1042	0.10963	0.92942	0.081979	-0.015884	-0.4722	1.2833	0.3162	-0.006224	-0.48033	-0.0081573	0.2037	-0.15819	0.093172	1.1124	0.2037	1.0872	0.093172	1.0914	0.104	0.93808	0.097154	1.0922	0.23735	0.85108	0.1389	RIP113	KPN0200
RP4_KPN0200	tet	22	48	1.4519	0.23905	0.84473	1.0712	0.85558	0.19237	1.0662	0.33035	1.2931	0.19813	0.86565	0.070077	0.099855	-0.4103	1.6198	0.55124	0.15702	-0.36555	0.10285	0.39523	-0.087038	0.047881	1.2051	0.39523	0.95845	0.047881	1.2714	0.17095	0.87563	0.083195	1.2824	0.47457	0.79169	0.067146	RP4	KPN0200
RIP113_KPN0201	tet	48	36	1.0322	0.14348	1.0393	0.94764	1.1105	0.28172	0.85261	0.24785	1.0427	0.10211	0.9431	0.088411	-0.087861	-0.42136	1.0738	0.24194	-0.025893	-0.35945	-0.031845	0.089362	-0.15031	0.093813	1.078	0.089362	1.0713	0.093813	1.0136	0.094987	0.98191	0.1008	0.95688	0.16517	0.89113	0.14129	RIP113	KPN0201
RP4_KPN0201	tet	36	36	1.2957	0.28029	1.0126	0.98743	0.94157	0.19239	1.0584	0.40817	1.1593	0.20147	0.84068	0.091309	-0.13349	-0.40702	1.4439	0.49211	0.013995	-0.3533	-0.13978	0.30096	-0.091052	0.059256	1.2909	0.30096	0.93705	0.059256	1.1288	0.17847	0.8712	0.12864	1.1475	0.41108	0.79472	0.10025	RP4	KPN0201
RIP113_KPN0212	tet	25	58	1.0975	0.18844	0.99593	1.0018	0.97251	0.24437	1.0118	0.54217	1.0883	0.12973	0.96193	0.10219	-0.30623	-0.16377	1.1824	0.30609	-0.06135	-0.15886	-0.16257	0.1806	-0.030868	0.041556	1.2464	0.1806	0.99316	0.041556	1.0662	0.13293	0.97148	0.11469	1.0663	0.28699	0.90181	0.065977	RIP113	KPN0212
RIP113_KPN0224	tet	30	57	1.2729	0.16829	0.98884	1.0059	1.2946	0.48897	0.84495	0.18419	1.2337	0.12577	0.877	0.072473	0.22058	-0.65939	1.4689	0.22935	0.23741	-0.51985	0.056738	0.080656	-0.25945	0.066731	1.1602	0.080656	1.0962	0.066731	1.1634	0.10599	0.91398	0.087567	1.2037	0.17591	0.81944	0.086343	RIP113	KPN0224
RP4_KPN0224	tet	24	67	1.1293	0.2079	0.97842	1.0077	1.1129	0.28041	0.95955	0.32641	1.1247	0.10638	0.95534	0.18857	0.095416	0.31849	1.2019	0.30536	0.053826	0.24585	0.036198	0.13825	0.18399	0.11334	1.0844	0.13825	0.77879	0.11334	1.0921	0.095408	0.96701	0.15669	1.0546	0.19954	0.87742	0.16948	RP4	KPN0224
RIP113_KPN0229	tet	71	118	1.0971	0.17688	0.9837	1.0098	1.0555	0.21995	0.96662	0.13386	1.0768	0.14198	0.95379	0.080929	-0.20732	-0.53933	1.1804	0.24412	-0.17336	-0.51302	-0.13383	0.12675	-0.32607	0.078379	1.2181	0.12675	1.269	0.078379	1.0585	0.13879	0.9648	0.090509	1.0507	0.19095	0.89015	0.11429	RIP113	KPN0229
RP4_KPN0229	tet	53	156	1.3438	0.27772	0.95529	1.0152	1.232	0.49576	0.92118	0.40791	1.3137	0.21397	0.89343	0.17992	0.31755	0.39192	1.5581	0.27352	0.41552	0.62929	0.13705	0.096004	0.17287	0.054112	1.1448	0.096004	0.73419	0.054112	1.236	0.16111	0.91981	0.14752	1.2911	0.20679	0.82862	0.10408	RP4	KPN0229
RIP113_KPN0243	tet	26	32	1.3578	0.29587	1.0003	0.99979	1.0389	0.22815	0.96843	0.34041	1.2199	0.20632	0.82134	0.11815	0.12463	-0.44626	1.5185	0.60254	0.27436	-0.27978	0.11271	0.31336	-0.15489	0.096251	1.1028	0.31336	0.97134	0.096251	1.1701	0.17648	0.86176	0.13552	1.1459	0.46896	0.75461	0.12942	RIP113	KPN0243
RIP113_KPN0267	tet	13	14	1.0588	0.19326	0.9987	1.0012	0.95276	0.22009	1.0439	0.27937	1.0242	0.1486	0.97749	0.072713	-0.83741	-0.71223	1.0154	0.38241	-0.18925	-0.33549	-0.5654	0.19983	-0.18538	0.094	1.5629	0.19983	1.171	0.094	1.0296	0.15586	0.97247	0.099182	0.96629	0.31614	0.9516	0.14558	RIP113	KPN0267
RIP113_KPN0284	tet	14	68	1.2546	0.22027	0.84472	1.032	0.83221	0.20874	1.0345	0.67126	1.2148	0.073207	0.95577	0.13551	-0.33115	-0.72177	1.4199	0.23053	-0.20695	-0.85485	-0.11614	0.17026	-0.14571	0.028693	1.3115	0.17026	1.1065	0.028693	1.2023	0.082818	0.95834	0.15477	1.2204	0.20159	0.85946	0.069161	RIP113	KPN0284
RIP113_KPN0306	tet	8	57	1.2225	0.10569	0.79181	1.0292	1.0235	0.18326	0.9967	0.27814	1.2188	0.053746	0.96929	0.072488	0.50942	-0.33991	1.3722	0.29869	0.28174	-0.25692	0.1494	0.20021	-0.088587	0.055292	1.0659	0.20021	1.0576	0.055292	1.1899	0.039187	0.97335	0.077803	1.2452	0.2825	0.90743	0.082284	RIP113	KPN0306
RIP113_KPN0337	tet	29	45	1.3262	0.19467	0.93407	1.0425	1.0591	0.31302	0.96192	0.22735	1.2153	0.14778	0.86127	0.057804	-0.049431	-0.49753	1.478	0.27687	0.07118	-0.25545	-0.023336	0.15456	-0.1265	0.056542	1.24	0.15456	0.98296	0.056542	1.1759	0.13886	0.88666	0.077308	1.1896	0.22261	0.8049	0.074506	RIP113	KPN0337
