# Supplementary material for: Tradeoff between lag time and growth rate drives the plasmid acquisition cost
Source: Nat Commun. 2023 Apr 24;14:2343. doi: 10.1038/s41467-023-38022-6 (PMC10126158; doi:10.1038/s41467-023-38022-6)
Supplement: Supplementary file 4 — Source Data [file 41467_2023_38022_MOESM4_ESM.zip › source data/sourcedata_FigS6B.xlsx]

## Sheet: Sheet1
Source Data for Supplementary Figure 6B
plas	fold	time_all	Rep1	Rep2	Rep3
denovo	3x	0	0.23504	0.0494512	0.0241361
denovo	3x	0.252604	0.216357	0.0311316	0.00677203
denovo	3x	0.505208	0.219896	0.0317801	0.00789626
denovo	3x	0.757812	0.220057	0.0265802	0.00532474
denovo	3x	1.01042	0.228691	0.0382421	0.0181167
denovo	3x	1.26302	0.230123	0.0507243	0.0312177
denovo	3x	1.51562	0.240876	0.0475386	0.0366912
denovo	3x	1.76823	0.249178	0.0512013	0.037003
denovo	3x	2.02083	0.260346	0.0518369	0.0391834
denovo	3x	2.27344	0.273676	0.0265802	0.0412037
denovo	3x	2.52604	0.269405	0.0542169	0.0501682
denovo	3x	2.77865	0.263272	0.0508833	0.029177
denovo	3x	3.03125	0.260808	0.0641515	0.0490906
denovo	3x	3.28385	0.250892	0.0617951	0.0575269
denovo	3x	3.53646	0.248553	0.0401726	0.0538543
denovo	3x	3.78906	0.247929	0.0241334	0.0526271
denovo	3x	4.04167	0.247929	0.041939	0.0593581
denovo	3x	4.29427	0.250425	0.0435421	0.0477033
denovo	3x	4.54688	0.249334	0	0.0416694
denovo	3x	4.79948	0.219414	0.022826	0.0464685
denovo	3x	5.05208	0.219736	0.0164278	0.0415142
denovo	3x	5.30469	0.208914	0.0208617	0.0592056
denovo	3x	5.55729	0.204031	0.0208617	0.0371589
denovo	3x	5.8099	0.201253	0.00100334	0.0385609
denovo	3x	6.0625	0.196002	0.0106508	0.0279192
denovo	3x	6.3151	0.18625	0.0147806	0.0294913
denovo	3x	6.56771	0.18625	0.0116435	0.0236622
denovo	3x	6.82031	0.180753	0.00667003	0.030904
denovo	3x	7.07292	0.177574	0.00965708	0.0231881
denovo	3x	7.32552	0.176736	0.0144509	0.025241
denovo	3x	7.57812	0.168146	0.030158	0.0269747
denovo	3x	7.83073	0.160165	0.017908	0.00306922
denovo	3x	8.08333	0.155208	0.029346	0.0103011
denovo	3x	8.33594	0.144354	0.0236433	0.00612905
denovo	3x	8.58854	0.138099	0.0223353	0.00451978
denovo	3x	8.84115	0.138099	0.0317801	0.0162083
denovo	3x	9.09375	0.120692	0.0295084	0.00982057
denovo	3x	9.34635	0.113036	0.0395295	0.00435871
denovo	3x	9.59896	0.115356	0.0475386	0.00306922
denovo	3x	9.85156	0.0953648	0.0343699	0.00161655
denovo	3x	10.1042	0.0869613	0.0343699	0.0123806
denovo	3x	10.3568	0.0704993	0.0288585	0.0112614
denovo	3x	10.6094	0.0703128	0.041939	0.0146152
denovo	3x	10.862	0.065826	0.0467405	0.0111014
denovo	3x	11.1146	0.0616953	0.0430614	0.0177989
denovo	3x	11.3672	0.0577364	0.0392078	0.0203386
denovo	3x	11.6198	0.0482468	0.0443426	0.0203386
denovo	3x	11.8724	0.0512933	0.0573815	0.0285483
denovo	3x	12.125	0.0530029	0.0616378	0.0329412
denovo	3x	12.3776	0.0581141	0.0663459	0.041359
denovo	3x	12.6302	0.0369321	0.0686917	0.0266597
denovo	3x	12.8828	0.0423178	0.0811103	0.0354427
denovo	3x	13.1354	0.025878	0.0683792	0.0302764
denovo	3x	13.388	0.00040016	0.0603786	0.0211309
denovo	3x	13.6406	0.0111444	0.0727447	0.0305902
denovo	3x	13.8932	0.00697979	0.0705643	0.0255564
denovo	3x	14.1458	0.00279776	0.0730558	0.032628
denovo	3x	14.3984	0.00319681	0.0704084	0.0260294
denovo	3x	14.651	0.00379507	0.0655628	0.0250832
denovo	3x	14.9036	0.00259818	0.0641515	0.0302764
denovo	3x	15.1562	0.0045922	0.0644653	0.0287055
denovo	3x	15.4089	0	0.0655628	0.0294913
denovo	3x	15.6615	0.00359569	0.0627383	0.0272897
denovo	3x	15.9141	0.00339627	0.0654061	0.0257141
denovo	3x	16.1667	0.0053887	0.0521546	0
denovo	3x	16.4193	0.00598565	0.0499288	0.0133389
denovo	3x	16.6719	0.00638342	0.047379	0.0157307
denovo	3x	16.9245	0.0103525	0.0614805	0.0258718
denovo	3x	17.1771	0.0164735	0.050088	0.00901923
denovo	3x	17.4297	0.0162767	0.049292	0.00757518
denovo	3x	17.6823	0.0145031	0.0461017	0.00998077
denovo	3x	17.9349	0.0123311	0.0478576	0.0122208
denovo	3x	18.1875	0.0121334	0.0484953	0.0120609
denovo	3x	18.4401	0.0139112	0.0504062	0.0101409
denovo	3x	18.6927	0.0145031	0.0496104	0.00901923
denovo	3x	18.9453	0.0145031	0.0491327	0.00869851
denovo	3x	19.1979	0.0154888	0.0510423	0.00933984
denovo	3x	19.4505	0.0188329	0.0505652	0.00950011
denovo	3x	19.7031	0.0131215	0.0508833	0.0127001
denovo	3x	19.9557	0.0160798	0.0519957	0.0120609
denovo	3x	20.2083	0.0184401	0.0565913	0.017322
denovo	3x	20.4609	0.0166704	0.0584867	0.0182756
denovo	3x	20.7135	0.0186365	0.0628955	0.0236622
denovo	3x	20.9661	0.0202067	0.0614805	0.0244519
denovo	3x	21.2188	0.0225573	0.0654061	0.0280765
denovo	3x	21.4714	0.0213827	0.0660327	0.0304333
denovo	3x	21.724	0.0241214	0.0705643	0.0346617
denovo	3x	21.9766	0.0266577	0.0753859	0.0363792
denovo	3x	22.2292	0.0311294	0.0774009	0.0402718
denovo	3x	22.4818	0.0317112	0.0804931	0.0449229
denovo	3x	22.7344	0.0357743	0.0835757	0.0473947
denovo	3x	22.987	0.0382812	0.088335	0.0509373
denovo	3x	23.2396	0.0394362	0.0909354	0.0540076
denovo	3x	23.4922	0.0423178	0.0929194	0.0578323
denovo	3x	23.7448	0.0446171	0.0986962	0.0622507
denovo	3x	23.9974	0.0459559	0.100665	0.0654381
denovo	3x	24.25	0.0486281	0.102932	0.0658926
denovo	9x	0	0.17714	0.0330791	0.0370002
denovo	9x	0.252604	0.153043	0.0115179	0.0119897
denovo	9x	0.505208	0.154151	0.00149365	0.00825831
denovo	9x	0.757812	0.165164	0.0174111	0.0208885
denovo	9x	1.01042	0.174612	0.0196121	0.00563805
denovo	9x	1.26302	0.177861	0.0137319	0
denovo	9x	1.51562	0.175335	0.00484624	0.00863207
denovo	9x	1.76823	0.173888	0.00410219	0.0101257
denovo	9x	2.02083	0.169899	0	0.0134783
denovo	9x	2.27344	0.174973	0.00410219	0.0256758
denovo	9x	2.52604	0.173164	0.0170438	0.0388147
denovo	9x	2.77865	0.169172	0.0236348	0.0304404
denovo	9x	3.03125	0.177501	0.0319939	0.0733808
denovo	9x	3.28385	0.176057	0.0499284	0.0883298
denovo	9x	3.53646	0.172439	0.0619427	0.0824464
denovo	9x	3.78906	0.180741	0.0619427	0.0982869
denovo	9x	4.04167	0.173526	0.0643984	0.118578
denovo	9x	4.29427	0.179302	0.0717295	0.0917745
denovo	9x	4.54688	0.180382	0.0738143	0.117238
denovo	9x	4.79948	0.178222	0.0824544	0.122588
denovo	9x	5.05208	0.178582	0.0838299	0.14403
denovo	9x	5.30469	0.17425	0.0886294	0.138466
denovo	9x	5.55729	0.172802	0.0852036	0.147939
denovo	9x	5.8099	0.170262	0.0862325	0.164383
denovo	9x	6.0625	0.167352	0.0913616	0.15442
denovo	9x	6.3151	0.166988	0.0903379	0.164383
denovo	9x	6.56771	0.157835	0.0940864	0.15442
denovo	9x	6.82031	0.153043	0.100866	0.166938
denovo	9x	7.07292	0.147856	0.103565	0.169805
denovo	9x	7.32552	0.147484	0.107265	0.177409
denovo	9x	7.57812	0.150082	0.102554	0.164703
denovo	9x	7.83073	0.135145	0.103902	0.160859
denovo	9x	8.08333	0.134016	0.106593	0.179302
denovo	9x	8.33594	0.1374	0.102217	0.167895
denovo	9x	8.58854	0.130998	0.104239	0.156356
denovo	9x	8.84115	0.125695	0.115954	0.162783
denovo	9x	9.09375	0.129107	0.1076	0.157645
denovo	9x	9.34635	0.126454	0.106257	0.169168
denovo	9x	9.59896	0.120364	0.120271	0.173614
denovo	9x	9.85156	0.116921	0.111953	0.177725
denovo	9x	10.1042	0.117304	0.113956	0.176146
denovo	9x	10.3568	0.112313	0.113622	0.181505
denovo	9x	10.6094	0.115004	0.107265	0.174881
denovo	9x	10.862	0.113083	0.114289	0.177409
denovo	9x	11.1146	0.110001	0.115622	0.182133
denovo	9x	11.3672	0.111928	0.112621	0.180876
denovo	9x	11.6198	0.10807	0.118945	0.189333
denovo	9x	11.8724	0.105361	0.118613	0.189645
denovo	9x	12.125	0.103032	0.115954	0.197719
denovo	9x	12.3776	0.102255	0.114956	0.196172
denovo	9x	12.6302	0.0995296	0.116287	0.196172
denovo	9x	12.8828	0.0952319	0.121596	0.197101
denovo	9x	13.1354	0.0956233	0.119608	0.199882
denovo	9x	13.388	0.0861856	0.119608	0.200808
denovo	9x	13.6406	0.0861856	0.117285	0.202348
denovo	9x	13.8932	0.0782522	0.114622	0.211542
denovo	9x	14.1458	0.0766579	0.114289	0.209099
denovo	9x	14.3984	0.0726611	0.113289	0.211237
denovo	9x	14.651	0.0702554	0.114622	0.205422
denovo	9x	14.9036	0.0666358	0.112621	0.210321
denovo	9x	15.1562	0.060574	0.104575	0.207569
denovo	9x	15.4089	0.0544751	0.103228	0.20971
denovo	9x	15.6615	0.0512072	0.103228	0.204808
denovo	9x	15.9141	0.0471071	0.102217	0.207262
denovo	9x	16.1667	0.0450508	0.098837	0.205729
denovo	9x	16.4193	0.0413387	0.0968038	0.203579
denovo	9x	16.6719	0.0384419	0.0913616	0.201424
denovo	9x	16.9245	0.0334564	0.0855467	0.200191
denovo	9x	17.1771	0.0313718	0.0882873	0.199882
denovo	9x	17.4297	0.0263509	0.0855467	0.198956
denovo	9x	17.6823	0.0229895	0.0838299	0.19741
denovo	9x	17.9349	0.020039	0.0800427	0.198956
denovo	9x	18.1875	0.0145364	0.0779709	0.194932
denovo	9x	18.4401	0.0153849	0.0745083	0.196481
denovo	9x	18.6927	0.0119864	0.0734672	0.194932
denovo	9x	18.9453	0.00857638	0.0671975	0.191514
denovo	9x	19.1979	0.00601118	0.0682452	0.196481
denovo	9x	19.4505	0.00472611	0.0668481	0.194622
denovo	9x	19.7031	0.00472611	0.0633467	0.195862
denovo	9x	19.9557	0.002151	0.0626449	0.196791
denovo	9x	20.2083	0.002151	0.0636974	0.196172
denovo	9x	20.4609	0	0.0556002	0.198647
denovo	9x	20.7135	0.00343938	0.0580715	0.195552
denovo	9x	20.9661	0.00472611	0.0556002	0.196791
denovo	9x	21.2188	0.00172117	0.0513493	0.194622
denovo	9x	21.4714	0.00301011	0.0527683	0.195242
denovo	9x	21.724	0.000430571	0.0524137	0.196172
denovo	9x	21.9766	0.00301011	0.0502838	0.195862
denovo	9x	22.2292	0.00386848	0.0481493	0.198338
denovo	9x	22.4818	0.00643917	0.0474368	0.198647
denovo	9x	22.7344	0.0072946	0.0481493	0.198029
denovo	9x	22.987	0.011135	0.0502838	0.20204
denovo	9x	23.2396	0.0136871	0.0485054	0.19741
denovo	9x	23.4922	0.0162327	0.0509943	0.202348
denovo	9x	23.7448	0.0187719	0.0506391	0.204194
denovo	9x	23.9974	0.0229895	0.053477	0.206956
denovo	9x	24.25	0.0225686	0.0502838	0.204501
denovo	27x	0	0	0	0.00312989
denovo	27x	0.252604	0.00773998	0.0047657	0
denovo	27x	0.505208	0.0290985	0.027485	0.019403
denovo	27x	0.757812	0.0448233	0.0512137	0.0526638
denovo	27x	1.01042	0.0668668	0.0766071	0.0571149
denovo	27x	1.26302	0.0683192	0.0839547	0.0622828
denovo	27x	1.51562	0.0755499	0.0927011	0.0563744
denovo	27x	1.76823	0.0784276	0.096323	0.0578548
denovo	27x	2.02083	0.0805805	0.100652	0.0556334
denovo	27x	2.27344	0.0820132	0.103528	0.0681566
denovo	27x	2.52604	0.0848723	0.104962	0.0681566
denovo	27x	2.77865	0.0919847	0.112817	0.073996
denovo	27x	3.03125	0.100453	0.122725	0.0826917
denovo	27x	3.28385	0.10606	0.138792	0.0905969
denovo	27x	3.53646	0.115795	0.15324	0.102692
denovo	27x	3.78906	0.124752	0.162081	0.117435
denovo	27x	4.04167	0.137699	0.178199	0.132649
denovo	27x	4.29427	0.144447	0.187483	0.146283
denovo	27x	4.54688	0.152484	0.199295	0.160401
denovo	27x	4.79948	0.16508	0.213543	0.169041
denovo	27x	5.05208	0.17426	0.222506	0.185451
denovo	27x	5.30469	0.180118	0.235173	0.197102
denovo	27x	5.55729	0.187875	0.242696	0.214327
denovo	27x	5.8099	0.192372	0.251403	0.230639
denovo	27x	6.0625	0.201306	0.263711	0.241162
denovo	27x	6.3151	0.213305	0.272843	0.259466
denovo	27x	6.56771	0.21769	0.283693	0.269093
denovo	27x	6.82031	0.22081	0.292646	0.277442
denovo	27x	7.07292	0.224541	0.29502	0.287486
denovo	27x	7.32552	0.233194	0.301519	0.304969
denovo	27x	7.57812	0.235652	0.310898	0.317028
denovo	27x	7.83073	0.236266	0.314392	0.324987
denovo	27x	8.08333	0.238717	0.319611	0.323287
denovo	27x	8.33594	0.23994	0.323075	0.342945
denovo	27x	8.58854	0.23994	0.327676	0.341832
denovo	27x	8.84115	0.246034	0.335676	0.351253
denovo	27x	9.09375	0.249067	0.340219	0.367664
denovo	27x	9.34635	0.249673	0.349243	0.364404
denovo	27x	9.59896	0.251487	0.350926	0.367122
denovo	27x	9.85156	0.255708	0.3554	0.388073
denovo	27x	10.1042	0.258112	0.358743	0.389667
denovo	27x	10.3568	0.261707	0.367051	0.393904
denovo	27x	10.6094	0.265884	0.374743	0.39865
denovo	27x	10.862	0.268858	0.379657	0.406509
denovo	27x	11.1146	0.270638	0.385631	0.410676
denovo	27x	11.3672	0.277137	0.395329	0.418958
denovo	27x	11.6198	0.283009	0.403871	0.428704
denovo	27x	11.8724	0.287682	0.416025	0.438356
denovo	27x	12.125	0.298117	0.431658	0.447916
denovo	27x	12.3776	0.308444	0.447051	0.455896
denovo	27x	12.6302	0.320923	0.463714	0.472156
denovo	27x	12.8828	0.336583	0.485998	0.483335
denovo	27x	13.1354	0.357452	0.506837	0.502958
denovo	27x	13.388	0.377361	0.533808	0.524524
denovo	27x	13.6406	0.404688	0.56098	0.537886
denovo	27x	13.8932	0.431288	0.591407	0.560064
denovo	27x	14.1458	0.464061	0.627759	0.586131
denovo	27x	14.3984	0.4939	0.667339	0.605993
denovo	27x	14.651	0.528386	0.717529	0.626726
denovo	27x	14.9036	0.563935	0.762352	0.650315
denovo	27x	15.1562	0.604651	0.810222	0.684094
denovo	27x	15.4089	0.649066	0.859619	0.720207
denovo	27x	15.6615	0.693924	0.902502	0.759472
denovo	27x	15.9141	0.751255	0.956246	0.798312
denovo	27x	16.1667	0.807904	0.995843	0.850539
denovo	27x	16.4193	0.858885	1.04547	0.896664
denovo	27x	16.6719	0.922024	1.10285	0.937076
denovo	27x	16.9245	0.972343	1.14198	0.982982
denovo	27x	17.1771	1.02333	1.18573	1.03079
denovo	27x	17.4297	1.06624	1.22509	1.08095
denovo	27x	17.6823	1.1148	1.26609	1.11853
denovo	27x	17.9349	1.14813	1.29092	1.16848
denovo	27x	18.1875	1.18989	1.32726	1.19634
denovo	27x	18.4401	1.22496	1.34754	1.23605
denovo	27x	18.6927	1.26259	1.35619	1.27228
denovo	27x	18.9453	1.28326	1.37085	1.29807
denovo	27x	19.1979	1.30119	1.38769	1.32071
denovo	27x	19.4505	1.31859	1.39856	1.34285
denovo	27x	19.7031	1.33406	1.40229	1.3613
denovo	27x	19.9557	1.34343	1.40659	1.37328
denovo	27x	20.2083	1.35171	1.40932	1.38473
denovo	27x	20.4609	1.35492	1.4099	1.38492
denovo	27x	20.7135	1.36072	1.40737	1.39468
denovo	27x	20.9661	1.36032	1.40912	1.40011
denovo	27x	21.2188	1.35972	1.40307	1.40146
denovo	27x	21.4714	1.35812	1.40131	1.40127
denovo	27x	21.724	1.36211	1.39836	1.40608
denovo	27x	21.9766	1.36112	1.39343	1.4003
denovo	27x	22.2292	1.35772	1.39284	1.4032
denovo	27x	22.4818	1.35452	1.38987	1.39391
denovo	27x	22.7344	1.35472	1.3861	1.39527
denovo	27x	22.987	1.3499	1.3843	1.39138
denovo	27x	23.2396	1.34829	1.38151	1.38492
denovo	27x	23.4922	1.34647	1.3793	1.38237
denovo	27x	23.7448	1.34546	1.37589	1.38335
denovo	27x	23.9974	1.34323	1.37428	1.38256
denovo	27x	24.25	1.34242	1.37267	1.38394
denovo	81x	0	0	0	0
denovo	81x	0.252604	0.00253807	0.00628538	0.00252845
denovo	81x	0.505208	0.021371	0.0273649	0.0125788
denovo	81x	0.757812	0.0471551	0.0528054	0.0469802
denovo	81x	1.01042	0.0675518	0.0729363	0.0778982
denovo	81x	1.26302	0.0793583	0.0857495	0.0964603
denovo	81x	1.51562	0.0828732	0.0961123	0.107889
denovo	81x	1.76823	0.0887041	0.110894	0.116939
denovo	81x	2.02083	0.0991149	0.132112	0.12925
denovo	81x	2.27344	0.119617	0.143101	0.199058
denovo	81x	2.52604	0.122993	0.159361	0.159921
denovo	81x	2.77865	0.127478	0.170057	0.156679
denovo	81x	3.03125	0.149602	0.182742	0.171717
denovo	81x	3.28385	0.152879	0.193191	0.187582
denovo	81x	3.53646	0.16588	0.204561	0.192815
denovo	81x	3.78906	0.178715	0.215803	0.210405
denovo	81x	4.04167	0.181898	0.230932	0.220609
denovo	81x	4.29427	0.191387	0.237914	0.234722
denovo	81x	4.54688	0.199746	0.249772	0.244682
denovo	81x	4.79948	0.20597	0.258574	0.257484
denovo	81x	5.05208	0.213183	0.269228	0.269157
denovo	81x	5.30469	0.220344	0.279769	0.279739
denovo	81x	5.55729	0.225428	0.287367	0.289263
denovo	81x	5.8099	0.225428	0.293967	0.299636
denovo	81x	6.0625	0.231495	0.30704	0.312683
denovo	81x	6.3151	0.244515	0.315354	0.326477
denovo	81x	6.56771	0.248487	0.323599	0.338279
denovo	81x	6.82031	0.25343	0.329966	0.345473
denovo	81x	7.07292	0.257367	0.338092	0.358825
denovo	81x	7.32552	0.262267	0.347045	0.370253
denovo	81x	7.57812	0.271026	0.355918	0.381553
denovo	81x	7.83073	0.274894	0.361204	0.390159
denovo	81x	8.08333	0.271994	0.36821	0.401237
denovo	81x	8.33594	0.281628	0.371694	0.408835
denovo	81x	8.58854	0.279709	0.377763	0.416376
denovo	81x	8.84115	0.286411	0.388936	0.427169
denovo	81x	9.09375	0.29117	0.394051	0.437029
denovo	81x	9.34635	0.294015	0.403361	0.446793
denovo	81x	9.59896	0.294962	0.408403	0.455661
denovo	81x	9.85156	0.298739	0.41675	0.465245
denovo	81x	10.1042	0.300622	0.425029	0.478669
denovo	81x	10.3568	0.304378	0.435689	0.489589
denovo	81x	10.6094	0.309985	0.44946	0.507275
denovo	81x	10.862	0.316488	0.463044	0.522404
denovo	81x	11.1146	0.322949	0.483469	0.541735
denovo	81x	11.3672	0.329368	0.501959	0.5607
denovo	81x	11.6198	0.342986	0.523108	0.582145
denovo	81x	11.8724	0.35464	0.551839	0.609353
denovo	81x	12.125	0.374058	0.578355	0.640521
denovo	81x	12.3776	0.397385	0.610368	0.675911
denovo	81x	12.6302	0.426836	0.645365	0.726753
denovo	81x	12.8828	0.458663	0.690622	0.784999
denovo	81x	13.1354	0.497265	0.749535	0.86593
denovo	81x	13.388	0.532197	0.804605	0.955511
denovo	81x	13.6406	0.56955	0.86692	1.04532
denovo	81x	13.8932	0.608328	0.934039	1.11286
denovo	81x	14.1458	0.645659	1.00297	1.1769
denovo	81x	14.3984	0.689966	1.07608	1.2286
denovo	81x	14.651	0.735442	1.14341	1.28409
denovo	81x	14.9036	0.779523	1.22036	1.35217
denovo	81x	15.1562	0.826758	1.29526	1.40882
denovo	81x	15.4089	0.882959	1.37169	1.46916
denovo	81x	15.6615	0.93965	1.44892	1.52771
denovo	81x	15.9141	0.999398	1.52282	1.58067
denovo	81x	16.1667	1.06414	1.59163	1.62949
denovo	81x	16.4193	1.12947	1.65937	1.68099
denovo	81x	16.6719	1.20003	1.71785	1.73356
denovo	81x	16.9245	1.26162	1.77052	1.77902
denovo	81x	17.1771	1.32269	1.81194	1.81326
denovo	81x	17.4297	1.37896	1.85488	1.84656
denovo	81x	17.6823	1.4404	1.87751	1.86907
denovo	81x	17.9349	1.49029	1.90753	1.8909
denovo	81x	18.1875	1.53617	1.9334	1.90889
denovo	81x	18.4401	1.5711	1.94969	1.93024
denovo	81x	18.6927	1.59845	1.96765	1.95616
denovo	81x	18.9453	1.62732	1.97747	1.96383
denovo	81x	19.1979	1.65344	1.98824	1.97478
denovo	81x	19.4505	1.67318	1.991	1.98318
denovo	81x	19.7031	1.69418	1.99598	1.9877
denovo	81x	19.9557	1.70556	1.99803	1.99289
denovo	81x	20.2083	1.71726	1.99495	1.99185
denovo	81x	20.4609	1.72136	1.99854	1.99168
denovo	81x	20.7135	1.73041	1.99512	1.99358
denovo	81x	20.9661	1.73423	1.99358	1.99134
denovo	81x	21.2188	1.73736	1.98979	1.98839
denovo	81x	21.4714	1.73557	1.98875	1.98214
denovo	81x	21.724	1.73848	1.98322	1.98161
denovo	81x	21.9766	1.73669	1.97817	1.97654
denovo	81x	22.2292	1.73468	1.97712	1.9732
denovo	81x	22.4818	1.73468	1.9745	1.96809
denovo	81x	22.7344	1.734	1.97187	1.96915
denovo	81x	22.987	1.73131	1.96783	1.96348
denovo	81x	23.2396	1.72928	1.9673	1.96348
denovo	81x	23.4922	1.7268	1.9604	1.96116
denovo	81x	23.7448	1.72431	1.95898	1.95831
denovo	81x	23.9974	1.7209	1.95666	1.95849
denovo	81x	24.25	1.71886	1.95381	1.95419
denovo	243x	0	0	0.00160385	0.0016116
denovo	243x	0.252604	0	0	0
denovo	243x	0.505208	0.00955421	0.0143429	0.0128207
denovo	243x	0.757812	0.0268367	0.0315982	0.0286188
denovo	243x	1.01042	0.040758	0.0470306	0.0457132
denovo	243x	1.26302	0.0529719	0.056177	0.0685627
denovo	243x	1.51562	0.0620354	0.0682435	0.0670555
denovo	243x	1.76823	0.0680324	0.0757118	0.0760646
denovo	243x	2.02083	0.076961	0.0860746	0.0849932
denovo	243x	2.27344	0.0858107	0.0948723	0.0923733
denovo	243x	2.52604	0.0902063	0.100695	0.101158
denovo	243x	2.77865	0.0945826	0.106483	0.105522
denovo	243x	3.03125	0.0989399	0.110803	0.114192
denovo	243x	3.28385	0.10472	0.119387	0.124214
denovo	243x	3.53646	0.107598	0.122232	0.129896
denovo	243x	3.78906	0.111899	0.127898	0.135545
denovo	243x	4.04167	0.113329	0.136336	0.141163
denovo	243x	4.29427	0.119027	0.141923	0.15092
denovo	243x	4.54688	0.124692	0.146093	0.155072
denovo	243x	4.79948	0.127513	0.148863	0.161954
denovo	243x	5.05208	0.128921	0.15438	0.166061
denovo	243x	5.30469	0.133131	0.158498	0.171511
denovo	243x	5.55729	0.134531	0.162599	0.176931
denovo	243x	5.8099	0.14011	0.166684	0.183665
denovo	243x	6.0625	0.142887	0.174803	0.190354
denovo	243x	6.3151	0.14704	0.174803	0.195673
denovo	243x	6.56771	0.14704	0.181519	0.199644
denovo	243x	6.82031	0.151175	0.184192	0.206227
denovo	243x	7.07292	0.151175	0.18819	0.210156
denovo	243x	7.32552	0.155293	0.192171	0.216671
denovo	243x	7.57812	0.159394	0.197455	0.225721
denovo	243x	7.83073	0.160757	0.197455	0.228292
denovo	243x	8.08333	0.162119	0.202712	0.232135
denovo	243x	8.33594	0.164836	0.204021	0.239779
denovo	243x	8.58854	0.163478	0.20794	0.239779
denovo	243x	8.84115	0.168899	0.213142	0.246104
denovo	243x	9.09375	0.172944	0.215733	0.24988
denovo	243x	9.34635	0.172944	0.220894	0.258635
denovo	243x	9.59896	0.176974	0.22218	0.264843
denovo	243x	9.85156	0.180987	0.229863	0.271012
denovo	243x	10.1042	0.182322	0.229863	0.273469
denovo	243x	10.3568	0.19029	0.23622	0.282021
denovo	243x	10.6094	0.196882	0.241277	0.289294
denovo	243x	10.862	0.208639	0.250065	0.295314
denovo	243x	11.1146	0.221542	0.260016	0.307247
denovo	243x	11.3672	0.24059	0.271093	0.316693
denovo	243x	11.6198	0.262979	0.283258	0.329536
denovo	243x	11.8724	0.29684	0.301233	0.343361
denovo	243x	12.125	0.338755	0.325868	0.361502
denovo	243x	12.3776	0.39096	0.353298	0.389205
denovo	243x	12.6302	0.453874	0.387651	0.420407
denovo	243x	12.8828	0.521647	0.428211	0.459872
denovo	243x	13.1354	0.599276	0.473209	0.502728
denovo	243x	13.388	0.655653	0.52675	0.547562
denovo	243x	13.6406	0.696342	0.585644	0.600253
denovo	243x	13.8932	0.766398	0.646321	0.660357
denovo	243x	14.1458	0.847755	0.72085	0.735001
denovo	243x	14.3984	0.921716	0.790207	0.823751
denovo	243x	14.651	1.01233	0.878007	0.91306
denovo	243x	14.9036	1.07923	0.959947	0.999208
denovo	243x	15.1562	1.15562	1.05151	1.09268
denovo	243x	15.4089	1.23919	1.14206	1.17567
denovo	243x	15.6615	1.33416	1.23121	1.26831
denovo	243x	15.9141	1.4305	1.31865	1.35725
denovo	243x	16.1667	1.51802	1.41009	1.44692
denovo	243x	16.4193	1.59363	1.48445	1.532
denovo	243x	16.6719	1.66816	1.57282	1.61137
denovo	243x	16.9245	1.73976	1.64816	1.68161
denovo	243x	17.1771	1.79256	1.71765	1.7492
denovo	243x	17.4297	1.85053	1.78989	1.81304
denovo	243x	17.6823	1.90366	1.85825	1.86982
denovo	243x	17.9349	1.95908	1.9173	1.92895
denovo	243x	18.1875	1.9978	1.97172	1.98056
denovo	243x	18.4401	2.01437	2.01949	2.01898
denovo	243x	18.6927	2.03382	2.05733	2.0533
denovo	243x	18.9453	2.03716	2.09121	2.07601
denovo	243x	19.1979	2.03674	2.11763	2.09127
denovo	243x	19.4505	2.04506	2.13163	2.10669
denovo	243x	19.7031	2.05186	2.15199	2.1211
denovo	243x	19.9557	2.0574	2.16201	2.13836
denovo	243x	20.2083	2.05965	2.17468	2.14499
denovo	243x	20.4609	2.06087	2.18611	2.15569
denovo	243x	20.7135	2.06067	2.19526	2.16295
denovo	243x	20.9661	2.05597	2.20238	2.16647
denovo	243x	21.2188	2.05638	2.2061	2.16924
denovo	243x	21.4714	2.05042	2.21069	2.16997
denovo	243x	21.724	2.04299	2.21122	2.16905
denovo	243x	21.9766	2.03945	2.20998	2.16647
denovo	243x	22.2292	2.03382	2.21086	2.16702
denovo	243x	22.4818	2.02773	2.21086	2.16536
denovo	243x	22.7344	2.02054	2.21051	2.16165
denovo	243x	22.987	2.01416	2.20646	2.16035
denovo	243x	23.2396	2.0073	2.20486	2.15644
denovo	243x	23.4922	2.00342	2.20292	2.15457
denovo	243x	23.7448	1.99671	2.2015	2.15064
denovo	243x	23.9974	1.9917	2.20079	2.14857
denovo	243x	24.25	1.98711	2.19722	2.14687
denovo	729x	0	0	0.00174673	0
denovo	729x	0.252604	0	0	0.00350263
denovo	729x	0.505208	0.00520383	0.0034904	0.00350263
denovo	729x	0.757812	0.0103807	0.0138891	0.0104713
denovo	729x	1.01042	0.0206548	0.020762	0.0242646
denovo	729x	1.26302	0.0291366	0.027588	0.0310906
denovo	729x	1.51562	0.0358706	0.0360554	0.0378703
denovo	729x	1.76823	0.0408916	0.0377403	0.039558
denovo	729x	2.02083	0.0425596	0.0461226	0.042925
denovo	729x	2.27344	0.0492042	0.0494559	0.0496252
denovo	729x	2.52604	0.0508584	0.0527782	0.0546211
denovo	729x	2.77865	0.0590889	0.0560895	0.0612436
denovo	729x	3.03125	0.0574482	0.0610359	0.0595921
denovo	729x	3.28385	0.0623622	0.0626793	0.0645385
denovo	729x	3.53646	0.0623622	0.0708559	0.0678226
denovo	729x	3.78906	0.0672522	0.0724833	0.0727286
denovo	729x	4.04167	0.0688769	0.0724833	0.0743586
denovo	729x	4.29427	0.0721184	0.074108	0.0776106
denovo	729x	4.54688	0.0753494	0.0789663	0.0824689
denovo	729x	4.79948	0.0785701	0.0789663	0.0856947
denovo	729x	5.05208	0.076961	0.0805805	0.0889102
denovo	729x	5.30469	0.076961	0.0838011	0.0889102
denovo	729x	5.55729	0.0785701	0.0838011	0.090514
denovo	729x	5.8099	0.0801765	0.0902114	0.093714
denovo	729x	6.0625	0.0817803	0.0870114	0.0969038
denovo	729x	6.3151	0.099255	0.0918075	0.100083
denovo	729x	6.56771	0.0849803	0.0918075	0.100083
denovo	729x	6.82031	0.0833816	0.0934012	0.103253
denovo	729x	7.07292	0.0849803	0.0965808	0.104834
denovo	729x	7.32552	0.0849803	0.190447	0.106413
denovo	729x	7.57812	0.0881701	0.0981669	0.109562
denovo	729x	7.83073	0.0865765	0.0997504	0.109562
denovo	729x	8.08333	0.0865765	0.0997504	0.109562
denovo	729x	8.33594	0.0849803	0.0997504	0.112702
denovo	729x	8.58854	0.0865765	0.10291	0.112702
denovo	729x	8.84115	0.0881701	0.101331	0.114268
denovo	729x	9.09375	0.0897612	0.10291	0.114268
denovo	729x	9.34635	0.0897612	0.10606	0.118952
denovo	729x	9.59896	0.0881701	0.10291	0.118952
denovo	729x	9.85156	0.0897612	0.126294	0.122062
denovo	729x	10.1042	0.0897612	0.107631	0.125163
denovo	729x	10.3568	0.0897612	0.10606	0.123614
denovo	729x	10.6094	0.0913498	0.109199	0.12671
denovo	729x	10.862	0.0913498	0.107631	0.131336
denovo	729x	11.1146	0.0929358	0.109199	0.131336
denovo	729x	11.3672	0.0961004	0.110765	0.135941
denovo	729x	11.6198	0.0945194	0.110765	0.138999
denovo	729x	11.8724	0.0976789	0.11389	0.146603
denovo	729x	12.125	0.099255	0.115449	0.152646
denovo	729x	12.3776	0.103968	0.117006	0.166109
denovo	729x	12.6302	0.110218	0.123207	0.173511
denovo	729x	12.8828	0.117976	0.124752	0.186698
denovo	729x	13.1354	0.125675	0.132438	0.209721
denovo	729x	13.388	0.139384	0.141585	0.230833
denovo	729x	13.6406	0.157375	0.156645	0.258307
denovo	729x	13.8932	0.180871	0.172954	0.288997
denovo	729x	14.1458	0.209485	0.197646	0.332706
denovo	729x	14.3984	0.250928	0.242535	0.374584
denovo	729x	14.651	0.303641	0.264245	0.43201
denovo	729x	14.9036	0.358586	0.317818	0.498114
denovo	729x	15.1562	0.430087	0.373491	0.567106
denovo	729x	15.4089	0.503144	0.439833	0.637226
denovo	729x	15.6615	0.583914	0.513619	0.729327
denovo	729x	15.9141	0.675603	0.592051	0.824483
denovo	729x	16.1667	0.768497	0.680834	0.919793
denovo	729x	16.4193	0.882689	0.778555	1.01447
denovo	729x	16.6719	1.00127	0.870503	1.1137
denovo	729x	16.9245	1.10151	0.970726	1.21756
denovo	729x	17.1771	1.19944	1.0606	1.3107
denovo	729x	17.4297	1.30527	1.15525	1.40153
denovo	729x	17.6823	1.39754	1.25276	1.49428
denovo	729x	17.9349	1.48437	1.34343	1.56862
denovo	729x	18.1875	1.56717	1.43158	1.64325
denovo	729x	18.4401	1.64732	1.50757	1.71522
denovo	729x	18.6927	1.72308	1.58179	1.7903
denovo	729x	18.9453	1.78828	1.6579	1.8519
denovo	729x	19.1979	1.85058	1.72052	1.91356
denovo	729x	19.4505	1.90974	1.78033	1.96895
denovo	729x	19.7031	1.95997	1.8351	2.02027
denovo	729x	19.9557	2.012	1.88649	2.06152
denovo	729x	20.2083	2.05924	1.93789	2.09985
denovo	729x	20.4609	2.09133	1.98293	2.12781
denovo	729x	20.7135	2.1272	2.01723	2.15197
denovo	729x	20.9661	2.14913	2.05175	2.1613
denovo	729x	21.2188	2.16502	2.07725	2.17654
denovo	729x	21.4714	2.17692	2.09376	2.18959
denovo	729x	21.724	2.19258	2.10469	2.20209
denovo	729x	21.9766	2.2007	2.12243	2.21672
denovo	729x	22.2292	2.21428	2.13739	2.22225
denovo	729x	22.4818	2.22147	2.14948	2.22548
denovo	729x	22.7344	2.22711	2.15942	2.23058
denovo	729x	22.987	2.2344	2.16665	2.23077
denovo	729x	23.2396	2.23812	2.17662	2.23152
denovo	729x	23.4922	2.24459	2.18137	2.2334
denovo	729x	23.7448	2.24606	2.18491	2.23434
denovo	729x	23.9974	2.24735	2.18707	2.23434
denovo	729x	24.25	2.24496	2.18688	2.23039
denovo	2187x	0	0	0.00352734	0.00362977
denovo	2187x	0.252604	0	0	0
denovo	2187x	0.505208	0	0.00352734	0.0162312
denovo	2187x	0.757812	0.00537154	0.00704228	0.00904984
denovo	2187x	1.01042	0.0107144	0.0122916	0.0162312
denovo	2187x	1.26302	0.0142605	0.0209798	0.0144407
denovo	2187x	1.51562	0.0160288	0.0175136	0.0339622
denovo	2187x	1.76823	0.0177941	0.0192482	0.0215836
denovo	2187x	2.02083	0.0230711	0.0209798	0.0233613
denovo	2187x	2.27344	0.024824	0.024434	0.0286758
denovo	2187x	2.52604	0.0265738	0.0278764	0.0286758
denovo	2187x	2.77865	0.0300642	0.0261567	0.0286758
denovo	2187x	3.03125	0.0283205	0.0295931	0.0339622
denovo	2187x	3.28385	0.0318048	0.0330178	0.0374709
denovo	2187x	3.53646	0.0335424	0.0330178	0.0357181
denovo	2187x	3.78906	0.0335424	0.0364307	0.0392207
denovo	2187x	4.04167	0.035277	0.0364307	0.0409674
denovo	2187x	4.29427	0.0370086	0.0381329	0.0444518
denovo	2187x	4.54688	0.0387372	0.0398321	0.0444518
denovo	2187x	4.79948	0.0404629	0.0381329	0.0444518
denovo	2187x	5.05208	0.0439052	0.0432219	0.047924
denovo	2187x	5.30469	0.0404629	0.0415285	0.0461894
denovo	2187x	5.55729	0.0404629	0.0432219	0.0496556
denovo	2187x	5.8099	0.0421855	0.0432219	0.0496556
denovo	2187x	6.0625	0.0439052	0.0466003	0.0513842
denovo	2187x	6.3151	0.0473357	0.0482852	0.0531098
denovo	2187x	6.56771	0.0456219	0.0449126	0.0531098
denovo	2187x	6.82031	0.0456219	0.0466003	0.0531098
denovo	2187x	7.07292	0.0473357	0.0466003	0.0531098
denovo	2187x	7.32552	0.0473357	0.0482852	0.0531098
denovo	2187x	7.57812	0.0473357	0.0499673	0.0565522
denovo	2187x	7.83073	0.0473357	0.0466003	0.0565522
denovo	2187x	8.08333	0.0473357	0.0482852	0.0582689
denovo	2187x	8.33594	0.0473357	0.0499673	0.0582689
denovo	2187x	8.58854	0.0473357	0.0516466	0.0582689
denovo	2187x	8.84115	0.0473357	0.0499673	0.0582689
denovo	2187x	9.09375	0.0490466	0.0499673	0.0582689
denovo	2187x	9.34635	0.0473357	0.0516466	0.0599827
denovo	2187x	9.59896	0.0490466	0.0499673	0.0599827
denovo	2187x	9.85156	0.0490466	0.0516466	0.0599827
denovo	2187x	10.1042	0.0490466	0.0499673	0.0582689
denovo	2187x	10.3568	0.0490466	0.0482852	0.0616936
denovo	2187x	10.6094	0.0507545	0.0516466	0.0634015
denovo	2187x	10.862	0.0507545	0.0516466	0.0634015
denovo	2187x	11.1146	0.0507545	0.0499673	0.0616936
denovo	2187x	11.3672	0.0490466	0.0499673	0.0599827
denovo	2187x	11.6198	0.0490466	0.0499673	0.0616936
denovo	2187x	11.8724	0.0507545	0.0516466	0.0634015
denovo	2187x	12.125	0.0490466	0.0516466	0.0634015
denovo	2187x	12.3776	0.0507545	0.0516466	0.0616936
denovo	2187x	12.6302	0.0490466	0.0499673	0.0616936
denovo	2187x	12.8828	0.0473357	0.0482852	0.0634015
denovo	2187x	13.1354	0.0507545	0.0499673	0.0651065
denovo	2187x	13.388	0.0490466	0.0516466	0.0651065
denovo	2187x	13.6406	0.0490466	0.0499673	0.0668087
denovo	2187x	13.8932	0.0473357	0.0499673	0.0668087
denovo	2187x	14.1458	0.0507545	0.0516466	0.0702043
denovo	2187x	14.3984	0.0473357	0.0499673	0.0752761
denovo	2187x	14.651	0.0507545	0.0516466	0.076961
denovo	2187x	14.9036	0.0490466	0.0499673	0.0853433
denovo	2187x	15.1562	0.0490466	0.053323	0.0919989
denovo	2187x	15.4089	0.0473357	0.0516466	0.100257
denovo	2187x	15.6615	0.0490466	0.0499673	0.111704
denovo	2187x	15.9141	0.0490466	0.0516466	0.123022
denovo	2187x	16.1667	0.0507545	0.053323	0.143707
denovo	2187x	16.4193	0.0507545	0.0516466	0.167054
denovo	2187x	16.6719	0.0473357	0.0499673	0.20034
denovo	2187x	16.9245	0.0490466	0.0499673	0.236867
denovo	2187x	17.1771	0.0507545	0.0516466	0.280383
denovo	2187x	17.4297	0.0507545	0.0516466	0.329958
denovo	2187x	17.6823	0.0507545	0.053323	0.389582
denovo	2187x	17.9349	0.0507545	0.053323	0.455121
denovo	2187x	18.1875	0.0507545	0.053323	0.529558
denovo	2187x	18.4401	0.0507545	0.053323	0.61174
denovo	2187x	18.6927	0.0473357	0.0516466	0.699491
denovo	2187x	18.9453	0.0473357	0.0516466	0.801594
denovo	2187x	19.1979	0.0490466	0.053323	0.876983
denovo	2187x	19.4505	0.0507545	0.0516466	0.985138
denovo	2187x	19.7031	0.0507545	0.053323	1.0907
denovo	2187x	19.9557	0.0507545	0.053323	1.18005
denovo	2187x	20.2083	0.0490466	0.053323	1.26464
denovo	2187x	20.4609	0.0490466	0.0516466	1.33739
denovo	2187x	20.7135	0.0507545	0.053323	1.42377
denovo	2187x	20.9661	0.0507545	0.0549967	1.49922
denovo	2187x	21.2188	0.0524596	0.053323	1.57428
denovo	2187x	21.4714	0.0524596	0.0549967	1.6434
denovo	2187x	21.724	0.0524596	0.0549967	1.70969
denovo	2187x	21.9766	0.0507545	0.0549967	1.77434
denovo	2187x	22.2292	0.0541617	0.0549967	1.83331
denovo	2187x	22.4818	0.0524596	0.0549967	1.88735
denovo	2187x	22.7344	0.0490466	0.0549967	1.93756
denovo	2187x	22.987	0.0524596	0.0549967	1.97761
denovo	2187x	23.2396	0.0524596	0.0549967	2.00491
denovo	2187x	23.4922	0.0507545	0.0549967	2.02934
denovo	2187x	23.7448	0.0507545	0.053323	2.04804
denovo	2187x	23.9974	0.0541617	0.0566675	2.0687
denovo	2187x	24.25	0.0524596	0.0583356	2.08466
denovo	6561x	0	0.00532388	0.00178094	0
denovo	6561x	0.252604	0	0.00178094	0.00361664
denovo	6561x	0.505208	0.00177778	0.00178094	0.00361664
denovo	6561x	0.757812	0.00177778	0	0.00722025
denovo	6561x	1.01042	0.00532388	0.00710483	0.00901719
denovo	6561x	1.26302	0.00709223	0.00710483	0.0108109
denovo	6561x	1.51562	0.00885745	0.0106384	0.0161729
denovo	6561x	1.76823	0.0123786	0.0124005	0.0126014
denovo	6561x	2.02083	0.0141345	0.0141595	0.0232777
denovo	6561x	2.27344	0.0158874	0.0159155	0.0197316
denovo	6561x	2.52604	0.0176371	0.0176683	0.0197316
denovo	6561x	2.77865	0.0193839	0.0194181	0.0320883
denovo	6561x	3.03125	0.0158874	0.0176683	0.0215062
denovo	6561x	3.28385	0.0211275	0.0194181	0.0285734
denovo	6561x	3.53646	0.0193839	0.0194181	0.0232777
denovo	6561x	3.78906	0.0246058	0.0229085	0.0268113
denovo	6561x	4.04167	0.0228682	0.0229085	0.025046
denovo	6561x	4.29427	0.0246058	0.0229085	0.0268113
denovo	6561x	4.54688	0.0246058	0.0263868	0.0285734
denovo	6561x	4.79948	0.0246058	0.0281214	0.0268113
denovo	6561x	5.05208	0.0263404	0.0263868	0.0285734
denovo	6561x	5.30469	0.0246058	0.0246491	0.0303324
denovo	6561x	5.55729	0.0263404	0.0246491	0.0285734
denovo	6561x	5.8099	0.0263404	0.0246491	0.0285734
denovo	6561x	6.0625	0.028072	0.0281214	0.0320883
denovo	6561x	6.3151	0.0298006	0.0281214	0.0338412
denovo	6561x	6.56771	0.028072	0.0263868	0.0320883
denovo	6561x	6.82031	0.028072	0.0281214	0.0338412
denovo	6561x	7.07292	0.028072	0.0281214	0.0320883
denovo	6561x	7.32552	0.0298006	0.029853	0.0320883
denovo	6561x	7.57812	0.0298006	0.029853	0.0320883
denovo	6561x	7.83073	0.0315263	0.029853	0.0338412
denovo	6561x	8.08333	0.0298006	0.0333072	0.0320883
denovo	6561x	8.33594	0.0315263	0.0333072	0.0338412
denovo	6561x	8.58854	0.028072	0.0263868	0.0338412
denovo	6561x	8.84115	0.0298006	0.029853	0.0338412
denovo	6561x	9.09375	0.0298006	0.0315816	0.0355909
denovo	6561x	9.34635	0.028072	0.029853	0.0355909
denovo	6561x	9.59896	0.0298006	0.0281214	0.0338412
denovo	6561x	9.85156	0.0332489	0.0315816	0.0355909
denovo	6561x	10.1042	0.0315263	0.029853	0.0355909
denovo	6561x	10.3568	0.0298006	0.029853	0.0338412
denovo	6561x	10.6094	0.0315263	0.0315816	0.0355909
denovo	6561x	10.862	0.0315263	0.0315816	0.0338412
denovo	6561x	11.1146	0.0418179	0.0315816	0.040822
denovo	6561x	11.3672	0.0315263	0.0315816	0.0355909
denovo	6561x	11.6198	0.0315263	0.0281214	0.0355909
denovo	6561x	11.8724	0.0315263	0.0315816	0.0338412
denovo	6561x	12.125	0.0298006	0.0315816	0.0512027
denovo	6561x	12.3776	0.0332489	0.0315816	0.0373377
denovo	6561x	12.6302	0.0315263	0.0333072	0.0355909
denovo	6561x	12.8828	0.0315263	0.0315816	0.0355909
denovo	6561x	13.1354	0.0349686	0.0333072	0.0355909
denovo	6561x	13.388	0.0332489	0.0315816	0.0355909
denovo	6561x	13.6406	0.0349686	0.0350299	0.0373377
denovo	6561x	13.8932	0.0349686	0.0315816	0.0338412
denovo	6561x	14.1458	0.0366853	0.0350299	0.0373377
denovo	6561x	14.3984	0.0349686	0.0315816	0.0373377
denovo	6561x	14.651	0.04011	0.0333072	0.0390814
denovo	6561x	14.9036	0.0418179	0.0333072	0.0355909
denovo	6561x	15.1562	0.0452251	0.0333072	0.0373377
denovo	6561x	15.4089	0.0486207	0.0333072	0.0373377
denovo	6561x	15.6615	0.0520048	0.0333072	0.0373377
denovo	6561x	15.9141	0.0604153	0.0333072	0.0355909
denovo	6561x	16.1667	0.0704153	0.0350299	0.0390814
denovo	6561x	16.4193	0.0835951	0.0333072	0.0373377
denovo	6561x	16.6719	0.0982176	0.0333072	0.0373377
denovo	6561x	16.9245	0.115804	0.0333072	0.0373377
denovo	6561x	17.1771	0.137748	0.0350299	0.0390814
denovo	6561x	17.4297	0.168285	0.0367495	0.0390814
denovo	6561x	17.6823	0.190591	0.0350299	0.0373377
denovo	6561x	17.9349	0.228113	0.0350299	0.0390814
denovo	6561x	18.1875	0.271086	0.0350299	0.0390814
denovo	6561x	18.4401	0.305756	0.0350299	0.0390814
denovo	6561x	18.6927	0.354359	0.0333072	0.0390814
denovo	6561x	18.9453	0.407835	0.0350299	0.0390814
denovo	6561x	19.1979	0.458595	0.0350299	0.0390814
denovo	6561x	19.4505	0.523907	0.0350299	0.040822
denovo	6561x	19.7031	0.590156	0.0350299	0.040822
denovo	6561x	19.9557	0.642041	0.0367495	0.0390814
denovo	6561x	20.2083	0.715145	0.0350299	0.040822
denovo	6561x	20.4609	0.78164	0.0333072	0.0373377
denovo	6561x	20.7135	0.837078	0.0350299	0.040822
denovo	6561x	20.9661	0.908431	0.0367495	0.0425596
denovo	6561x	21.2188	0.983051	0.0350299	0.040822
denovo	6561x	21.4714	1.06361	0.0367495	0.040822
denovo	6561x	21.724	1.12956	0.0367495	0.0425596
denovo	6561x	21.9766	1.20219	0.0367495	0.040822
denovo	6561x	22.2292	1.26539	0.0384663	0.040822
denovo	6561x	22.4818	1.33425	0.0350299	0.0425596
denovo	6561x	22.7344	1.40306	0.0367495	0.040822
denovo	6561x	22.987	1.47682	0.0350299	0.040822
denovo	6561x	23.2396	1.5421	0.0367495	0.0425596
denovo	6561x	23.4922	1.60659	0.0367495	0.0425596
denovo	6561x	23.7448	1.6732	0.0350299	0.0390814
denovo	6561x	23.9974	1.72777	0.0367495	0.0425596
denovo	6561x	24.25	1.78432	0.0384663	0.040822
