# Supplementary material for: Tradeoff between lag time and growth rate drives the plasmid acquisition cost
Source: Nat Commun. 2023 Apr 24;14:2343. doi: 10.1038/s41467-023-38022-6 (PMC10126158; doi:10.1038/s41467-023-38022-6)
Supplement: Supplementary file 4 — Source Data [file 41467_2023_38022_MOESM4_ESM.zip › source data/sourcedata_Fig1C_RP4tet.xlsx]

## Sheet: Sheet1
Source Data for Figure 1C
Time	denovo1_1	denovo2_1	denovo3_1	denovo4_1	denovo5_1	denovo6_1	denovo7_1	denovo8_1	denovo9_1	denovo10_1	denovo11_1	denovo12_1	denovo13_1	denovo14_1	denovo15_1	denovo16_1	denovo17_1	denovo18_1	denovo19_1	denovo20_1	denovo21_1	denovo22_1	adapted1_1	adapted2_1	adapted3_1	adapted4_1	adapted5_1	adapted6_1	adapted7_1	adapted8_1	adapted9_1	adapted10_1	adapted11_1	adapted12_1	adapted13_1	adapted14_1	adapted15_1	adapted16_1	adapted17_1	adapted18_1	adapted19_1	adapted20_1	adapted21_1	adapted22_1	adapted23_1	adapted24_1	adapted25_1	adapted26_1	adapted27_1
0	0	0	0	0	0	0	0	0	0	0	0	0	0	0	0	0	0	0	0	0	0	0	0	0	0	0	0	0	0	0	0	0	0	0	0	0	0	0	0	0	0	0	0	0	0	0	0	0	0
0.25	0	0	0	0	0	0	0	0	0	0	0	0	0	0	0	0	0	0	0	0	0	0	0	0	0	0	0	0	0	0	0	0	0	0	0	0	0	0	0	0	0	0	0	0	0	0	0	0	0
0.5	0	0	0	0	0	0	0	0	0	0	0	0	0	0	0	0	0	0	0	0	0	0	0	0	0	0	0	0	0	0	0	0	0	0	0	0	0	0	0	0	0	0	0	0	0	0	0	0	0
0.75	0	0	0	0	0	0	0	0	0	0	0	0	0	0	0	0	0	0	0	0	0	0	0	0	0	0	0	0	0	0	0	0	0	0	0	0	0	0	0	0	0	0	0	0	0	0	0	0	0
1	0	0	0	0	0	0	0	0	0	0	0	0	0	0	0	0	0	0	0	0	0	0	0	0	0	0	0	0	0	0	0	0	0	0	0	0	0	0	0	0	0	0	0	0	0	0	0	0	0
1.25	0	0	0	0	0	0	0	0	0	0	0	0	0	0	0	0	0	0	0	0	0	0	0	0	0	0	0	0	0	0	0	0	0	0	0	0	0	0	0	0	0	0	0	0	0	0	0	0	0
1.5	0	0	0	0	0	0	0	0	0	0	0	0	0	0	0	0	0	0	0	0	0	0	0	0	0	0	0	0	0	0	0	0	0	0	0	0	0	0	0	0	0	0	0	0	0	0	0	0	0
1.75	0	0	0	0	0	0	0	0	0	0	0	0	0	0	0	0	0	0	0	0	0	0	0	0	0	0	0	0	0	0	0	0	0	0	0	0	0	0	0	0	0	0	0	0	0	0	0	0	0
2	0	0	0	0	0	0	0	0	0	0	0	0	0	0	0	0	0	0	0	0	0	0	0	0	0	0	0	0	0	0	0	0	0	0	0	0	0	0	0	0	0	0	0	0	0	0	0	0	0
2.25	0	0	0	0	0	0	0	0	0	0	0	0	0	0	0	0	0	0	0	0	0	0	0	0	0	0	0	0	0	0	0	0	0	0	0	0	0	0	0	0	0	0	0	0	0	0	0	0	0
2.5	0	0	0	0	0	0	0	0	0	0	0	0	0	0	0	0	0	0	0	0	0	0	0	0	0	0	0	0	0	0	0	0	0	0	0	0	0	0	0	0	0	0	0	0	0	0	0	0	0
2.75	0	0	0	0	0	0	0	0	0	0	0	0	0	0	0	0	0	0	0	0	0	0	0	0	0	0	0	0	0	0	0	0	0	0	0	0	0	0	0	0	0	0	0	0	0	0	0	0	0
3	0	0	0	0	0	0	0	0	0	0	0	0	0	0	0	0	0	0	0	0	0	0	0	0	0	0	0	0	0	0	0	0	0	0	0	0	0	0	0	0	0	0	0	0	0	0	0	0	0
3.25	0	0	0	0	0	0	0	0	0	0	0	0	0	0	0	0	0	0	0	0	0	0	0	0	0	0	0	0	0	0	0	0	0	0	0	0	0	0	0	0	0	0	0	0	0	0	0	0	0
3.5	0	0	0	0	0	0	0	0	0	0	0	0	0	0	0	0	0	0	0	0	0	0	0	0	0	0	0	0	0	0	0	0	0	0	0	0	0	0	0	0	0	0	0	0	0	0	0	0	0
3.75	0	0	0	0	0	0	0	0	0	0	0	0	0	0	0	0	0	0	0	0	0	0	0	0	0	0	0	0	0	0	0	0	0	0	0	0	0	0	0	0	0	0	0	0	0	0	0	0	0
4	0	0	0	0	0	0	0	0	0	0	0	0	0	0	0	0	0	0	0	0	0	0	0	0	0	0	0	0	0	0	0	0	0	0	0	0	0	0	0	0	0	0	0	0	0	0	0	0	0
4.25	0	0	0	0	0	0	0	0	0	0	0	0	0	0	0	0	0	0	0	0	0	0	0	0	0	0	0	0	0	0	0	0	0	0	0	0	0	0	0	0	0	0	0	0	0	0	0	0	0
4.5	0	0	0	0	0	0	0	0	0	0	0	0	0	0	0	0	0	0	0	0	0	0	0	0	0	0	0	0	0	0	0	0	0	0	0	0	0	0	0	0	0	0	0	0	0	0	0	0	0
4.75	0	0	0	0	0	0	0	0	0	0	0	0	0	0	0	0	0	0	0	0	0	0	0	0	0	0	0	0	0	0	0	0	0	0	0	0	0	0	0	0	0	0	0	0	0	0	0	0	0
5	0	0	0	0	0	0	0	0	0	0	0	0	0	0	0	0	0	0	0	0	0	0	0	0	0	0	0	0	0	0	0	0	0	0	0	0	0	0	0	0	0	0	0	0	0	0	0	0	0
5.25	0	0	0	0	0	0	0	0	0	0	0	0	0	0	0	0	0	0	0	0	0	0	0	0	0	0	0	0	0	0	0	0	0	0	0	0	0	0	0	0	0	0	0	0	0	0	0	0	0
5.5	0	0	0	0	0	0	0	0	0	0	0	0	0	0	0	0	0	0	0	0	0	0	0	0	0	0	0	0	0	0	0	0	0	0	0	0	0	0	0	0	0	0	0	0	0	0	0	0	0
5.75	0	0	0	0	0	0	0	0	0	0	0	0	0	0	0	0	0	0	0	0	0	0	0	0	0	0	0	0	0	0	0	0	0	0	0	0	0	0	0	0	0	0	0	0	0	0	0	0	0
6	0	0	0	0	0	0	0	0	0	0	0	0	0	0	0	0	0	0	0	0	0	0	0	0	0	0	0	0	0	0	0	0	0	0	0	0	0	0	0	0	0	0	0	0	0	0	0	0	0
6.25	0	0	0	0	0	0	0	0	0	0	0	0	0	0	0	0	0	0	0	0	0	0	0	0	0	0	0	0	0	0	0	0	0	0	0	0	0	0	0	0	0	0	0	0	0	0	0	0	0
6.5	0	0	0	0	0	0	0	0	0	0	0	0	0	0	0	0	0	0	0	0	0	0	0	0	0	0	0	0	0	0	0	0	0	0	0	0	0	0	0	0	0	0	0	0	0	0	0	0	0
6.75	0	0	0	0	0	0	0	0	0	0	0	0	0	0	0	0	0	0	0	0	0	0	0	0	0	0	0	0	0	0	0	0	0	0	0	0	0	0	0	0	0	0	0	0	0	0	0	0	0
7	0	0	0	0	0	0	0	0	0	0	0	0	0	0	0	0	0	0	0	0	0	0	0	0	0	0	0	0	0	0	0	0	0	0	0	0	0	0	0	0	0	0	0	0	0	0	0	0	0
7.25	0	0	0	0	0	0	0	0	0	0	0	0	0	0	0	0	0	0	0	0	0	0	0	0	0	0	0	0	0	0	0	0	0	0	0	0	0	0	0	0	0	0	0	0	0	0	0	0	0
7.5	0	0	0	0	0	0	0	0	0	0	0	0	0	0	0	0	0	0	0	0	0	0	0	0	0	0	0	0	0	0	0	0	0	0	0	0	0.417735	0	0	0	0	0	0	0	0	0	0	0	0
7.75	0	0	0	0	0	0	0	0	0	0	0	0	0	0	0	0	0	0	0	0	0	0	0.516811	0	0	0	0	0	0	0	0	0	0	0.641091	0	0	0.380464	0	0	0	0	0	0	0	0	0	0	0	0
8	0	0	0	0	0	0	0	0	0	0	0	0	0	0	0	0	0	0	0	0	0	0	0.881033	0	0	0	0	0	0	0	0.373204	0.228842	0	0.641091	0	0	0.806806	0	0	0	0	0	0	0	0	0	0	0	0.320168
8.25	0	0	0	0	0	0	0	0	0	0	0	0	0	0	0	0	0	0	0	0	0	0	0.971548	0	0.0504309	0.306374	0.438802	0	0.0725707	0	0.232622	0.205852	0	0.76984	0	0	0.616186	0	0	0	0	0	0	0.128381	0	0	0	0	0.0727594
8.5	0	0	0	0	0	0	0	0	0	0	0	0	0	0	0	0	0	0	0	0	0	0	1.15946	0	0.14425	0.583585	0.557192	0	0.523646	0.161641	0.619039	0.2948	0.154151	0.953279	0	0	0.98775	0.0459851	0	0	0.392393	0	0.334202	0.2204	0	0.163152	0.239951	0	0.518344
8.75	0	0	0	0	0	0	0	0	0	0	0	0	0	0	0	0	0	0	0	0	0	0	1.25441	0	0.283362	0.674099	0.497174	0	0.41616	0.521297	0.710847	0.611317	0.435863	0.930679	0.693147	0	1.14681	0.192078	0.295464	0.128381	0.300585	0.259511	0.174353	0.37298	0.188401	0.235722	0.444251	0.36179	0.594056
9	0	0	0	0	0	0	0	0	0	0	0	0	0	0	0	0	0	0	0	0	0	0	1.38021	0.10661	0.482852	0.904905	0.663037	0.164622	0.603199	0.467808	0.76768	0.626702	0.435863	1.09861	0.704197	0	1.14681	0.336472	0.17185	0.454473	0.500382	0.301475	0.311213	0.651183	0.208401	0.543207	0.422272	0.526093	0.702537
9.25	0	0	0	0	0	0	0	0	0	0	0	0	0	0	0	0	0	0	0	0	0	0	1.42702	0.262364	0.751741	1.04699	0.895742	0.380597	0.856472	0.752739	1.04982	0.775385	0.590868	1.22548	0.980829	0.462323	1.26329	0.455189	0.475846	0.363501	0.619039	0.453667	0.739667	0.651183	0.329479	0.513354	0.517582	0.563272	0.84999
9.5	0	0	0	0	0	0	0	0	0	0	0	0	0	0	0	0	0	0	0	0	0	0	1.54751	0.397097	0.829906	1.18876	0.926409	0.415936	0.901123	0.926762	1.18595	0.921989	0.626136	1.37537	1.12059	0.589836	1.41369	0.491823	0.594707	0.569353	0.791993	0.564893	0.66905	0.839439	0.630233	0.634498	0.742744	0.737041	0.992553
9.75	0	0	0	0	0	0	0	0	0	0	0	0	0	0	0	0	0	0	0	0	0	0	1.72983	0.559616	0.956837	1.32301	1.0494	0.533719	1.05839	0.960895	1.23906	1.04481	0.897599	1.5089	1.17694	0.637956	1.55228	0.722135	0.611802	0.956565	0.903219	0.645745	0.91946	0.997808	0.674685	0.772216	0.750776	0.985625	1.02014
10	0	0	0	0	0	0	0	0	0	0	0	0	0	0	0	0	0	0	0	0	0	0	1.74769	0.686878	1.12694	1.40035	1.13468	0.713981	1.21679	1.17188	1.44411	1.18085	1.0349	1.64082	1.3173	0.901868	1.64581	0.850654	0.768371	0.992744	1.05436	0.855203	1.16017	1.17337	0.797287	0.877576	0.899196	1.04597	1.25006
10.25	0	0	0	0	0	0	0	0	0	0	0	0	0	0	0	0	0	0	0	0	0	0	1.87429	0.880664	1.26743	1.49354	1.20567	0.862224	1.23572	1.26522	1.55564	1.33875	1.14975	1.74224	1.52121	1.01391	1.82216	0.950976	1.01727	1.13008	1.16558	0.8232	1.21345	1.28549	1.01823	0.996528	0.9529	1.17668	1.36725
10.5	0	0	0	0	0	0	0	0	0	0	0	0	0	0	0	0	0	0	0	0	0	0	1.94211	1.06901	1.37328	1.66806	1.36488	0.922587	1.41804	1.35511	1.69387	1.38272	1.2554	1.8109	1.59601	1.19469	1.8718	1.06674	1.10898	1.31901	1.28741	0.952658	1.42139	1.46528	1.0486	1.14398	1.23073	1.37663	1.48929
10.75	0	0	0	0	0	0	0	0	0	0	0	0	0	0	0.336472	0	0	0	0	0	0	0	2.06695	1.17865	1.50024	1.72007	1.39683	0.987387	1.45636	1.45001	1.72828	1.53225	1.40464	1.90793	1.69867	1.30044	1.92452	1.21683	1.31339	1.40327	1.43385	1.04145	1.51983	1.4995	1.21368	1.20271	1.32514	1.49262	1.57097
11	0	0	0	0	0	0.346276	0.133531	0	0	0	0	0	0.287682	0	0.273293	0	0	0	0	0	0	0	2.05726	1.23474	1.56357	1.82577	1.44991	1.19552	1.64327	1.61294	1.83638	1.60083	1.4706	1.97448	1.83878	1.3738	2.03929	1.27108	1.4018	1.50863	1.52549	1.13498	1.662	1.67312	1.30039	1.31072	1.39473	1.57819	1.71329
11.25	0	0	0	0	0	0.472156	0.273293	0	0	0	0	0	0.297252	0	0.366625	0	0	0	0	0	0	0	2.1678	1.37055	1.6664	1.78861	1.5003	1.24218	1.68001	1.66738	1.90246	1.71765	1.59451	2.06851	1.90045	1.50613	2.09323	1.41528	1.57122	1.63647	1.59373	1.23137	1.69168	1.75217	1.42516	1.36065	1.54286	1.71403	1.7949
11.5	0.283126	0	0	0	0	0.612386	0.451985	0	0	0	0	0	0.447312	0	0.538997	0	0	0	0	0	0.287682	0	2.2366	1.42911	1.64998	1.90183	1.5732	1.32666	1.72507	1.77406	1.99081	1.80829	1.65115	2.10272	2.01342	1.55559	2.17433	1.42098	1.60317	1.73299	1.71063	1.20951	1.83067	1.88748	1.49864	1.53045	1.59579	1.79815	1.899
11.75	0.362115	0	0.0224729	0	0	0.743578	0.376478	0	0	0	0	0	0.592051	0	0.66416	0	0	0	0	0	0.3996	0	2.2594	1.54756	1.73561	1.98555	1.60264	1.41993	1.81479	1.80915	2.07197	1.8718	1.71146	2.13408	2.15434	1.6671	2.19928	1.49224	1.72722	1.85587	1.77869	1.28913	1.87546	1.98806	1.55171	1.57335	1.71242	1.90669	1.97251
12	0.492476	0.393043	0.293348	0	0	0.902402	0.587787	0	0	0	0.0188685	0	0.749237	0	0.748717	0	0	0.10414	0	0	0.375789	0	2.32733	1.65584	1.82566	2.01616	1.67345	1.47921	1.85596	1.84859	2.1131	1.90636	1.79484	2.194	2.19969	1.72078	2.22762	1.60235	1.84747	1.89369	1.8567	1.3676	1.98809	2.05868	1.65707	1.61449	1.83326	1.98541	2.03606
12.25	0.597837	0.893818	0.258862	0	0	0.90937	0.693147	0.414682	0	0	0.322773	0	0.869038	0	0.898999	0	0	0.208401	0	0.0277796	0.572069	0	2.34453	1.61939	1.86114	2.08415	1.68609	1.47199	1.92103	1.94591	2.15259	1.99567	1.83702	2.20365	2.27784	1.76741	2.27251	1.62346	1.91416	1.95371	1.95146	1.40918	2.07547	2.10647	1.71358	1.69666	1.81687	2.05347	2.11648
12.5	0.646627	0.994623	0.492476	0	0	1.12134	0.707332	0.177681	0	0	0.433636	0	1.07264	0	0.971861	0	0	0.26611	0	0.372049	0.670973	0	2.36383	1.70475	1.92097	2.10045	1.71395	1.50991	1.96568	1.97311	2.20775	2.0375	1.89573	2.27317	2.34181	1.84059	2.29515	1.69939	1.9853	2.04104	1.98234	1.47485	2.11453	2.19112	1.81387	1.77044	1.91642	2.15057	2.16527
12.75	0.836854	1.27887	0.585258	0	0	1.23787	1.10809	0.318454	0	0	0.582482	0	1.12393	0	1.14058	0	0	0.293761	0.18067	0.280615	0.748598	0	2.42635	1.79176	1.98929	2.10735	1.76165	1.56642	1.98949	2.04145	2.23232	2.08478	1.96944	2.33818	2.43944	1.91628	2.37749	1.73529	2.04365	2.08115	2.01577	1.51635	2.141	2.23896	1.87555	1.79597	1.99551	2.21277	2.24231
13	0.897942	1.44036	1.09101	0	0	1.38629	1.39341	0.606136	0.0775582	0	0.748717	0	1.27808	0	1.22378	0	0	0.563094	0.0577083	0.533111	0.77723	0	2.45838	1.86408	1.98693	2.16311	1.79739	1.63644	2.00264	2.11393	2.29302	2.1367	1.99243	2.34653	2.45292	1.92743	2.41459	1.76594	2.06963	2.14569	2.08591	1.53248	2.206	2.30532	1.91764	1.86496	2.06235	2.25936	2.30259
13.25	0.96248	1.60944	1.09101	0	0	1.46501	1.51983	0.657808	0.149532	0	0.875469	0	1.42403	0	1.35362	0.356675	0	0.693147	0.267681	0.678963	0.905709	0	2.46272	1.88707	2.00334	2.22411	1.81134	1.67266	2.05219	2.12026	2.33653	2.16824	2.01737	2.36167	2.54073	1.99185	2.43426	1.82455	2.13454	2.21682	2.11296	1.53647	2.24711	2.3714	1.95975	1.88246	2.08578	2.33289	2.35048
13.5	1.08642	1.7346	1.3338	0	0	1.57435	1.62644	0.740614	0.327213	0	1.06307	0	1.56755	0	1.41099	0.251314	0	0.797287	0.30486	0.793566	0.957534	0	2.49886	1.92425	2.05545	2.26998	1.86919	1.7057	2.10597	2.14316	2.34911	2.19404	2.05365	2.39658	2.58525	2.04089	2.43426	1.87271	2.19549	2.22869	2.15898	1.602	2.29781	2.39665	2.01977	1.92582	2.16079	2.39439	2.38582
13.75	1.13433	1.9191	1.4253	0	0	1.76556	1.71251	0.876625	0.447577	0	1.19248	0	1.64471	0.513806	1.4816	0.305382	0	0.921157	0.466284	0.919104	1.0507	0	2.50614	1.94948	2.10707	2.27581	1.91017	1.73212	2.10597	2.1894	2.40544	2.24374	2.11021	2.42647	2.57176	2.06856	2.47092	1.88707	2.22968	2.24768	2.21155	1.65292	2.36414	2.45006	2.06408	1.93317	2.23963	2.44235	2.43494
14	1.22911	2.03204	1.59571	0	0	1.82288	1.78699	1.0116	0.554997	0	1.30446	0.0800427	1.72779	0.548898	1.57455	0.496437	0.454291	1.09454	0.434735	1.01543	1.13873	0.693147	2.54675	2.00989	2.11957	2.31384	1.91268	1.77584	2.13943	2.24852	2.41931	2.28675	2.11804	2.43412	2.63747	2.07814	2.51231	1.93408	2.27406	2.30121	2.29083	1.64937	2.38189	2.46996	2.08249	1.98666	2.24861	2.472	2.49274
14.25	1.25536	2.16799	1.60031	0	0	1.95571	1.86519	1.08463	0.693147	0.340927	1.45083	0.377294	1.8377	0.607492	1.68375	0.693147	0.589836	1.1917	0.549665	1.14449	1.12459	0.819188	2.55665	2.01657	2.15417	2.34868	1.92511	1.75422	2.1767	2.29907	2.44854	2.31395	2.16055	2.47763	2.68558	2.12776	2.53164	1.98868	2.33487	2.36627	2.30777	1.71146	2.39934	2.52189	2.1529	2.03578	2.26985	2.53084	2.51739
14.5	1.28597	2.26099	1.71707	0.230524	0	1.97743	1.93359	1.27629	0.770705	0.259958	1.53019	0.338454	1.91993	0.864212	1.79414	0.85745	0.702914	1.27345	0.599815	1.27071	1.19605	1.13285	2.58865	2.06051	2.18953	2.34144	1.95794	1.79701	2.1767	2.31132	2.48788	2.33076	2.19722	2.51231	2.73437	2.1678	2.57205	2.02505	2.3409	2.37395	2.32188	1.74112	2.43194	2.54257	2.19587	2.04073	2.30428	2.58061	2.5635
14.75	1.38174	2.31363	1.77649	0.105361	0.693147	2.06861	1.9701	1.29549	0.935461	0.384412	1.65959	0.459532	2.00459	0.948599	1.874	0.79493	0.901868	1.36783	0.818601	1.33203	1.26025	1.15189	2.60568	2.06686	2.19531	2.38928	1.98857	1.83132	2.18157	2.35054	2.49478	2.38087	2.21759	2.54012	2.74727	2.17936	2.60132	2.03586	2.35879	2.4115	2.37158	1.76992	2.48093	2.58581	2.22	2.07627	2.35861	2.59984	2.61726
15	1.38629	2.44396	1.87529	0.287682	2.11718	2.15816	2.03936	1.42378	0.94177	0.636907	1.73963	0.575364	2.08264	1.28837	1.92321	1.76766	0.937314	1.45975	0.922214	1.46091	1.27015	1.43721	2.63617	2.10413	2.19339	2.39101	2.01377	1.87745	2.21733	2.38505	2.52953	2.40308	2.22862	2.54468	2.78638	2.21187	2.62306	2.04046	2.40919	2.44294	2.39908	1.79484	2.49018	2.62427	2.23707	2.11519	2.37766	2.64999	2.66039
15.25	1.45225	2.48799	1.91959	0.380464	2.31785	2.20486	2.06142	1.48224	1.05465	0.645138	1.80907	0.686179	2.0906	1.14717	1.96811	2.05229	1.06336	1.52553	0.941708	1.53641	1.3483	1.55105	2.63161	2.13417	2.22556	2.4149	2.02278	1.90759	2.24277	2.42465	2.56036	2.44483	2.25032	2.5424	2.83582	2.25408	2.62171	2.0765	2.4437	2.45478	2.45078	1.8429	2.53772	2.65459	2.27162	2.15558	2.41924	2.69947	2.67869
15.5	1.51413	2.57346	1.94266	0.510826	2.55901	2.28168	2.08656	1.59263	1.14072	0.81093	1.9099	0.841328	2.17271	1.4301	2.03377	2.47894	1.1674	1.61673	0.983301	1.63172	1.40153	1.68695	2.65062	2.17048	2.27638	2.4562	2.04496	1.92923	2.2698	2.43392	2.57859	2.44977	2.27916	2.56383	2.8679	2.28429	2.65741	2.11271	2.47837	2.46414	2.4597	1.83702	2.56373	2.67368	2.3135	2.16143	2.45915	2.74167	2.68515
15.75	1.59479	2.66774	2.01187	0.886213	2.55901	2.31458	2.1451	1.68691	1.2152	0.903712	1.96344	0.921831	2.2377	1.46863	2.09714	2.4108	1.27236	1.72668	1.04436	1.66957	1.4355	1.79672	2.67455	2.19583	2.29044	2.47384	2.06127	1.93381	2.26646	2.44158	2.58579	2.45469	2.3182	2.59677	2.86664	2.31109	2.66517	2.14628	2.4914	2.49964	2.49245	1.8718	2.59265	2.68402	2.35254	2.16724	2.46637	2.75154	2.72798
16	1.60579	2.71052	2.03292	0.8232	2.73337	2.35465	2.17475	1.6946	1.25276	1.04512	2.048	0.986024	2.27924	1.61539	2.12482	2.61322	1.34774	1.76498	1.11173	1.74121	1.45001	1.9134	2.69791	2.20552	2.30774	2.46425	2.08472	1.95638	2.28414	2.46869	2.59116	2.46931	2.3443	2.61919	2.8767	2.31486	2.69937	2.15039	2.52072	2.53825	2.52104	1.90266	2.62536	2.72166	2.37207	2.19863	2.47068	2.76777	2.75953
16.25	1.61307	2.7468	2.09355	0.952658	2.82868	2.42419	2.21609	1.77542	1.28451	1.0506	2.13388	1.06087	2.33537	1.73284	2.19086	2.66425	1.41166	1.81188	1.11822	1.83988	1.44589	2.08688	2.72158	2.19861	2.30603	2.49741	2.11073	1.977	2.31541	2.50517	2.62017	2.50026	2.34607	2.64936	2.91356	2.32112	2.72519	2.17875	2.5492	2.56178	2.56095	1.94061	2.63451	2.74657	2.40673	2.2236	2.50032	2.80414	2.79705
16.5	1.64516	2.79094	2.13739	1.05444	2.70291	2.48203	2.21297	1.86106	1.37003	1.18345	2.19298	1.19139	2.39556	1.77419	2.24979	2.81198	1.51454	1.8718	1.19602	1.86637	1.48836	2.19224	2.70643	2.22327	2.3298	2.51891	2.13306	2.00998	2.33849	2.52362	2.63565	2.53143	2.36799	2.6636	2.93622	2.34939	2.7468	2.20374	2.57094	2.56705	2.55894	1.96944	2.66921	2.77941	2.43276	2.25329	2.5412	2.83923	2.80963
16.75	1.69645	2.85477	2.15335	1.04797	2.83773	2.51184	2.2254	1.88665	1.46385	1.29216	2.23359	1.23676	2.41637	1.8139	2.29542	2.83741	1.5689	1.93892	1.25418	1.93376	1.52529	2.27535	2.73651	2.24337	2.34973	2.53549	2.12904	2.02815	2.35189	2.55954	2.65508	2.55723	2.38944	2.68062	2.96413	2.37571	2.76795	2.22685	2.584	2.58992	2.56395	1.99747	2.67031	2.79962	2.47161	2.27434	2.57662	2.87819	2.84095
17	1.74841	2.88211	2.16905	1.15851	2.93222	2.5516	2.34729	1.95382	1.57331	1.32591	2.31395	1.32914	2.44457	1.98152	2.30828	2.87033	1.65017	1.97171	1.25135	2.02332	1.5719	2.39654	2.75121	2.26566	2.38369	2.56059	2.149	2.04599	2.37815	2.55818	2.67906	2.57805	2.41624	2.67963	2.99239	2.4025	2.79547	2.25067	2.61876	2.62029	2.59254	1.99747	2.69205	2.80543	2.49401	2.27694	2.58432	2.89108	2.86811
17.25	1.78568	2.94053	2.27259	1.2205	2.94038	2.60269	2.34729	1.99998	1.64119	1.41327	2.37158	1.38282	2.4987	2.16863	2.34318	2.94067	1.70936	2.01977	1.28751	2.06882	1.56275	2.46481	2.75768	2.28874	2.3741	2.55913	2.15491	2.03917	2.36612	2.61239	2.71831	2.58022	2.41542	2.72339	3.00127	2.43418	2.82994	2.25808	2.63121	2.6163	2.64368	2.02717	2.72171	2.84204	2.51592	2.33986	2.6342	2.92674	2.87239
17.5	1.80381	2.95991	2.25368	1.14091	2.99573	2.62791	2.39529	1.99998	1.74216	1.45059	2.42185	1.39321	2.53288	2.17543	2.37557	2.98496	1.76741	2.09006	1.30108	2.06882	1.59174	2.59101	2.75445	2.30633	2.41345	2.58932	2.16371	2.06753	2.39004	2.60464	2.72067	2.58991	2.43264	2.71383	3.01117	2.44305	2.84405	2.28837	2.63458	2.66131	2.64184	2.0417	2.73725	2.86024	2.52475	2.32015	2.62688	2.94174	2.92539
17.75	1.90617	2.97136	2.25129	1.23137	3.04085	2.64152	2.40049	2.05305	1.8104	1.51444	2.48093	1.46313	2.55205	2.24736	2.41719	3.05467	1.79943	2.10205	1.33291	2.11575	1.61643	2.69503	2.77208	2.33093	2.4318	2.60757	2.17629	2.05412	2.40665	2.62391	2.7191	2.61112	2.45753	2.73097	3.03815	2.43862	2.83865	2.30259	2.65566	2.66227	2.66741	2.0748	2.75659	2.8812	2.55268	2.35559	2.65109	2.97435	2.93746
18	1.9407	3.01771	2.29803	1.25804	2.96448	2.68362	2.3979	2.10006	1.86683	1.54156	2.54646	1.54045	2.58351	2.3218	2.48252	3.16004	1.85261	2.11095	1.39369	2.17827	1.649	2.74995	2.78157	2.32484	2.43028	2.60339	2.19345	2.07549	2.39692	2.65027	2.7339	2.62983	2.45753	2.75154	3.06547	2.4573	2.8622	2.2955	2.67415	2.68495	2.69234	2.09323	2.76462	2.88426	2.57614	2.36989	2.67473	2.98542	2.96118
18.25	1.98663	3.0533	2.34921	1.32914	3.03347	2.71948	2.44607	2.1738	1.8718	1.70475	2.60022	1.54933	2.62615	2.33345	2.52573	3.16004	1.92187	2.15572	1.43461	2.225	1.67398	2.82528	2.79097	2.3406	2.40726	2.61173	2.21125	2.09381	2.41052	2.66869	2.74925	2.64921	2.47949	2.76896	3.0768	2.47882	2.87795	2.3166	2.70073	2.67839	2.69058	2.12248	2.78344	2.90022	2.59544	2.3979	2.67239	2.99188	2.96799
18.5	2.04476	3.06719	2.40202	1.31432	3.09104	2.72965	2.49202	2.18167	1.88658	1.76804	2.63633	1.62049	2.65631	2.34496	2.53709	3.18694	1.94756	2.20128	1.41075	2.23259	1.67068	2.90682	2.8072	2.35138	2.42724	2.62412	2.23782	2.11435	2.4268	2.69035	2.76512	2.66425	2.49489	2.78161	3.09708	2.4999	2.89345	2.34632	2.72253	2.71351	2.70718	2.14874	2.80384	2.92257	2.62591	2.41388	2.70238	3.02417	2.991
18.75	2.07944	3.11434	2.39375	1.38629	3.17162	2.77474	2.48013	2.23508	1.95508	1.83757	2.66524	1.65823	2.66438	2.41405	2.5737	3.24427	2.00048	2.21602	1.45099	2.31796	1.65572	2.98974	2.82091	2.36556	2.44982	2.61863	2.2504	2.12321	2.44561	2.71388	2.78148	2.68004	2.5168	2.80468	3.09708	2.5185	2.91777	2.35863	2.7215	2.73774	2.73622	2.16375	2.82195	2.93211	2.63731	2.41614	2.70805	3.04513	3.01164
19	2.10413	3.1467	2.4244	1.43155	3.14548	2.80231	2.50378	2.27012	2.04873	1.84253	2.70487	1.70475	2.72416	2.4546	2.60691	3.29053	2.04089	2.27414	1.47845	2.3772	1.68217	3.02515	2.8389	2.37955	2.45427	2.6323	2.25929	2.13945	2.45858	2.73573	2.79902	2.68688	2.53824	2.82207	3.11104	2.53776	2.94346	2.37627	2.75485	2.75008	2.75126	2.17433	2.83508	2.95305	2.65889	2.44069	2.72486	3.06924	3.03368
19.25	2.13255	3.1796	2.41429	1.46634	3.17805	2.83726	2.54721	2.31226	2.11119	1.89321	2.76001	1.7148	2.75969	2.45332	2.64313	3.29584	2.10636	2.28039	1.50956	2.43312	1.69674	3.11252	2.84925	2.39676	2.46605	2.64978	2.2777	2.15176	2.48042	2.72199	2.81555	2.69173	2.5506	2.80818	3.13065	2.55172	2.94833	2.40323	2.75187	2.76485	2.77096	2.20133	2.86084	2.96795	2.68169	2.45275	2.74684	3.08637	3.05613
19.5	2.1347	3.20995	2.44432	1.46205	3.24619	2.82404	2.57588	2.32998	2.16443	1.9548	2.80883	1.72722	2.76857	2.51673	2.65224	3.34236	2.12927	2.31109	1.50956	2.48491	1.72683	3.18302	2.8389	2.41368	2.48921	2.67869	2.28979	2.17355	2.49737	2.74367	2.8276	2.709	2.57063	2.82465	3.13065	2.56841	2.96374	2.4117	2.77551	2.77601	2.78789	2.19722	2.88507	2.98194	2.69907	2.45166	2.76515	3.11863	3.07983
19.75	2.1347	3.21888	2.47156	1.46205	3.30435	2.85429	2.62052	2.33537	2.14951	1.99385	2.8276	1.76834	2.79321	2.56495	2.65425	3.3673	2.14872	2.33143	1.50518	2.49192	1.75301	3.23487	2.84261	2.4013	2.49349	2.68515	2.2829	2.18664	2.50355	2.74367	2.82619	2.709	2.5826	2.83832	3.14223	2.56548	2.9761	2.42844	2.79671	2.78957	2.81315	2.21153	2.89653	2.99299	2.71856	2.46358	2.78522	3.12428	3.07896
20	2.16437	3.22626	2.50181	1.4706	3.17162	2.87978	2.60375	2.36842	2.19722	1.9981	2.87222	1.79176	2.8226	2.61204	2.68493	3.36976	2.18079	2.34438	1.53548	2.49889	1.76659	3.29749	2.85511	2.40695	2.51324	2.69921	2.29493	2.16634	2.51318	2.75934	2.83531	2.72036	2.59581	2.82723	3.15653	2.58099	2.9647	2.42636	2.80903	2.81533	2.80768	2.19928	2.91648	3.01338	2.73927	2.47856	2.78522	3.14382	3.09873
20.25	2.18707	3.25381	2.4868	1.61313	3.25216	2.91123	2.59951	2.40042	2.25129	1.99598	2.9139	1.79868	2.85189	2.61204	2.71659	3.36483	2.2188	2.38113	1.55449	2.53638	1.77999	3.3354	2.86819	2.41926	2.502	2.70805	2.29919	2.17953	2.50794	2.77915	2.82689	2.72879	2.59235	2.83492	3.17248	2.59815	2.98736	2.43979	2.82026	2.80874	2.81859	2.22362	2.90438	3.03403	2.758	2.50164	2.80797	3.15755	3.13631
20.5	2.21326	3.28757	2.50367	1.54441	3.42652	2.94171	2.63292	2.43993	2.29611	2.01906	2.94594	1.84143	2.86293	2.59659	2.74819	3.39403	2.27519	2.37774	1.59749	2.57465	1.76959	3.39621	2.87538	2.44235	2.50904	2.72921	2.30681	2.19018	2.52358	2.79428	2.8485	2.73622	2.61089	2.85263	3.17898	2.58291	3.01226	2.45202	2.82768	2.82756	2.84158	2.24739	2.92077	3.03337	2.76647	2.51401	2.83222	3.17966	3.15499
20.75	2.26554	3.38376	2.52755	1.66351	3.5081	2.96421	2.7436	2.44114	2.28796	2.14922	2.96085	1.8718	2.89393	2.66744	2.75366	3.41538	2.2817	2.41657	1.61339	2.61048	1.77851	3.45164	2.88038	2.43032	2.50763	2.71432	2.3127	2.20189	2.52702	2.81236	2.85743	2.75184	2.62574	2.86344	3.19549	2.59909	3.00403	2.4661	2.84145	2.83643	2.83931	2.28578	2.93773	3.04583	2.78621	2.53831	2.851	3.19658	3.17727
21	2.29712	3.40489	2.54017	1.65999	3.54873	2.99401	2.77971	2.48722	2.3359	2.14739	2.98424	1.8992	2.9136	2.6612	2.77882	3.41068	2.30983	2.4349	1.62905	2.61462	1.80049	3.49152	2.88889	2.44777	2.52573	2.7329	2.32604	2.21577	2.54152	2.82388	2.86966	2.76542	2.64104	2.86922	3.21084	2.61036	3.0077	2.47802	2.84327	2.85316	2.84913	2.27822	2.93605	3.0562	2.78621	2.55418	2.87136	3.20493	3.19211
21.25	2.27306	3.41225	2.56495	1.68777	3.51269	3.02378	2.83153	2.51904	2.36662	2.14739	3.01553	1.88875	2.93222	2.66536	2.80076	3.43399	2.34818	2.44447	1.62516	2.63906	1.81488	3.54377	2.89734	2.44993	2.52848	2.74145	2.33181	2.22035	2.54743	2.83218	2.8844	2.77971	2.64565	2.87332	3.19913	2.62978	3.00587	2.49272	2.85593	2.86494	2.86034	2.28954	2.94778	3.06964	2.80114	2.56398	2.89037	3.22552	3.20673
21.5	2.27866	3.41103	2.5667	1.70475	3.49417	3.0527	2.84988	2.54335	2.40228	2.16905	3.0522	1.91978	2.93563	2.69099	2.8137	3.44772	2.3816	2.46644	1.63099	2.66781	1.82907	3.59997	2.90293	2.45745	2.54891	2.74993	2.33756	2.22377	2.55163	2.84959	2.8864	2.78413	2.65546	2.87741	3.20995	2.64161	3.0159	2.50336	2.87109	2.88197	2.86996	2.30628	2.96183	3.07662	2.82022	2.57753	2.90347	3.22705	3.20596
21.75	2.3044	3.4435	2.584	1.73786	3.52636	3.08554	2.87437	2.56708	2.4339	2.18851	3.06339	1.93794	2.95718	2.70705	2.81626	3.47462	2.37453	2.47058	1.65964	2.71367	1.81773	3.64619	2.90571	2.46492	2.55696	2.75474	2.3449	2.23734	2.55664	2.84654	2.90286	2.79466	2.66581	2.88634	3.22419	2.65955	3.02313	2.49757	2.86488	2.89568	2.88531	2.29328	2.96674	3.10034	2.84392	2.56981	2.92006	3.24069	3.22114
22	0	0	0	0	0	0	0	0	0	0	0	0	0	0	0	0	0	0	0	0	0	0	0	0	0	0	0	0	0	0	0	0	0	0	0	0	0	0	0	0	0	0	0	0	0	0	0	0	0
22.25	0	0	0	0	0	0	0	0	0	0	0	0	0	0	0	0	0	0	0	0	0	0	0	0	0	0	0	0	0	0	0	0	0	0	0	0	0	0	0	0	0	0	0	0	0	0	0	0	0
22.5	0	0	0	0	0	0	0	0	0	0	0	0	0	0	0	0	0	0	0	0	0	0	0	0	0	0	0	0	0	0	0	0	0	0	0	0	0	0	0	0	0	0	0	0	0	0	0	0	0
22.75	0	0	0	0	0	0	0	0	0	0	0	0	0	0	0	0	0	0	0	0	0	0	0	0	0	0	0	0	0	0	0	0	0	0	0	0	0	0	0	0	0	0	0	0	0	0	0	0	0
23	0	0	0	0	0	0	0	0	0	0	0	0	0	0	0	0	0	0	0	0	0	0	0	0	0	0	0	0	0	0	0	0	0	0	0	0	0	0	0	0	0	0	0	0	0	0	0	0	0
23.25	0	0	0	0	0	0	0	0	0	0	0	0	0	0	0	0	0	0	0	0	0	0	0	0	0	0	0	0	0	0	0	0	0	0	0	0	0	0	0	0	0	0	0	0	0	0	0	0	0
23.5	0	0	0	0	0	0	0	0	0	0	0	0	0	0	0	0	0	0	0	0	0	0	0	0	0	0	0	0	0	0	0	0	0	0	0	0	0	0	0	0	0	0	0	0	0	0	0	0	0
23.75	0	0	0	0	0	0	0	0	0	0	0	0	0	0	0	0	0	0	0	0	0	0	0	0	0	0	0	0	0	0	0	0	0	0	0	0	0	0	0	0	0	0	0	0	0	0	0	0	0
24	0	0	0	0	0	0	0	0	0	0	0	0	0	0	0	0	0	0	0	0	0	0	0	0	0	0	0	0	0	0	0	0	0	0	0	0	0	0	0	0	0	0	0	0	0	0	0	0	0
24.25	0	0	0	0	0	0	0	0	0	0	0	0	0	0	0	0	0	0	0	0	0	0	0	0	0	0	0	0	0	0	0	0	0	0	0	0	0	0	0	0	0	0	0	0	0	0	0	0	0
24.5	0	0	0	0	0	0	0	0	0	0	0	0	0	0	0	0	0	0	0	0	0	0	0	0	0	0	0	0	0	0	0	0	0	0	0	0	0	0	0	0	0	0	0	0	0	0	0	0	0
24.75	0	0	0	0	0	0	0	0	0	0	0	0	0	0	0	0	0	0	0	0	0	0	0	0	0	0	0	0	0	0	0	0	0	0	0	0	0	0	0	0	0	0	0	0	0	0	0	0	0
25	0	0	0	0	0	0	0	0	0	0	0	0	0	0	0	0	0	0	0	0	0	0	0	0	0	0	0	0	0	0	0	0	0	0	0	0	0	0	0	0	0	0	0	0	0	0	0	0	0
25.25	0	0	0	0	0	0	0	0	0	0	0	0	0	0	0	0	0	0	0	0	0	0	0	0	0	0	0	0	0	0	0	0	0	0	0	0	0	0	0	0	0	0	0	0	0	0	0	0	0
[truncated: 244 more columns]
