# Supplementary material for: Tradeoff between lag time and growth rate drives the plasmid acquisition cost
Source: Nat Commun. 2023 Apr 24;14:2343. doi: 10.1038/s41467-023-38022-6 (PMC10126158; doi:10.1038/s41467-023-38022-6)
Supplement: Supplementary file 4 — Source Data [file 41467_2023_38022_MOESM4_ESM.zip › source data/sourcedata_FigS3C.xlsx]

## Sheet: Sheet1
Source Data for Supplementary Figure 3C
plasmid_name	strain_type	colony_size	inst_growth_rate
R100-1	Denovo	0
R100-1	Denovo	0
R100-1	Denovo	0
R100-1	Denovo	0
R100-1	Denovo	0.000389908	65535
R100-1	Denovo	0.000196759	0
R100-1	Denovo	0.000579577	4.32127
R100-1	Denovo	0.000765888	1.11495
R100-1	Denovo	0.000196759	0
R100-1	Denovo	0.000579577	4.32127
R100-1	Denovo	0.000579577	0
R100-1	Denovo	0.000948959	1.97227
R100-1	Denovo	0.000948959	0
R100-1	Denovo	0.000948959	0
R100-1	Denovo	0.000948959	0
R100-1	Denovo	0.000948959	0
R100-1	Denovo	0.000948959	0
R100-1	Denovo	0.000948959	0
R100-1	Denovo	0.000948959	0
R100-1	Denovo	0.000948959	0
R100-1	Denovo	0.000948959	0
R100-1	Denovo	0.000948959	0
R100-1	Denovo	0.000948959	0
R100-1	Denovo	0.000948959	0
R100-1	Denovo	0.000948959	0
R100-1	Denovo	0.000948959	0
R100-1	Denovo	0.00824525	8.64811
R100-1	Denovo	0.00673892	0
R100-1	Denovo	0.00841751	0.889658
R100-1	Denovo	0.0144663	2.16604
R100-1	Denovo	0.0639632	5.94594
R100-1	Denovo	0.10513	1.98758
R100-1	Denovo	0.177938	2.10494
R100-1	Denovo	0.243037	1.24711
R100-1	Denovo	0.325353	1.16679
R100-1	Denovo	0.434632	1.15835
R100-1	Denovo	0.534279	0.825673
R100-1	Denovo	0.643414	0.74348
R100-1	Denovo	0.76299	0.681823
R100-1	Denovo	0.849273	0.428546
R100-1	Denovo	0.93516	0.385347
R100-1	Denovo	1.02596	0.370669
R100-1	Denovo	1.11598	0.336398
R100-1	Denovo	1.19402	0.270397
R100-1	Denovo	1.29745	0.332284
R100-1	Denovo	1.3736	0.22814
R100-1	Denovo	1.45553	0.231743
R100-1	Denovo	1.52042	0.174471
R100-1	Denovo	1.57708	0.146337
R100-1	Denovo	1.62737	0.125583
R100-1	Denovo	1.67236	0.109071
R100-1	Denovo	1.71543	0.10171
R100-1	Denovo	1.75298	0.0866083
R100-1	Denovo	1.78898	0.0813189
R100-1	Denovo	1.81813	0.0646612
R100-1	Denovo	1.84938	0.0681586
R100-1	Denovo	1.87409	0.0531013
R100-1	Denovo	1.89932	0.0534831
R100-1	Denovo	1.92524	0.0542149
R100-1	Denovo	1.94678	0.0445083
R100-1	Denovo	1.97004	0.0475058
R100-1	Denovo	1.99128	0.0428921
R100-1	Denovo	2.00798	0.0334113
R100-1	Denovo	2.02198	0.0277845
R100-1	Denovo	2.03995	0.0354025
R100-1	Denovo	2.05491	0.0292184
R100-1	Denovo	2.06961	0.0285191
R100-1	Denovo	2.08527	0.030155
R100-1	Denovo	2.09968	0.0275369
R100-1	Denovo	2.11134	0.0221642
R100-1	Denovo	2.12392	0.0237591
R100-1	Denovo	2.13567	0.0220576
R100-1	Denovo	2.14542	0.0182241
R100-1	Denovo	2.15763	0.0227031
R100-1	Denovo	2.16959	0.0221047
R100-1	Denovo	2.17967	0.0185404
R100-1	Denovo	2.18105	0
R100-1	Denovo	2.20075	0.0359817
R100-1	Denovo	2.20981	0.0164275
R100-1	Denovo	2.21912	0.016815
R100-1	Denovo	2.22784	0.0156865
R100-1	Denovo	2.23148	0
R100-1	Denovo	2.24082	0.016704
R100-1	Denovo	2.25547	0.0260743
R100-1	Denovo	2.26439	0.0157785
R100-1	Denovo	2.27334	0.0157875
R100-1	Denovo	2.28058	0.0127129
R100-1	Denovo	2.28643	0.0102578
R100-1	Denovo	2.29385	0.012946
R100-1	Adapted	0
R100-1	Adapted	0
R100-1	Adapted	0
R100-1	Adapted	0
R100-1	Adapted	0.000616241	65535
R100-1	Adapted	0.0011229	2.40015
R100-1	Adapted	0.00133162	0.6819
R100-1	Adapted	0.00173507	1.05862
R100-1	Adapted	0.00173507	0
R100-1	Adapted	0.000909243	0
R100-1	Adapted	0.00180059	2.73304
R100-1	Adapted	0.0015356	0
R100-1	Adapted	0.00126258	0
R100-1	Adapted	0.00193022	1.6979
R100-1	Adapted	0.00126258	0
R100-1	Adapted	0.00140013	0.413616
R100-1	Adapted	0.0015356	0.369442
R100-1	Adapted	0.00105225	0
R100-1	Adapted	0.0011229	0.25997
R100-1	Adapted	0.00119301	0.242256
R100-1	Adapted	0.000313388	0
R100-1	Adapted	0.000690389	3.15925
R100-1	Adapted	0.000763933	0.404896
R100-1	Adapted	0.000873134	0.534438
R100-1	Adapted	0.000981028	0.466046
R100-1	Adapted	0.000653391	0
R100-1	Adapted	0.000313388	0
R100-1	Adapted	0.00955977	13.6715
R100-1	Adapted	0.0193077	2.81177
R100-1	Adapted	0.030759	1.86271
R100-1	Adapted	0.0780249	3.72338
R100-1	Adapted	0.112871	1.47687
R100-1	Adapted	0.191771	2.12023
R100-1	Adapted	0.273061	1.41356
R100-1	Adapted	0.357268	1.07517
R100-1	Adapted	0.459349	1.00529
R100-1	Adapted	0.573982	0.891151
R100-1	Adapted	0.69575	0.769573
R100-1	Adapted	0.8071	0.593829
R100-1	Adapted	0.933918	0.583762
R100-1	Adapted	1.0447	0.448374
R100-1	Adapted	1.14983	0.383535
R100-1	Adapted	1.23738	0.293556
R100-1	Adapted	1.31754	0.251082
R100-1	Adapted	1.39383	0.22514
R100-1	Adapted	1.45879	0.182216
R100-1	Adapted	1.52611	0.180443
R100-1	Adapted	1.59564	0.178218
R100-1	Adapted	1.65638	0.149432
R100-1	Adapted	1.72095	0.152986
R100-1	Adapted	1.7642	0.0992629
R100-1	Adapted	1.80783	0.0977351
R100-1	Adapted	1.84829	0.0885323
R100-1	Adapted	1.88545	0.0796149
R100-1	Adapted	1.92256	0.0779714
R100-1	Adapted	1.95478	0.0664864
R100-1	Adapted	1.98666	0.0646977
R100-1	Adapted	2.0158	0.0582565
R100-1	Adapted	2.04204	0.0517272
R100-1	Adapted	2.06729	0.0491553
R100-1	Adapted	2.09147	0.0465139
R100-1	Adapted	2.11328	0.0414892
R100-1	Adapted	2.13264	0.0364907
R100-1	Adapted	2.15424	0.0403018
R100-1	Adapted	2.1743	0.0370842
R100-1	Adapted	2.19184	0.0321318
R100-1	Adapted	2.2114	0.0355392
R100-1	Adapted	2.2267	0.0275692
R100-1	Adapted	2.24334	0.0297804
R100-1	Adapted	2.2577	0.025521
R100-1	Adapted	2.27233	0.0258504
R100-1	Adapted	2.28579	0.0236188
R100-1	Adapted	2.29772	0.0208153
R100-1	Adapted	2.31345	0.0273049
R100-1	Adapted	2.32486	0.0196683
R100-1	Adapted	2.33813	0.0227643
R100-1	Adapted	2.34938	0.0191987
R100-1	Adapted	2.36103	0.0197852
R100-1	Adapted	2.37225	0.018966
R100-1	Adapted	2.38263	0.0174633
R100-1	Adapted	2.39443	0.019771
R100-1	Adapted	2.40341	0.0149699
R100-1	Adapted	2.41371	0.017107
R100-1	Adapted	2.42173	0.0132618
R100-1	Adapted	2.43074	0.014865
R100-1	Adapted	2.4417	0.017984
R100-1	Adapted	2.44942	0.0126331
R100-1	Adapted	2.45794	0.0138848
R100-1	Adapted	2.46655	0.0139858
R64drd	Denovo	0
R64drd	Denovo	0
R64drd	Denovo	0
R64drd	Denovo	0
R64drd	Denovo	0
R64drd	Denovo	0
R64drd	Denovo	0
R64drd	Denovo	0
R64drd	Denovo	0
R64drd	Denovo	0
R64drd	Denovo	0
R64drd	Denovo	0
R64drd	Denovo	0
R64drd	Denovo	0
R64drd	Denovo	0
R64drd	Denovo	0
R64drd	Denovo	0
R64drd	Denovo	0
R64drd	Denovo	0
R64drd	Denovo	0
R64drd	Denovo	0
R64drd	Denovo	0
R64drd	Denovo	0
R64drd	Denovo	0
R64drd	Denovo	0
R64drd	Denovo	0
R64drd	Denovo	0
R64drd	Denovo	0
R64drd	Denovo	0
R64drd	Denovo	0.000125479	65535
R64drd	Denovo	0.000125479	0
R64drd	Denovo	0.00893275	17.0614
R64drd	Denovo	0.0217962	3.56805
R64drd	Denovo	0.0402848	2.45695
R64drd	Denovo	0.037279	0
R64drd	Denovo	0.0715249	2.60646
R64drd	Denovo	0.0987195	1.28895
R64drd	Denovo	0.144904	1.53517
R64drd	Denovo	0.213803	1.55593
R64drd	Denovo	0.273029	0.978089
R64drd	Denovo	0.35131	1.00835
R64drd	Denovo	0.429047	0.799593
R64drd	Denovo	0.514228	0.724404
R64drd	Denovo	0.605432	0.653104
R64drd	Denovo	0.70436	0.605387
R64drd	Denovo	0.857504	0.786944
R64drd	Denovo	0.973681	0.508232
R64drd	Denovo	1.06502	0.358653
R64drd	Denovo	1.17924	0.407511
R64drd	Denovo	1.29358	0.370172
R64drd	Denovo	1.38704	0.279049
R64drd	Denovo	1.47169	0.236955
R64drd	Denovo	1.57661	0.275463
R64drd	Denovo	1.6867	0.269981
R64drd	Denovo	1.77636	0.207164
R64drd	Denovo	1.8635	0.191557
R64drd	Denovo	1.95115	0.18385
R64drd	Denovo	2.02685	0.152265
R64drd	Denovo	2.08924	0.121276
R64drd	Denovo	2.14401	0.103507
R64drd	Denovo	2.20174	0.10627
R64drd	Denovo	2.25469	0.0950666
R64drd	Denovo	2.3081	0.0936545
R64drd	Denovo	2.36056	0.0898979
R64drd	Denovo	2.40011	0.0664583
R64drd	Denovo	2.44656	0.0766642
R64drd	Denovo	2.48153	0.0567781
R64drd	Denovo	2.52321	0.0666298
R64drd	Denovo	2.55971	0.0574483
R64drd	Denovo	2.58931	0.0459772
R64drd	Denovo	2.6217	0.0497357
R64drd	Denovo	2.64906	0.0415287
R64drd	Denovo	2.67636	0.0410022
R64drd	Denovo	2.70717	0.0457929
R64drd	Denovo	2.72885	0.0319002
R64drd	Denovo	2.75466	0.0376576
R64drd	Denovo	2.7792	0.035482
R64drd	Denovo	2.80073	0.0308558
R64drd	Denovo	2.82324	0.0320283
R64drd	Denovo	2.83961	0.0231224
R64drd	Denovo	2.8618	0.031139
R64drd	Denovo	2.87558	0.0192111
R64drd	Denovo	2.89606	0.0283871
R64drd	Denovo	2.91032	0.0196433
R64drd	Denovo	2.92602	0.021525
R64drd	Denovo	2.93888	0.0175498
R64drd	Denovo	2.95438	0.0210286
R64drd	Denovo	2.96836	0.0188841
R64drd	Denovo	2.98027	0.0160257
R64drd	Denovo	2.99208	0.0158207
R64drd	Denovo	3.00272	0.0141902
R64drd	Denovo	3.01365	0.0145363
R64drd	Denovo	3.02381	0.0134704
R64drd	Denovo	3.0295	0
R64drd	Denovo	3.03992	0.0137312
R64drd	Adapted	0
R64drd	Adapted	0
R64drd	Adapted	0
R64drd	Adapted	0
R64drd	Adapted	0
R64drd	Adapted	0
R64drd	Adapted	0
R64drd	Adapted	0
R64drd	Adapted	0
R64drd	Adapted	0
R64drd	Adapted	0
R64drd	Adapted	0
R64drd	Adapted	0
R64drd	Adapted	0
R64drd	Adapted	0
R64drd	Adapted	0
R64drd	Adapted	0
R64drd	Adapted	0
R64drd	Adapted	0
R64drd	Adapted	0
R64drd	Adapted	0
R64drd	Adapted	0
R64drd	Adapted	0
R64drd	Adapted	0
R64drd	Adapted	0
R64drd	Adapted	0
R64drd	Adapted	0.0119861	65535
R64drd	Adapted	0.008919	0
R64drd	Adapted	0.0196823	3.16614
R64drd	Adapted	0.0359261	2.40698
R64drd	Adapted	0.044043	0.814801
R64drd	Adapted	0.0709694	1.90833
R64drd	Adapted	0.0921137	1.0431
R64drd	Adapted	0.215858	3.40639
R64drd	Adapted	0.320295	1.57849
R64drd	Adapted	0.38859	0.773127
R64drd	Adapted	0.57248	1.54981
R64drd	Adapted	0.700682	0.808308
R64drd	Adapted	0.818455	0.621459
R64drd	Adapted	1.01704	0.868943
R64drd	Adapted	1.15938	0.523946
R64drd	Adapted	1.30224	0.464786
R64drd	Adapted	1.42661	0.364882
R64drd	Adapted	1.53374	0.289621
R64drd	Adapted	1.67924	0.362544
R64drd	Adapted	1.77475	0.221259
R64drd	Adapted	1.88653	0.244312
R64drd	Adapted	1.98902	0.21163
R64drd	Adapted	2.09002	0.198109
R64drd	Adapted	2.18336	0.174773
R64drd	Adapted	2.2538	0.127013
R64drd	Adapted	2.33523	0.141973
R64drd	Adapted	2.40947	0.125178
R64drd	Adapted	2.47746	0.111312
R64drd	Adapted	2.53861	0.097533
R64drd	Adapted	2.59823	0.0928583
R64drd	Adapted	2.64778	0.0755631
R64drd	Adapted	2.69857	0.0759945
R64drd	Adapted	2.74292	0.0652085
R64drd	Adapted	2.78423	0.0597875
R64drd	Adapted	2.82599	0.0595539
R64drd	Adapted	2.86009	0.0479779
R64drd	Adapted	2.89714	0.0514837
R64drd	Adapted	2.92667	0.040569
R64drd	Adapted	2.95941	0.0444905
R64drd	Adapted	2.9863	0.0361921
R64drd	Adapted	3.01058	0.0323786
R64drd	Adapted	3.0392	0.0378537
R64drd	Adapted	3.06139	0.0290985
R64drd	Adapted	3.08254	0.0275381
R64drd	Adapted	3.10421	0.0280254
R64drd	Adapted	3.12307	0.0242227
R64drd	Adapted	3.14653	0.0299434
R64drd	Adapted	3.16535	0.0238497
R64drd	Adapted	3.1803	0.0188447
R64drd	Adapted	3.19677	0.0206625
R64drd	Adapted	3.2124	0.0195133
R64drd	Adapted	3.22871	0.0202595
R64drd	Adapted	3.24338	0.0181277
R64drd	Adapted	3.25716	0.0169571
R64drd	Adapted	3.27141	0.0174609
R64drd	Adapted	3.2834	0.01463
R64drd	Adapted	3.29738	0.0169988
R64drd	Adapted	3.30892	0.0139787
R64drd	Adapted	3.32058	0.0140636
R64drd	Adapted	3.33088	0.0123926
R64drd	Adapted	3.33949	0.0103302
R64drd	Adapted	3.34991	0.0124526
R64drd	Adapted	3.35887	0.0106846
R64drd	Adapted	3.36753	0.0103078
R64drd	Adapted	3.37434	0.00808326
R64drd	Adapted	3.38424	0.0117156
R64drd	Adapted	3.3915	0.00856454
R64drd	Adapted	3.39669	0
R64drd	Adapted	3.40304	0
pOX38	Denovo	0.00112179	65535
pOX38	Denovo	0.00112179	0
pOX38	Denovo	0.00314979	4.12965
pOX38	Denovo	0.0072358	3.32682
pOX38	Denovo	0.00718027	0
pOX38	Denovo	0.0108883	1.66542
pOX38	Denovo	0.0111445	0.0930105
pOX38	Denovo	0.0115741	0.151289
pOX38	Denovo	0.00929949	0
pOX38	Denovo	0.0102833	0.402245
pOX38	Denovo	0.00980427	0
pOX38	Denovo	0.0109391	0.438099
pOX38	Denovo	0.0111381	0.072115
pOX38	Denovo	0.0113351	0.070146
pOX38	Denovo	0.0109391	0
pOX38	Denovo	0.0109391	0
pOX38	Denovo	0.0109391	0
pOX38	Denovo	0.0128453	0.64254
pOX38	Denovo	0.0128453	0
pOX38	Denovo	0.0124783	0
pOX38	Denovo	0.0121045	0
pOX38	Denovo	0.0117235	0
pOX38	Denovo	0.0128453	0.365527
pOX38	Denovo	0.0128453	0
pOX38	Denovo	0.0121045	0
pOX38	Denovo	0.0115441	0
pOX38	Denovo	0.0117235	0.0616743
pOX38	Denovo	0.0121045	0.127916
pOX38	Denovo	0.0119251	0
pOX38	Denovo	0.0117441	0
pOX38	Denovo	0.0124783	0.242565
pOX38	Denovo	0.0209035	2.0637
pOX38	Denovo	0.0340507	1.95174
pOX38	Denovo	0.0372784	0.362251
pOX38	Denovo	0.0475749	0.97557
pOX38	Denovo	0.0600216	0.929598
pOX38	Denovo	0.0722105	0.73952
pOX38	Denovo	0.0902301	0.891113
pOX38	Denovo	0.127667	1.38823
pOX38	Denovo	0.190242	1.5955
pOX38	Denovo	0.244911	1.01039
pOX38	Denovo	0.284593	0.600666
pOX38	Denovo	0.347158	0.794875
pOX38	Denovo	0.428724	0.844132
pOX38	Denovo	0.522255	0.789371
pOX38	Denovo	0.642702	0.830103
pOX38	Denovo	0.774563	0.74647
pOX38	Denovo	0.897774	0.590478
pOX38	Denovo	1.00282	0.442619
pOX38	Denovo	1.09038	0.334831
pOX38	Denovo	1.21906	0.446212
pOX38	Denovo	1.321	0.321253
pOX38	Denovo	1.407	0.252264
pOX38	Denovo	1.48362	0.212118
pOX38	Denovo	1.56244	0.207047
pOX38	Denovo	1.64357	0.202476
pOX38	Denovo	1.71321	0.165999
pOX38	Denovo	1.76892	0.127996
pOX38	Denovo	1.83097	0.137923
pOX38	Denovo	1.89792	0.143636
pOX38	Denovo	1.94911	0.106465
pOX38	Denovo	2.00163	0.106358
pOX38	Denovo	2.0448	0.0853484
pOX38	Denovo	2.0903	0.0880413
pOX38	Denovo	2.13474	0.0841339
pOX38	Denovo	2.17892	0.081943
pOX38	Denovo	2.22283	0.0798001
pOX38	Denovo	2.25843	0.0635703
pOX38	Denovo	2.29571	0.065477
pOX38	Denovo	2.32971	0.0588172
pOX38	Denovo	2.36323	0.0571441
pOX38	Denovo	2.39435	0.0523143
pOX38	Denovo	2.42393	0.0491144
pOX38	Denovo	2.45315	0.047941
pOX38	Denovo	2.47992	0.0434123
pOX38	Denovo	2.5062	0.0421714
pOX38	Denovo	2.53571	0.0468187
pOX38	Denovo	2.56427	0.0447993
pOX38	Denovo	2.58611	0.0339171
pOX38	Denovo	2.60935	0.0357942
pOX38	Denovo	2.6324	0.035169
pOX38	Denovo	2.65436	0.0332355
pOX38	Denovo	2.67692	0.0338632
pOX38	Denovo	2.69678	0.0295613
pOX38	Denovo	2.71487	0.0267371
pOX38	Denovo	2.73298	0.0265955
pOX38	Denovo	2.75416	0.0308874
pOX38	Denovo	2.7727	0.0268314
pOX38	Denovo	2.79121	0.0266063
pOX38	Denovo	2.81102	0.0282957
pOX38	Denovo	2.8301	0.0270638
pOX38	Denovo	2.84349	0.0188804
pOX38	Denovo	2.86079	0.024263
pOX38	Denovo	2.87502	0.0198483
pOX38	Denovo	2.89119	0.0224239
pOX38	Denovo	2.9061	0.0205754
pOX38	Adapted	1.40535e-18	65535
pOX38	Adapted	4.21604e-18	4.39445
pOX38	Adapted	4.21604e-18	0
pOX38	Adapted	4.21604e-18	0
pOX38	Adapted	4.21604e-18	0
pOX38	Adapted	4.21604e-18	0
pOX38	Adapted	4.21604e-18	0
pOX38	Adapted	4.21604e-18	0
pOX38	Adapted	4.21604e-18	0
pOX38	Adapted	4.21604e-18	0
pOX38	Adapted	4.21604e-18	0
pOX38	Adapted	4.21604e-18	0
pOX38	Adapted	4.21604e-18	0
pOX38	Adapted	4.21604e-18	0
pOX38	Adapted	4.21604e-18	0
pOX38	Adapted	4.21604e-18	0
pOX38	Adapted	4.21604e-18	0
pOX38	Adapted	4.21604e-18	0
pOX38	Adapted	4.21604e-18	0
pOX38	Adapted	4.21604e-18	0
pOX38	Adapted	4.21604e-18	0
pOX38	Adapted	4.21604e-18	0
pOX38	Adapted	0.000564754	130.114
pOX38	Adapted	0.000564754	0
pOX38	Adapted	0.000166565	0
pOX38	Adapted	0.000641471	5.39351
pOX38	Adapted	0.000564754	0
pOX38	Adapted	0.000408472	0
pOX38	Adapted	0.000408472	0
pOX38	Adapted	0.00854046	12.1606
pOX38	Adapted	0.0168355	2.71471
pOX38	Adapted	0.0386363	3.32281
pOX38	Adapted	0.084452	3.12796
pOX38	Adapted	0.140334	2.03135
pOX38	Adapted	0.187801	1.16545
pOX38	Adapted	0.287202	1.69921
pOX38	Adapted	0.399236	1.31747
pOX38	Adapted	0.580947	1.50043
pOX38	Adapted	0.79045	1.23177
pOX38	Adapted	0.93879	0.687955
pOX38	Adapted	1.08345	0.573275
pOX38	Adapted	1.22323	0.485368
pOX38	Adapted	1.34365	0.375563
pOX38	Adapted	1.45995	0.332058
pOX38	Adapted	1.55539	0.253293
pOX38	Adapted	1.64339	0.220142
pOX38	Adapted	1.72134	0.185373
pOX38	Adapted	1.79503	0.167671
pOX38	Adapted	1.86702	0.157292
pOX38	Adapted	1.92828	0.129137
pOX38	Adapted	1.98053	0.106949
pOX38	Adapted	2.02844	0.0956109
pOX38	Adapted	2.07609	0.0928617
pOX38	Adapted	2.12019	0.0840923
pOX38	Adapted	2.16056	0.075435
pOX38	Adapted	2.19536	0.0639255
pOX38	Adapted	2.23448	0.0706401
pOX38	Adapted	2.271	0.0648457
pOX38	Adapted	2.30233	0.0548155
pOX38	Adapted	2.33218	0.0515143
pOX38	Adapted	2.35936	0.0463495
pOX38	Adapted	2.38719	0.0469184
pOX38	Adapted	2.41125	0.0401084
pOX38	Adapted	2.43415	0.0378121
pOX38	Adapted	2.45552	0.034955
pOX38	Adapted	2.47701	0.0348536
pOX38	Adapted	2.49664	0.0315715
pOX38	Adapted	2.52116	0.0391056
pOX38	Adapted	2.53961	0.0291598
pOX38	Adapted	2.55877	0.0300674
pOX38	Adapted	2.5741	0.0238985
pOX38	Adapted	2.59526	0.0327461
pOX38	Adapted	2.61115	0.024405
pOX38	Adapted	2.6281	0.025881
pOX38	Adapted	2.64467	0.025143
pOX38	Adapted	2.6589	0.0214623
pOX38	Adapted	2.6742	0.022954
pOX38	Adapted	2.68882	0.0218141
pOX38	Adapted	2.70269	0.0205799
pOX38	Adapted	2.71457	0.0175439
pOX38	Adapted	2.7283	0.0201767
pOX38	Adapted	2.73844	0.0148432
pOX38	Adapted	2.75396	0.0226028
pOX38	Adapted	2.76101	0.0102318
pOX38	Adapted	2.77563	0.0211271
pOX38	Adapted	2.78755	0.0171398
pOX38	Adapted	2.79357	0.00861764
pOX38	Adapted	2.80807	0.02072
pOX38	Adapted	2.81705	0.0127668
pOX38	Adapted	2.8231	0.00858177
pOX38	Adapted	2.83283	0.0137556
pOX38	Adapted	2.83706	0
pOX38	Adapted	2.8457	0.0121605
pOX38	Adapted	2.84966	0
pOX38	Adapted	2.85826	0.0120558
pOX38	Adapted	2.86645	0.0114472
RIP113	Denovo	0.000359108	65535
RIP113	Denovo	0.000288635	0
RIP113	Denovo	0.000498116	2.18268
RIP113	Denovo	0.00063462	0.968772
RIP113	Denovo	0.000566676	0
RIP113	Denovo	0.000768708	1.2197
RIP113	Denovo	0.00063462	0
RIP113	Denovo	0.000566676	0
RIP113	Denovo	0.000768708	1.2197
RIP113	Denovo	0.000701961	0
RIP113	Denovo	0.000834872	0.693605
RIP113	Denovo	0.000900464	0.302524
RIP113	Denovo	0.00102997	0.537489
RIP113	Denovo	0.00102997	0
RIP113	Denovo	0.0010939	0.240882
RIP113	Denovo	0.0010939	0
RIP113	Denovo	0.00115729	0.225348
RIP113	Denovo	0.00115729	0
RIP113	Denovo	0.00115729	0
RIP113	Denovo	0.00115729	0
RIP113	Denovo	0.00115729	0
RIP113	Denovo	0.00115729	0
RIP113	Denovo	0.00115729	0
RIP113	Denovo	0.00115729	0
RIP113	Denovo	0.00115729	0
RIP113	Denovo	0.00115729	0
RIP113	Denovo	0.00115729	0
RIP113	Denovo	0.00115729	0
RIP113	Denovo	0.0010939	0
RIP113	Denovo	0.00102997	0
RIP113	Denovo	0.00135974	1.11107
RIP113	Denovo	0.00155264	0.53065
RIP113	Denovo	0.00161657	0.161402
RIP113	Denovo	0.00271272	2.07058
RIP113	Denovo	0.00368289	1.22299
RIP113	Denovo	0.00979292	3.91184
RIP113	Denovo	0.0500861	6.52834
RIP113	Denovo	0.0649075	1.03688
RIP113	Denovo	0.120288	2.46769
RIP113	Denovo	0.177433	1.55483
RIP113	Denovo	0.259518	1.52093
RIP113	Denovo	0.350812	1.2057
RIP113	Denovo	0.458019	1.06664
RIP113	Denovo	0.579378	0.940175
RIP113	Denovo	0.718791	0.862466
RIP113	Denovo	0.833848	0.593922
RIP113	Denovo	0.952735	0.53314
RIP113	Denovo	1.05736	0.416774
RIP113	Denovo	1.17137	0.40958
RIP113	Denovo	1.29034	0.38694
RIP113	Denovo	1.38802	0.291897
RIP113	Denovo	1.4997	0.309535
RIP113	Denovo	1.5907	0.235655
RIP113	Denovo	1.67086	0.196653
RIP113	Denovo	1.74947	0.183899
RIP113	Denovo	1.83299	0.186539
RIP113	Denovo	1.92349	0.19276
RIP113	Denovo	1.98763	0.131211
RIP113	Denovo	2.04999	0.12357
RIP113	Denovo	2.11834	0.131199
RIP113	Denovo	2.18084	0.116313
RIP113	Denovo	2.24437	0.114843
RIP113	Denovo	2.30641	0.109075
RIP113	Denovo	2.36252	0.0961561
RIP113	Denovo	2.4052	0.0716086
RIP113	Denovo	2.45076	0.075068
RIP113	Denovo	2.49053	0.0643834
RIP113	Denovo	2.53249	0.066835
RIP113	Denovo	2.57184	0.0616627
RIP113	Denovo	2.6094	0.0580069
RIP113	Denovo	2.63956	0.0459628
RIP113	Denovo	2.67061	0.0467843
RIP113	Denovo	2.70359	0.0490893
RIP113	Denovo	2.73238	0.0423675
RIP113	Denovo	2.7537	0.031092
RIP113	Denovo	2.77554	0.0316019
RIP113	Denovo	2.79483	0.0277057
RIP113	Denovo	2.81927	0.0348184
RIP113	Denovo	2.83808	0.0266083
RIP113	Denovo	2.85634	0.0256536
RIP113	Denovo	2.87228	0.0222478
RIP113	Denovo	2.88161	0.0129782
RIP113	Adapted	0
RIP113	Adapted	0
RIP113	Adapted	0
RIP113	Adapted	0
RIP113	Adapted	0
RIP113	Adapted	0
RIP113	Adapted	0
RIP113	Adapted	0
RIP113	Adapted	0
RIP113	Adapted	0
RIP113	Adapted	0
RIP113	Adapted	0
RIP113	Adapted	0
RIP113	Adapted	0
RIP113	Adapted	0
RIP113	Adapted	0
RIP113	Adapted	0
RIP113	Adapted	0
RIP113	Adapted	0
RIP113	Adapted	0
RIP113	Adapted	0
RIP113	Adapted	0
RIP113	Adapted	0
RIP113	Adapted	0
RIP113	Adapted	0
RIP113	Adapted	0
RIP113	Adapted	0.00959217	65535
RIP113	Adapted	0.0315939	4.76806
RIP113	Adapted	0.0450681	1.42085
RIP113	Adapted	0.129067	4.20863
RIP113	Adapted	0.196486	1.68103
RIP113	Adapted	0.33175	2.09517
RIP113	Adapted	0.469088	1.38564
RIP113	Adapted	0.589372	0.913069
RIP113	Adapted	0.726689	0.837766
RIP113	Adapted	0.88257	0.777354
RIP113	Adapted	1.03853	0.650887
RIP113	Adapted	1.18753	0.536279
RIP113	Adapted	1.32192	0.428845
RIP113	Adapted	1.4638	0.407796
RIP113	Adapted	1.58944	0.329396
RIP113	Adapted	1.69774	0.263655
RIP113	Adapted	1.8047	0.244392
RIP113	Adapted	1.90545	0.217302
RIP113	Adapted	1.9971	0.187908
RIP113	Adapted	2.08389	0.17015
RIP113	Adapted	2.16217	0.147511
RIP113	Adapted	2.23288	0.128719
RIP113	Adapted	2.30385	0.125165
RIP113	Adapted	2.37166	0.116021
RIP113	Adapted	2.42863	0.0949604
RIP113	Adapted	2.47772	0.0800391
RIP113	Adapted	2.5285	0.0811522
RIP113	Adapted	2.57551	0.0736883
RIP113	Adapted	2.61925	0.0673613
RIP113	Adapted	2.65973	0.0613466
RIP113	Adapted	2.69919	0.0588989
RIP113	Adapted	2.73466	0.0522312
RIP113	Adapted	2.76928	0.0503117
RIP113	Adapted	2.80273	0.0480289
RIP113	Adapted	2.83218	0.0418177
RIP113	Adapted	2.86352	0.0440166
RIP113	Adapted	2.89016	0.0370388
RIP113	Adapted	2.91641	0.0361647
RIP113	Adapted	2.94478	0.0387253
RIP113	Adapted	2.96686	0.0298767
RIP113	Adapted	2.98847	0.0290386
RIP113	Adapted	3.01232	0.0317903
RIP113	Adapted	3.0342	0.02895
RIP113	Adapted	3.05451	0.026685
RIP113	Adapted	3.07376	0.0251282
RIP113	Adapted	3.09181	0.0234155
RIP113	Adapted	3.10681	0.0193651
RIP113	Adapted	3.12345	0.0213679
RIP113	Adapted	3.14014	0.0213127
RIP113	Adapted	3.15374	0.0172856
RIP113	Adapted	3.16754	0.0174706
RIP113	Adapted	3.17986	0.0155212
RIP113	Adapted	3.19329	0.0168612
RIP113	Adapted	3.20312	0.0122926
RIP113	Adapted	3.2151	0.0149323
RIP113	Adapted	3.22679	0.0145171
R702	Denovo	0
R702	Denovo	0
R702	Denovo	0
R702	Denovo	0
R702	Denovo	0
R702	Denovo	0
R702	Denovo	0
R702	Denovo	0
R702	Denovo	0
R702	Denovo	0
R702	Denovo	0
R702	Denovo	0
R702	Denovo	0
R702	Denovo	0
R702	Denovo	0
R702	Denovo	0
R702	Denovo	0
R702	Denovo	0
R702	Denovo	0
R702	Denovo	0
R702	Denovo	0
R702	Denovo	0
R702	Denovo	0
R702	Denovo	0
R702	Denovo	0
R702	Denovo	0
R702	Denovo	0
R702	Denovo	0
R702	Denovo	0
R702	Denovo	0
R702	Denovo	0
R702	Denovo	0
R702	Denovo	0
R702	Denovo	0.00338681	65535
R702	Denovo	0.00709138	2.95597
R702	Denovo	0.0233286	4.7632
R702	Denovo	0.0401426	2.17103
R702	Denovo	0.06238	1.76323
R702	Denovo	0.0788613	0.937783
R702	Denovo	0.0981375	0.874717
R702	Denovo	0.115225	0.642063
R702	Denovo	0.132112	0.547057
R702	Denovo	0.148135	0.457905
R702	Denovo	0.168921	0.525213
R702	Denovo	0.2045	0.764549
R702	Denovo	0.232689	0.516544
R702	Denovo	0.265357	0.525491
R702	Denovo	0.277212	0.174833
R702	Denovo	0.309321	0.438387
R702	Denovo	0.357689	0.581136
R702	Denovo	0.406744	0.514075
R702	Denovo	0.454932	0.447862
R702	Denovo	0.518944	0.526589
R702	Denovo	0.590265	0.515106
R702	Denovo	0.670632	0.510592
R702	Denovo	0.728103	0.328889
R702	Denovo	0.845913	0.599898
R702	Denovo	0.935104	0.400964
R702	Denovo	1.03518	0.406705
R702	Denovo	1.11981	0.314335
R702	Denovo	1.20932	0.307584
R702	Denovo	1.27401	0.208452
R702	Denovo	1.35567	0.248493
R702	Denovo	1.44758	0.262387
R702	Denovo	1.51162	0.17316
R702	Denovo	1.57563	0.165903
R702	Denovo	1.6383	0.156016
R702	Denovo	1.69565	0.137626
R702	Denovo	1.75834	0.145212
R702	Denovo	1.81539	0.127715
R702	Denovo	1.86814	0.114573
R702	Denovo	1.91844	0.106282
R702	Denovo	1.95728	0.0801746
R702	Denovo	2.01168	0.109654
R702	Denovo	2.05181	0.0790059
R702	Denovo	2.09938	0.0916754
R702	Denovo	2.14038	0.0773703
R702	Denovo	2.17489	0.0639762
R702	Denovo	2.2279	0.0963218
R702	Denovo	2.26276	0.0621091
R702	Denovo	2.29261	0.0524248
R702	Denovo	2.32303	0.0527219
R702	Denovo	2.35527	0.0551317
R702	Denovo	2.40704	0.0869738
R702	Denovo	2.44075	0.055635
R702	Denovo	2.48927	0.0787259
R702	Denovo	2.5399	0.080539
R702	Denovo	2.57829	0.0600134
R702	Denovo	2.61542	0.0571963
R702	Denovo	2.64653	0.047299
R702	Denovo	2.6705	0.0360605
R702	Denovo	2.70168	0.0464302
R702	Denovo	2.71066	0.0132845
R702	Denovo	2.73379	0.0339731
R702	Denovo	2.75519	0.0311911
R702	Adapted	0
R702	Adapted	0
R702	Adapted	0
R702	Adapted	0
R702	Adapted	0
R702	Adapted	0
R702	Adapted	0
R702	Adapted	0
R702	Adapted	0
R702	Adapted	0
R702	Adapted	0
R702	Adapted	0
R702	Adapted	0
R702	Adapted	0
R702	Adapted	0
R702	Adapted	0
R702	Adapted	0
R702	Adapted	0
R702	Adapted	0
R702	Adapted	0
R702	Adapted	0
R702	Adapted	0
R702	Adapted	0
R702	Adapted	0
R702	Adapted	0
R702	Adapted	0
R702	Adapted	0
R702	Adapted	0
R702	Adapted	0
R702	Adapted	0
R702	Adapted	0.0107586	65535
R702	Adapted	0.026435	3.59594
R702	Adapted	0.0980271	5.24222
R702	Adapted	0.176661	2.35596
R702	Adapted	0.281709	1.86656
R702	Adapted	0.439239	1.77668
R702	Adapted	0.591526	1.19064
R702	Adapted	0.731466	0.849385
R702	Adapted	0.879573	0.737542
R702	Adapted	1.02609	0.616313
R702	Adapted	1.14891	0.452206
R702	Adapted	1.26501	0.38508
R702	Adapted	1.37837	0.343296
R702	Adapted	1.47568	0.272851
R702	Adapted	1.56039	0.223275
R702	Adapted	1.64567	0.212851
R702	Adapted	1.72418	0.186414
R702	Adapted	1.78846	0.146414
R702	Adapted	1.85532	0.146805
R702	Adapted	1.91127	0.118838
R702	Adapted	1.97256	0.126252
R702	Adapted	2.01981	0.0946849
R702	Adapted	2.06451	0.0875663
R702	Adapted	2.11015	0.087473
R702	Adapted	2.15188	0.078332
R702	Adapted	2.19117	0.072371
R702	Adapted	2.23429	0.0779503
R702	Adapted	2.26629	0.0568819
R702	Adapted	2.3003	0.059573
R702	Adapted	2.33572	0.0611239
R702	Adapted	2.36809	0.0550507
R702	Adapted	2.39662	0.0479144
R702	Adapted	2.42563	0.0481173
R702	Adapted	2.45087	0.0414069
R702	Adapted	2.47898	0.0456215
R702	Adapted	2.50446	0.0409074
R702	Adapted	2.53026	0.0409895
R702	Adapted	2.55421	0.037684
R702	Adapted	2.57677	0.0351817
R702	Adapted	2.60051	0.0366784
R702	Adapted	2.6211	0.0315427
R702	Adapted	2.64295	0.0332111
R702	Adapted	2.66186	0.0285237
R702	Adapted	2.67831	0.0246353
R702	Adapted	2.69738	0.0283761
R702	Adapted	2.71462	0.0254844
R702	Adapted	2.731	0.0240755
R702	Adapted	2.74672	0.0229533
R702	Adapted	2.76266	0.0231525
R702	Adapted	2.77873	0.0231932
R702	Adapted	2.79391	0.0217962
R702	Adapted	2.80828	0.0205144
R702	Adapted	2.82194	0.0194108
R702	Adapted	2.83567	0.0194202
R702	Adapted	2.84607	0.0146397
R702	Adapted	2.85893	0.0180336
R702	Adapted	2.87235	0.0187319
R702	Adapted	2.88191	0.0132911
R702	Adapted	2.89356	0.0161303
R702	Adapted	2.9026	0.0124843
R702	Adapted	2.9128	0.0140309
R702	Adapted	2.92261	0.0134482
R702	Adapted	2.93326	0.0145472
R702	Adapted	2.94201	0.0119168
R702	Adapted	2.94974	0.0104986
RN3	Denovo	0
RN3	Denovo	0
RN3	Denovo	0
RN3	Denovo	0
RN3	Denovo	0
RN3	Denovo	0
RN3	Denovo	0
RN3	Denovo	0
RN3	Denovo	0
RN3	Denovo	0
RN3	Denovo	0
RN3	Denovo	0
RN3	Denovo	0
RN3	Denovo	0
RN3	Denovo	0
RN3	Denovo	0
RN3	Denovo	0
RN3	Denovo	0
RN3	Denovo	0
RN3	Denovo	0
RN3	Denovo	0
RN3	Denovo	0
RN3	Denovo	0
RN3	Denovo	0
RN3	Denovo	0
RN3	Denovo	0
RN3	Denovo	0
RN3	Denovo	0
RN3	Denovo	0
RN3	Denovo	0
RN3	Denovo	0
RN3	Denovo	0
RN3	Denovo	0
RN3	Denovo	0
RN3	Denovo	0
RN3	Denovo	0
RN3	Denovo	0
RN3	Denovo	0
RN3	Denovo	0
RN3	Denovo	0
RN3	Denovo	0
RN3	Denovo	0
RN3	Denovo	0.00148722	65535
RN3	Denovo	0.0195433	10.3029
RN3	Denovo	0.0234751	0.733229
RN3	Denovo	0.031264	1.1461
RN3	Denovo	0.0455251	1.50319
RN3	Denovo	0.0775883	2.13261
RN3	Denovo	0.107476	1.30341
RN3	Denovo	0.13233	0.83211
RN3	Denovo	0.184558	1.33068
RN3	Denovo	0.224754	0.788165
RN3	Denovo	0.284754	0.946484
RN3	Denovo	0.344446	0.76124
RN3	Denovo	0.445594	1.02988
RN3	Denovo	0.549813	0.840679
RN3	Denovo	0.648773	0.662024
RN3	Denovo	0.766045	0.664627
RN3	Denovo	0.891465	0.606502
RN3	Denovo	0.993681	0.434202
RN3	Denovo	1.08256	0.342664
RN3	Denovo	1.1832	0.355578
RN3	Denovo	1.26704	0.273843
RN3	Denovo	1.35073	0.255861
RN3	Denovo	1.42671	0.218883
RN3	Denovo	1.50371	0.210263
RN3	Denovo	1.57565	0.18694
RN3	Denovo	1.6432	0.167896
RN3	Denovo	1.70523	0.148221
RN3	Denovo	1.77058	0.15044
RN3	Denovo	1.82286	0.116403
RN3	Denovo	1.88084	0.125232
RN3	Denovo	1.93877	0.121344
RN3	Denovo	1.98605	0.0963828
RN3	Denovo	2.06719	0.160173
RN3	Denovo	2.09108	0.0459469
RN3	Denovo	2.11486	0.0452333
RN3	Denovo	2.11049	0
RN3	Denovo	2.12399	0.0255056
RN3	Denovo	2.14176	0.0333374
RN3	Denovo	2.15427	0.0232932
RN3	Denovo	2.16073	0.0119747
RN3	Adapted	1.47049e-18	65535
RN3	Adapted	2.94099e-18	2.77259
RN3	Adapted	2.94099e-18	0
RN3	Adapted	2.94099e-18	0
RN3	Adapted	2.94099e-18	0
RN3	Adapted	2.94099e-18	0
RN3	Adapted	2.94099e-18	0
RN3	Adapted	2.94099e-18	0
RN3	Adapted	2.94099e-18	0
RN3	Adapted	2.94099e-18	0
RN3	Adapted	2.94099e-18	0
RN3	Adapted	2.94099e-18	0
RN3	Adapted	2.94099e-18	0
RN3	Adapted	2.94099e-18	0
RN3	Adapted	0.000441665	130.571
RN3	Adapted	0.000441665	0
RN3	Adapted	0.000441665	0
RN3	Adapted	0.000441665	0
RN3	Adapted	0.000441665	0
RN3	Adapted	0.000441665	0
RN3	Adapted	0.0021569	6.3435
RN3	Adapted	0.00268631	0.877988
RN3	Adapted	0.00386335	1.45346
RN3	Adapted	0.00389273	0.0303104
RN3	Adapted	0.0033809	0
RN3	Adapted	0.00447139	1.11824
RN3	Adapted	0.00399598	0
RN3	Adapted	0.00429406	0.287771
RN3	Adapted	0.00835199	2.66107
RN3	Adapted	0.0315574	5.31723
RN3	Adapted	0.0650893	2.89581
RN3	Adapted	0.130847	2.79307
RN3	Adapted	0.191002	1.51301
RN3	Adapted	0.26378	1.29134
RN3	Adapted	0.344412	1.06688
RN3	Adapted	0.446371	1.03726
RN3	Adapted	0.555908	0.877806
RN3	Adapted	0.681911	0.817186
RN3	Adapted	0.785139	0.563847
RN3	Adapted	0.903445	0.561419
RN3	Adapted	1.00853	0.440139
RN3	Adapted	1.10278	0.357352
RN3	Adapted	1.19615	0.325088
RN3	Adapted	1.28859	0.297784
RN3	Adapted	1.37575	0.261782
RN3	Adapted	1.4596	0.236662
RN3	Adapted	1.52982	0.187963
RN3	Adapted	1.60023	0.179966
RN3	Adapted	1.66774	0.165304
RN3	Adapted	1.73824	0.165605
RN3	Adapted	1.79176	0.121308
RN3	Adapted	1.84286	0.112469
RN3	Adapted	1.89661	0.114997
RN3	Adapted	1.93905	0.0885305
RN3	Adapted	1.98495	0.0935869
RN3	Adapted	2.02573	0.0813389
RN3	Adapted	2.06316	0.0732318
RN3	Adapted	2.09848	0.0679031
RN3	Adapted	2.13396	0.0670702
RN3	Adapted	2.16918	0.0654642
RN3	Adapted	2.20269	0.0613246
RN3	Adapted	2.23216	0.0531573
RN3	Adapted	2.26211	0.0533256
RN3	Adapted	2.28964	0.0483737
RN3	Adapted	2.31804	0.0493204
RN3	Adapted	2.34352	0.043731
RN3	Adapted	2.3701	0.0451132
RN3	Adapted	2.39309	0.0386013
RN3	Adapted	2.41774	0.0409959
RN3	Adapted	2.43954	0.035904
RN3	Adapted	2.45822	0.0305152
RN3	Adapted	2.4793	0.0341597
RN3	Adapted	2.49938	0.032266
RN3	Adapted	2.51885	0.0310313
RN3	Adapted	2.54132	0.0355198
RN3	Adapted	2.5526	0.017726
RN3	Adapted	2.56489	0.0192145
RN3	Adapted	2.50184	0
RN3	Adapted	2.50921	0.011764
RN3	Adapted	2.51751	0.0132202
RN3	Adapted	2.52491	0.0117371
RN3	Adapted	2.52847	0
RP4	Denovo	0
RP4	Denovo	0
RP4	Denovo	0
RP4	Denovo	0
RP4	Denovo	0
RP4	Denovo	0
RP4	Denovo	0
RP4	Denovo	0
RP4	Denovo	0
RP4	Denovo	0
RP4	Denovo	0
RP4	Denovo	0
RP4	Denovo	0
RP4	Denovo	0
RP4	Denovo	0
RP4	Denovo	0
RP4	Denovo	0
RP4	Denovo	0
RP4	Denovo	0
RP4	Denovo	0
RP4	Denovo	0
RP4	Denovo	0
RP4	Denovo	0
RP4	Denovo	0
RP4	Denovo	0
RP4	Denovo	0
RP4	Denovo	0
RP4	Denovo	0
RP4	Denovo	0
RP4	Denovo	0
RP4	Denovo	0
RP4	Denovo	0
RP4	Denovo	0
RP4	Denovo	0.0016934	65535
RP4	Denovo	0.00354569	2.95597
RP4	Denovo	0.0190382	6.72286
RP4	Denovo	0.0274452	1.46297
RP4	Denovo	0.0350703	0.980655
RP4	Denovo	0.0392886	0.454318
RP4	Denovo	0.0516102	1.09114
RP4	Denovo	0.0633673	0.820917
RP4	Denovo	0.0741901	0.630728
RP4	Denovo	0.0903264	0.787199
RP4	Denovo	0.108966	0.750417
RP4	Denovo	0.13347	0.811358
RP4	Denovo	0.157584	0.664336
RP4	Denovo	0.189756	0.743115
RP4	Denovo	0.247495	1.06262
RP4	Denovo	0.295315	0.706604
RP4	Denovo	0.35449	0.73055
RP4	Denovo	0.39305	0.413035
RP4	Denovo	0.458308	0.614416
RP4	Denovo	0.518702	0.495152
RP4	Denovo	0.592468	0.531868
RP4	Denovo	0.655179	0.402446
RP4	Denovo	0.740003	0.486985
RP4	Denovo	0.807172	0.347527
RP4	Denovo	0.877626	0.334738
RP4	Denovo	0.952472	0.32736
RP4	Denovo	1.0464	0.376196
RP4	Denovo	1.11916	0.268895
RP4	Denovo	1.20023	0.279749
RP4	Denovo	1.28045	0.258786
RP4	Denovo	1.34269	0.189862
RP4	Denovo	1.41191	0.201066
RP4	Denovo	1.48472	0.201119
RP4	Denovo	1.5642	0.208605
RP4	Denovo	1.63789	0.18413
RP4	Denovo	1.70258	0.154954
RP4	Denovo	1.75786	0.12781
RP4	Denovo	1.8185	0.135653
RP4	Denovo	1.91072	0.197865
RP4	Denovo	1.97865	0.139756
RP4	Denovo	2.03265	0.107696
RP4	Denovo	2.08332	0.0984814
RP4	Denovo	2.13305	0.0943647
RP4	Denovo	2.18848	0.102611
RP4	Denovo	2.2328	0.0802131
RP4	Denovo	2.27753	0.0793277
RP4	Denovo	2.31607	0.0671335
RP4	Denovo	2.35379	0.0646192
RP4	Denovo	2.39345	0.0668305
RP4	Denovo	2.43501	0.0688601
RP4	Denovo	2.46729	0.0526768
RP4	Denovo	2.50143	0.0549659
RP4	Denovo	2.5337	0.0512682
RP4	Denovo	2.56104	0.0429395
RP4	Adapted	0
RP4	Adapted	0
RP4	Adapted	0
RP4	Adapted	0
RP4	Adapted	0
RP4	Adapted	0
RP4	Adapted	0
RP4	Adapted	0
RP4	Adapted	0
RP4	Adapted	0
RP4	Adapted	0
RP4	Adapted	0
RP4	Adapted	0
RP4	Adapted	0
RP4	Adapted	0
RP4	Adapted	0
RP4	Adapted	0
RP4	Adapted	0
RP4	Adapted	0
RP4	Adapted	0
RP4	Adapted	0
RP4	Adapted	0
RP4	Adapted	0
RP4	Adapted	0
RP4	Adapted	0
RP4	Adapted	0
RP4	Adapted	0
RP4	Adapted	0.000381839	65535
RP4	Adapted	0.00465187	10.0001
RP4	Adapted	0.0171627	5.22187
RP4	Adapted	0.0349629	2.8462
RP4	Adapted	0.0748433	3.04444
RP4	Adapted	0.125331	2.06224
RP4	Adapted	0.213766	2.13569
RP4	Adapted	0.320798	1.62372
RP4	Adapted	0.41607	1.04017
RP4	Adapted	0.528877	0.959603
RP4	Adapted	0.654768	0.854106
RP4	Adapted	0.790567	0.753878
RP4	Adapted	0.944689	0.71242
RP4	Adapted	1.07552	0.518832
RP4	Adapted	1.19911	0.43509
RP4	Adapted	1.31502	0.369078
RP4	Adapted	1.42413	0.31884
RP4	Adapted	1.52437	0.272077
RP4	Adapted	1.61267	0.225252
RP4	Adapted	1.69769	0.205491
RP4	Adapted	1.77753	0.183844
RP4	Adapted	1.84559	0.150285
RP4	Adapted	1.9063	0.129456
RP4	Adapted	1.96925	0.129966
RP4	Adapted	2.02468	0.111025
RP4	Adapted	2.07358	0.095466
RP4	Adapted	2.12417	0.096414
RP4	Adapted	2.16493	0.0760321
RP4	Adapted	2.20668	0.0764132
RP4	Adapted	2.24871	0.0754555
RP4	Adapted	2.28406	0.062398
RP4	Adapted	2.31795	0.0589087
RP4	Adapted	2.35043	0.0556726
RP4	Adapted	2.38259	0.0543569
RP4	Adapted	2.41231	0.049588
RP4	Adapted	2.43865	0.0434336
RP4	Adapted	2.464	0.0413686
RP4	Adapted	2.48991	0.0418439
RP4	Adapted	2.51509	0.040246
RP4	Adapted	2.53928	0.0382825
RP4	Adapted	2.56195	0.0355627
RP4	Adapted	2.58465	0.0352748
RP4	Adapted	2.60293	0.0281878
RP4	Adapted	2.62204	0.0292674
RP4	Adapted	2.64171	0.0298885
RP4	Adapted	2.66089	0.0289361
RP4	Adapted	2.67846	0.0263369
RP4	Adapted	2.69507	0.0247276
RP4	Adapted	2.71165	0.0245322
RP4	Adapted	2.72656	0.0219232
RP4	Adapted	2.74257	0.023428
RP4	Adapted	2.75587	0.0193495
RP4	Adapted	2.76908	0.0191282
RP4	Adapted	2.78252	0.0193677
RP4	Adapted	2.79585	0.0191166
RP4	Adapted	2.80793	0.0172452
RP4	Adapted	2.82017	0.0173942
RP4	Adapted	2.83056	0.0147109
RP4	Adapted	2.84307	0.0176441
RP4	Adapted	2.85346	0.0145919
pB10	Denovo	0
pB10	Denovo	0
pB10	Denovo	0
pB10	Denovo	0
pB10	Denovo	0
pB10	Denovo	0
pB10	Denovo	0
pB10	Denovo	0
pB10	Denovo	0
pB10	Denovo	0
pB10	Denovo	0
pB10	Denovo	0
pB10	Denovo	0
pB10	Denovo	0
pB10	Denovo	0
pB10	Denovo	0
pB10	Denovo	0
pB10	Denovo	0
pB10	Denovo	0
pB10	Denovo	0
pB10	Denovo	0
pB10	Denovo	0
pB10	Denovo	0
pB10	Denovo	0
pB10	Denovo	0
pB10	Denovo	0
pB10	Denovo	0
pB10	Denovo	0
pB10	Denovo	0
pB10	Denovo	0
pB10	Denovo	0
pB10	Denovo	0
pB10	Denovo	0
pB10	Denovo	0
pB10	Denovo	0
pB10	Denovo	0
pB10	Denovo	0
pB10	Denovo	0
pB10	Denovo	0
pB10	Denovo	0.00253925	65535
pB10	Denovo	0.0107436	5.76978
pB10	Denovo	0.0162827	1.66316
pB10	Denovo	0.0184484	0.499498
pB10	Denovo	0.0270266	1.52738
pB10	Denovo	0.023133	0
pB10	Denovo	0.0341057	1.55282
pB10	Denovo	0.0455573	1.15802
pB10	Denovo	0.0604343	1.13035
pB10	Denovo	0.0701769	0.597846
pB10	Denovo	0.0910165	1.04009
pB10	Denovo	0.110885	0.7898
pB10	Denovo	0.123215	0.421747
pB10	Denovo	0.148902	0.75743
pB10	Denovo	0.171348	0.561638
pB10	Denovo	0.191343	0.441501
pB10	Denovo	0.22143	0.584144
pB10	Denovo	0.2514	0.507755
pB10	Denovo	0.291422	0.590906
pB10	Denovo	0.323055	0.412206
pB10	Denovo	0.3563	0.391796
pB10	Denovo	0.389915	0.360625
pB10	Denovo	0.431701	0.407223
pB10	Denovo	0.471163	0.349879
pB10	Denovo	0.519974	0.394298
pB10	Denovo	0.571398	0.37723
pB10	Denovo	0.613573	0.284856
pB10	Denovo	0.654809	0.260173
pB10	Denovo	0.705224	0.29669
pB10	Denovo	0.744446	0.216501
pB10	Denovo	0.793117	0.253321
pB10	Denovo	0.850909	0.281339
pB10	Denovo	0.892889	0.192626
pB10	Denovo	0.943063	0.218685
pB10	Denovo	0.98188	0.161341
pB10	Denovo	1.02811	0.184017
pB10	Denovo	1.06914	0.156549
pB10	Denovo	1.11046	0.151686
pB10	Denovo	1.14798	0.132896
pB10	Denovo	1.20433	0.191678
pB10	Denovo	1.24472	0.13197
pB10	Denovo	1.28852	0.138338
pB10	Denovo	1.32526	0.112451
pB10	Denovo	1.38053	0.163436
pB10	Denovo	1.42998	0.140772
pB10	Denovo	1.46859	0.106549
pB10	Denovo	1.51694	0.12958
pB10	Denovo	1.55581	0.101212
pB10	Denovo	1.6017	0.11627
pB10	Denovo	1.63976	0.093928
pB10	Denovo	1.68636	0.112103
pB10	Denovo	1.72549	0.091752
pB10	Denovo	1.77227	0.107006
pB10	Denovo	1.80597	0.0753423
pB10	Denovo	1.85239	0.101518
pB10	Denovo	1.89025	0.0809216
pB10	Denovo	1.93607	0.0958049
pB10	Denovo	1.97062	0.070749
pB10	Denovo	2.0117	0.0825366
pB10	Denovo	2.05035	0.0761124
pB10	Adapted	0
pB10	Adapted	0
pB10	Adapted	0
pB10	Adapted	0
pB10	Adapted	0
pB10	Adapted	0
pB10	Adapted	0
pB10	Adapted	0
pB10	Adapted	0
pB10	Adapted	0
pB10	Adapted	0
pB10	Adapted	0
pB10	Adapted	0
pB10	Adapted	0
pB10	Adapted	0
pB10	Adapted	0
pB10	Adapted	0
pB10	Adapted	0
pB10	Adapted	4.31977e-05	65535
pB10	Adapted	0.000536568	10.0776
pB10	Adapted	0.000336382	0
pB10	Adapted	0.000497114	1.56228
pB10	Adapted	0.00140693	4.16139
pB10	Adapted	0.00098906	0
pB10	Adapted	0.00221566	3.2262
pB10	Adapted	0.00174806	0
pB10	Adapted	0.00123668	0
pB10	Adapted	0.0018572	1.62655
pB10	Adapted	0.0030456	1.97852
pB10	Adapted	0.00271277	0
pB10	Adapted	0.00817558	4.41272
pB10	Adapted	0.00693192	0
pB10	Adapted	0.0342436	6.38945
pB10	Adapted	0.0580346	2.11016
pB10	Adapted	0.0669197	0.569812
pB10	Adapted	0.100691	1.63426
pB10	Adapted	0.135424	1.18541
pB10	Adapted	0.179922	1.13646
pB10	Adapted	0.237311	1.10738
pB10	Adapted	0.320758	1.20527
pB10	Adapted	0.391684	0.799071
pB10	Adapted	0.479024	0.805189
pB10	Adapted	0.562556	0.642958
pB10	Adapted	0.645558	0.550497
pB10	Adapted	0.74078	0.550354
pB10	Adapted	0.822056	0.416421
pB10	Adapted	0.893473	0.333229
pB10	Adapted	0.977658	0.360175
pB10	Adapted	1.04013	0.247761
pB10	Adapted	1.10652	0.247513
pB10	Adapted	1.16658	0.211417
pB10	Adapted	1.23483	0.227424
pB10	Adapted	1.28893	0.171506
pB10	Adapted	1.34193	0.161207
pB10	Adapted	1.39469	0.154241
pB10	Adapted	1.44137	0.131691
pB10	Adapted	1.48492	0.119059
pB10	Adapted	1.52836	0.115357
pB10	Adapted	1.57721	0.125839
pB10	Adapted	1.62048	0.108261
pB10	Adapted	1.66128	0.0994505
pB10	Adapted	1.70484	0.103544
pB10	Adapted	1.74302	0.0885947
pB10	Adapted	1.77967	0.0832282
pB10	Adapted	1.81671	0.0824072
pB10	Adapted	1.84912	0.0707245
pB10	Adapted	1.88328	0.0732259
pB10	Adapted	1.91183	0.0601652
pB10	Adapted	1.94691	0.0727385
pB10	Adapted	1.9809	0.0692313
pB10	Adapted	2.00874	0.0558259
pB10	Adapted	2.03833	0.0584871
pB10	Adapted	2.06744	0.0567217
pB10	Adapted	2.09524	0.053426
pB10	Adapted	2.12196	0.0506899
pB10	Adapted	2.14616	0.0453683
pB10	Adapted	2.16986	0.0439304
pB10	Adapted	2.19408	0.0443902
pB10	Adapted	2.2184	0.0440966
pB10	Adapted	2.24176	0.0419146
pB10	Adapted	2.26348	0.0385552
pB10	Adapted	2.28608	0.0397518
pB10	Adapted	2.30809	0.0383156
pB10	Adapted	2.32825	0.0347827
pB10	Adapted	2.34721	0.0324422
pB10	Adapted	2.36917	0.0372602
pB10	Adapted	2.38963	0.0343975
pB10	Adapted	2.41028	0.0344103
pB10	Adapted	2.4273	0.0281462
pB10	Adapted	2.44448	0.028221
pB10	Adapted	2.46325	0.0305953
pB10	Adapted	2.481	0.028714
pB10	Adapted	2.4977	0.0268363
pB10	Adapted	2.51225	0.0232407
pB10	Adapted	2.52854	0.0258409
pB10	Adapted	2.54421	0.02472
pB10	Adapted	2.55881	0.0228804
pB10	Adapted	2.57416	0.0239355
pB10	Adapted	2.58853	0.0222651
pRK100	Denovo	1.85037e-17	65535
pRK100	Denovo	2.46716e-17	1.15073
pRK100	Denovo	2.46716e-17	0
pRK100	Denovo	2.46716e-17	0
pRK100	Denovo	2.46716e-17	0
pRK100	Denovo	2.46716e-17	0
pRK100	Denovo	2.46716e-17	0
pRK100	Denovo	2.46716e-17	0
pRK100	Denovo	2.46716e-17	0
pRK100	Denovo	2.46716e-17	0
pRK100	Denovo	2.46716e-17	0
pRK100	Denovo	2.46716e-17	0
pRK100	Denovo	2.46716e-17	0
pRK100	Denovo	2.46716e-17	0
pRK100	Denovo	2.46716e-17	0
pRK100	Denovo	2.46716e-17	0
pRK100	Denovo	2.46716e-17	0
pRK100	Denovo	2.46716e-17	0
pRK100	Denovo	2.46716e-17	0
pRK100	Denovo	1.85037e-17	0
pRK100	Denovo	1.23358e-17	0
pRK100	Denovo	1.85037e-17	1.62186
pRK100	Denovo	1.85037e-17	0
pRK100	Denovo	1.85037e-17	0
pRK100	Denovo	1.23358e-17	0
pRK100	Denovo	1.23358e-17	0
pRK100	Denovo	1.85037e-17	1.62186
pRK100	Denovo	1.85037e-17	0
pRK100	Denovo	1.85037e-17	0
pRK100	Denovo	1.23358e-17	0
pRK100	Denovo	2.46716e-17	2.77259
pRK100	Denovo	1.85037e-17	0
pRK100	Denovo	0.0397954	141.218
pRK100	Denovo	0.045232	0.512219
pRK100	Denovo	0.0485295	0.281465
pRK100	Denovo	0.051273	0.219967
pRK100	Denovo	0.053964	0.204614
pRK100	Denovo	0.0682427	0.939011
pRK100	Denovo	0.0682427	0
pRK100	Denovo	0.0726289	0.24917
pRK100	Denovo	0.0783121	0.301359
pRK100	Denovo	0.0823916	0.203128
pRK100	Denovo	0.0929456	0.482122
pRK100	Denovo	0.102855	0.405228
pRK100	Denovo	0.160716	1.78527
pRK100	Denovo	0.175154	0.344115
pRK100	Denovo	0.206323	0.6551
pRK100	Denovo	0.227679	0.39398
pRK100	Denovo	0.253684	0.432615
pRK100	Denovo	0.282797	0.434557
pRK100	Denovo	0.309198	0.357005
pRK100	Denovo	0.330398	0.265265
pRK100	Denovo	0.357611	0.316596
pRK100	Denovo	0.392758	0.374984
pRK100	Denovo	0.415507	0.225226
pRK100	Denovo	0.4429	0.255383
pRK100	Denovo	0.469598	0.234126
pRK100	Denovo	0.492896	0.193689
pRK100	Denovo	0.526144	0.261101
pRK100	Denovo	0.557369	0.230615
pRK100	Denovo	0.607359	0.343568
pRK100	Denovo	0.63784	0.195868
pRK100	Denovo	0.669159	0.191742
pRK100	Denovo	0.697521	0.16604
pRK100	Denovo	0.728706	0.174952
pRK100	Denovo	0.764224	0.190365
pRK100	Denovo	0.790364	0.134529
pRK100	Denovo	0.820488	0.149624
pRK100	Denovo	0.840875	0.0981736
pRK100	Denovo	0.882699	0.194166
pRK100	Denovo	0.906468	0.106287
pRK100	Denovo	0.907666	0
pRK100	Denovo	0.953383	0.196561
pRK100	Denovo	0.986191	0.135331
pRK100	Denovo	1.03366	0.188052
pRK100	Denovo	1.10476	0.26607
pRK100	Denovo	1.14251	0.134409
pRK100	Denovo	1.18065	0.131344
pRK100	Denovo	1.25038	0.229547
pRK100	Denovo	1.29007	0.124993
pRK100	Denovo	1.32806	0.116088
pRK100	Denovo	1.39024	0.183038
pRK100	Denovo	1.42515	0.0991831
pRK100	Denovo	1.47178	0.128784
pRK100	Denovo	1.50755	0.0960669
pRK100	Denovo	1.53823	0.0805826
pRK100	Denovo	1.57896	0.10453
pRK100	Denovo	1.61725	0.0958335
pRK100	Denovo	1.66417	0.114403
pRK100	Denovo	1.70125	0.0881582
pRK100	Denovo	1.73693	0.0830235
pRK100	Denovo	1.78383	0.106564
pRK100	Denovo	1.82328	0.0875077
pRK100	Denovo	1.86235	0.0848077
pRK100	Denovo	1.89376	0.0669047
pRK100	Adapted	8.37904e-19	65535
pRK100	Adapted	2.51371e-18	4.39445
pRK100	Adapted	2.51371e-18	0
pRK100	Adapted	2.51371e-18	0
pRK100	Adapted	2.51371e-18	0
pRK100	Adapted	2.51371e-18	0
pRK100	Adapted	2.51371e-18	0
pRK100	Adapted	2.51371e-18	0
pRK100	Adapted	2.51371e-18	0
pRK100	Adapted	2.51371e-18	0
pRK100	Adapted	2.51371e-18	0
pRK100	Adapted	2.51371e-18	0
pRK100	Adapted	2.51371e-18	0
pRK100	Adapted	2.51371e-18	0
pRK100	Adapted	2.51371e-18	0
pRK100	Adapted	2.51371e-18	0
pRK100	Adapted	2.51371e-18	0
pRK100	Adapted	2.51371e-18	0
pRK100	Adapted	2.51371e-18	0
pRK100	Adapted	2.51371e-18	0
pRK100	Adapted	2.51371e-18	0
pRK100	Adapted	2.51371e-18	0
pRK100	Adapted	2.51371e-18	0
pRK100	Adapted	2.51371e-18	0
pRK100	Adapted	2.51371e-18	0
pRK100	Adapted	2.51371e-18	0
pRK100	Adapted	2.51371e-18	0
pRK100	Adapted	2.51371e-18	0
pRK100	Adapted	3.35162e-18	1.15073
pRK100	Adapted	0.0052313	139.936
pRK100	Adapted	0.0147505	4.14646
pRK100	Adapted	0.0317023	3.06046
pRK100	Adapted	0.0707133	3.20897
pRK100	Adapted	0.16393	3.36322
pRK100	Adapted	0.266897	1.9497
pRK100	Adapted	0.375522	1.36581
pRK100	Adapted	0.489641	1.06143
pRK100	Adapted	0.625893	0.982029
pRK100	Adapted	0.76472	0.801321
pRK100	Adapted	0.902681	0.663437
pRK100	Adapted	1.03406	0.543498
pRK100	Adapted	1.17517	0.511705
pRK100	Adapted	1.29661	0.393357
pRK100	Adapted	1.39317	0.287322
pRK100	Adapted	1.4879	0.263113
pRK100	Adapted	1.57759	0.234151
pRK100	Adapted	1.65573	0.193359
pRK100	Adapted	1.72952	0.174416
pRK100	Adapted	1.79262	0.143338
pRK100	Adapted	1.85245	0.131329
pRK100	Adapted	1.90872	0.119693
pRK100	Adapted	1.95803	0.102017
pRK100	Adapted	2.00351	0.0918394
pRK100	Adapted	2.04619	0.084315
pRK100	Adapted	2.08723	0.0794373
pRK100	Adapted	2.1194	0.0611823
pRK100	Adapted	2.15146	0.0600509
pRK100	Adapted	2.17834	0.0496752
pRK100	Adapted	2.20646	0.0513022
pRK100	Adapted	2.2345	0.0505077
pRK100	Adapted	2.25803	0.041903
pRK100	Adapted	2.27969	0.0381949
pRK100	Adapted	2.30241	0.0396675
pRK100	Adapted	2.32195	0.0337947
pRK100	Adapted	2.3409	0.0325204
pRK100	Adapted	2.36031	0.0330355
pRK100	Adapted	2.3765	0.0273325
pRK100	Adapted	2.39248	0.0268076
pRK100	Adapted	2.40707	0.0243206
pRK100	Adapted	2.42232	0.0252597
pRK100	Adapted	2.43503	0.0209419
pRK100	Adapted	2.44809	0.0213954
pRK100	Adapted	2.4596	0.0187624
pRK100	Adapted	2.47167	0.0195706
pRK100	Adapted	2.48028	0.0139214
pRK100	Adapted	2.489	0.0140244
pRK100	Adapted	2.50055	0.0185235
pRK100	Adapted	2.50827	0.0123358
pRK100	Adapted	2.51735	0.0144522
pRK100	Adapted	2.52647	0.014471
pRK100	Adapted	2.53346	0.0110485
pRK100	Adapted	2.54052	0.0111263
pRK100	Adapted	2.55012	0.0150927
pRK100	Adapted	2.5573	0.0112415
pRK100	Adapted	2.56453	0.0112923
pRK100	Adapted	2.57226	0.0120407
pRK100	Adapted	2.57763	0.00834607
pRK100	Adapted	2.58381	0.00956994
pRK100	Adapted	2.5856	0
pRK100	Adapted	2.59177	0.00953023
pRK100	Adapted	2.59651	0
pRK100	Adapted	2.60154	0
pRK100	Adapted	2.60637	0
pRK100	Adapted	2.61161	0.00802379
pRK100	Adapted	2.61433	0
