# Supplementary material for: Tradeoff between lag time and growth rate drives the plasmid acquisition cost
Source: Nat Commun. 2023 Apr 24;14:2343. doi: 10.1038/s41467-023-38022-6 (PMC10126158; doi:10.1038/s41467-023-38022-6)
Supplement: Supplementary file 4 — Source Data [file 41467_2023_38022_MOESM4_ESM.zip › source data/sourcedata_FigS1B-S2.xlsx]

## Sheet: Sheet1
Source Data for Supplementary Figure 1B-2
Plasmid	drug	num_denovo	num_adapted	AC	AC_error	u_denovo_mean	u_denovo_std	lt_denovo_mean	lt_denovo_std	thresh
R100-1	tet	99	117	1.0141	0.18604	0.49182	0.23133	8.4677	1.1174	1.4
R64drd	tet	71	64	1.1806	0.22515	0.53557	0.10544	10.5133	1.6553	1.4
R702	tet	48	93	1.4138	0.25447	0.47606	0.13667	12.9785	2.4411	1.4
RIP113	tet	139	117	1.272	0.22658	0.65368	0.24876	10.7699	1.6721	1.4
RN3	tet	110	155	1.3877	0.22935	0.58086	0.24445	13.4267	1.6193	1.4
RP4	tet	96	208	1.4201	0.24727	0.54568	0.20013	13.4452	2.5879	1.4
pB10	tet	193	190	1.4322	0.29382	0.31013	0.13891	15.8685	3.7493	1.4
pOX38	tet	51	164	1.2078	0.16802	0.42273	0.092191	10.3308	1.26	1.4
pRK100	tet	35	269	1.7522	0.3857	0.35141	0.1482	15.6422	4.5016	1.4
R100-1	tet	99	117	1.0161	0.17852	0.49182	0.23133	8.4677	1.1174	1.2
R64drd	tet	71	64	1.182	0.22869	0.53557	0.10544	10.5133	1.6553	1.2
R702	tet	48	93	1.4303	0.25719	0.47606	0.13667	12.9785	2.4411	1.2
RIP113	tet	139	117	1.2847	0.22735	0.65368	0.24876	10.7699	1.6721	1.2
RN3	tet	110	155	1.4099	0.22514	0.58086	0.24445	13.4267	1.6193	1.2
RP4	tet	96	208	1.4386	0.25629	0.54568	0.20013	13.4452	2.5879	1.2
pB10	tet	193	190	1.4605	0.30394	0.31013	0.13891	15.8685	3.7493	1.2
pOX38	tet	51	164	1.2099	0.16721	0.42273	0.092191	10.3308	1.26	1.2
pRK100	tet	35	269	1.758	0.3956	0.35141	0.1482	15.6422	4.5016	1.2
R100-1	tet	99	117	1.0197	0.17407	0.49182	0.23133	8.4677	1.1174	1
R64drd	tet	71	64	1.1851	0.23452	0.53557	0.10544	10.5133	1.6553	1
R702	tet	48	93	1.45	0.26368	0.47606	0.13667	12.9785	2.4411	1
RIP113	tet	139	117	1.3005	0.23045	0.65368	0.24876	10.7699	1.6721	1
RN3	tet	110	155	1.4386	0.22637	0.58086	0.24445	13.4267	1.6193	1
RP4	tet	96	208	1.4614	0.26874	0.54568	0.20013	13.4452	2.5879	1
pB10	tet	193	190	1.4951	0.32105	0.31013	0.13891	15.8685	3.7493	1
pOX38	tet	51	164	1.2119	0.16891	0.42273	0.092191	10.3308	1.26	1
pRK100	tet	35	269	1.7696	0.41444	0.35141	0.1482	15.6422	4.5016	1
R100-1	tet	99	117	1.0314	0.17078	0.49182	0.23133	8.4677	1.1174	0.6
R64drd	tet	71	64	1.197	0.25587	0.53557	0.10544	10.5133	1.6553	0.6
R702	tet	48	93	1.5067	0.29073	0.47606	0.13667	12.9785	2.4411	0.6
RIP113	tet	139	117	1.3474	0.24635	0.65368	0.24876	10.7699	1.6721	0.6
RN3	tet	110	155	1.5219	0.24372	0.58086	0.24445	13.4267	1.6193	0.6
RP4	tet	96	208	1.5265	0.30874	0.54568	0.20013	13.4452	2.5879	0.6
pB10	tet	193	190	1.5986	0.39124	0.31013	0.13891	15.8685	3.7493	0.6
pOX38	tet	51	164	1.216	0.18186	0.42273	0.092191	10.3308	1.26	0.6
pRK100	tet	35	269	1.8079	0.47959	0.35141	0.1482	15.6422	4.5016	0.6
