# Supplementary material for: Tradeoff between lag time and growth rate drives the plasmid acquisition cost
Source: Nat Commun. 2023 Apr 24;14:2343. doi: 10.1038/s41467-023-38022-6 (PMC10126158; doi:10.1038/s41467-023-38022-6)
Supplement: Supplementary file 4 — Source Data [file 41467_2023_38022_MOESM4_ESM.zip › source data/sourcedata_Fig4B.xlsx]

## Sheet: Sheet1
Source Data for Figure 4B
replicates	strain_type	CFU	growth_rate	lag_time
1	adapted	44095.8	0.356001	4.53865
1	adapted	22047.9	0.383126	5.12048
1	adapted	11023.9	0.356006	5.32161
1	adapted	5511.97	0.398312	6.23538
1	adapted	2755.99	0.352671	6.22874
1	adapted	1377.99	0.406991	7.3836
1	adapted	688.996	0.361622	7.59501
1	adapted	344.498	0.411904	8.50254
2	adapted	44095.8	0.336665	4.12003
2	adapted	22047.9	0.343598	4.72286
2	adapted	11023.9	0.345713	5.26199
2	adapted	5511.97	0.356001	5.71896
2	adapted	2755.99	0.349204	6.27879
2	adapted	1377.99	0.343475	6.8968
2	adapted	688.996	0.33989	7.32973
2	adapted	344.498	0.334508	8.41474
3	adapted	44095.8	0.340166	4.43013
3	adapted	22047.9	0.356367	5.04396
3	adapted	11023.9	0.345445	5.63346
3	adapted	5511.97	0.368322	6.16034
3	adapted	2755.99	0.356818	6.86332
3	adapted	1377.99	0.338897	7.38029
3	adapted	688.996	0.377948	7.6073
3	adapted	344.498	0.386849	8.25678
1	adapted	44095.8	0.341993	5.64216
1	adapted	22047.9	0.34581	6.26368
1	adapted	11023.9	0.346776	6.88015
1	adapted	5511.97	0.352497	7.4599
1	adapted	2755.99	0.346792	8.18331
1	adapted	1377.99	0.351599	8.72078
1	adapted	688.996	0.348424	9.34878
2	adapted	44095.8	0.297902	4.98828
2	adapted	22047.9	0.300539	5.55757
2	adapted	11023.9	0.305568	6.18894
2	adapted	5511.97	0.302514	6.71213
2	adapted	2755.99	0.295291	7.29957
2	adapted	1377.99	0.293409	7.88876
2	adapted	688.996	0.291338	8.56364
2	adapted	344.498	0.303819	9.10759
3	adapted	44095.8	0.333954	5.76626
3	adapted	22047.9	0.335757	6.36002
3	adapted	11023.9	0.339621	6.89049
3	adapted	5511.97	0.330062	7.48081
3	adapted	2755.99	0.326534	8.13965
3	adapted	1377.99	0.331374	8.55234
3	adapted	688.996	0.312092	9.2842
1	denovo	2000	0.13245	6.99855
1	denovo	1000	0.160121	5.87179
1	denovo	500	0.21202	6.38587
1	denovo	250	0.263361	7.56063
1	denovo	62.5	0.283126	9.11231
2	denovo	2000	0.0891273	7.86556
2	denovo	1000	0.125648	7.02363
2	denovo	500	0.180211	7.685
2	denovo	250	0.228949	8.9805
3	denovo	2000	0.101858	9.63058
3	denovo	1000	0.142274	7.13919
3	denovo	500	0.202822	7.74389
3	denovo	250	0.258346	8.56293
3	denovo	125	0.281494	9.35061
1	denovo	1000	0.0924638	7.48072
1	denovo	500	0.140115	7.89053
1	denovo	250	0.208881	9.20807
2	denovo	1000	0.0853622	9.24299
2	denovo	500	0.172219	9.98583
3	denovo	1000	0.101725	9.34388
1	denovo	5870.83	0.0389373	8.21082
1	denovo	1467.71	0.0975132	8.15663
1	denovo	733.854	0.133806	7.47313
1	denovo	366.927	0.186697	8.48614
1	denovo	183.464	0.28081	9.54053
2	denovo	1467.71	0.102553	6.95305
2	denovo	733.854	0.157823	6.80098
2	denovo	366.927	0.261582	7.63731
2	denovo	183.464	0.331692	8.63928
3	denovo	5870.83	0.0231266	5.04411
3	denovo	1467.71	0.0863311	8.52069
3	denovo	733.854	0.116926	7.8217
3	denovo	366.927	0.191571	8.42471
3	denovo	183.464	0.266363	9.52902
