# Supplementary material for: Tradeoff between lag time and growth rate drives the plasmid acquisition cost
Source: Nat Commun. 2023 Apr 24;14:2343. doi: 10.1038/s41467-023-38022-6 (PMC10126158; doi:10.1038/s41467-023-38022-6)
Supplement: Supplementary file 4 — Source Data [file 41467_2023_38022_MOESM4_ESM.zip › source data/sourcedata_Fig4C.xlsx]

## Sheet: Sheet1
Source Data for Figure 4C
replicates	strain_type	CFU	growth_rate	lag_time
1	adapted	43083.3	0.528703	5.51228
1	adapted	21541.7	0.520936	6.09008
1	adapted	10770.8	0.518707	6.67863
1	adapted	5385.42	0.501766	7.21839
1	adapted	2692.71	0.496479	8.03608
1	adapted	1346.35	0.484559	8.57587
1	adapted	673.177	0.486586	9.19925
1	adapted	336.589	0.477249	9.83608
2	adapted	43083.3	0.53051	5.91163
2	adapted	21541.7	0.542396	6.47977
2	adapted	10770.8	0.525123	7.04576
2	adapted	5385.42	0.522684	7.61754
2	adapted	2692.71	0.520296	8.21388
2	adapted	1346.35	0.488907	8.75485
2	adapted	673.177	0.50996	9.37715
2	adapted	336.589	0.500542	9.80325
3	adapted	43083.3	0.492593	5.76229
3	adapted	21541.7	0.485201	6.35126
3	adapted	10770.8	0.505228	6.81821
3	adapted	5385.42	0.494622	7.30591
3	adapted	2692.71	0.480608	7.91241
3	adapted	1346.35	0.4707	8.49411
3	adapted	673.177	0.454372	9.03872
3	adapted	336.589	0.451269	9.78624
1	denovo	52583.3	0.231811	8.93685
1	denovo	26291.7	0.329763	9.51799
1	denovo	13145.8	0.376934	11.1268
1	denovo	6572.92	0.406574	12.0462
1	denovo	3286.46	0.435287	12.9991
1	denovo	1643.23	0.424009	13.5994
1	denovo	821.615	0.41489	14.4558
2	denovo	52583.3	0.289085	9.00717
2	denovo	26291.7	0.354936	9.10394
2	denovo	13145.8	0.431161	9.54229
2	denovo	6572.92	0.416044	10.8007
2	denovo	3286.46	0.426695	11.9463
2	denovo	1643.23	0.43076	13.1332
2	denovo	821.615	0.312925	12.4194
3	denovo	52583.3	0.247841	8.73772
3	denovo	26291.7	0.316686	9.18314
3	denovo	13145.8	0.394274	10.0086
3	denovo	6572.92	0.438967	10.9826
3	denovo	3286.46	0.427517	11.9683
3	denovo	1643.23	0.400352	12.8392
3	denovo	821.615	0.427234	13.6097
1	denovo	52583.3	0.336499	9.72022
1	denovo	26291.7	0.395571	9.73212
1	denovo	13145.8	0.407336	10.4464
1	denovo	6572.92	0.446625	11.9724
1	denovo	3286.46	0.43688	12.623
1	denovo	1643.23	0.415761	13.328
2	denovo	52583.3	0.29183	9.95074
2	denovo	26291.7	0.399722	10.1586
2	denovo	13145.8	0.405442	10.5792
2	denovo	6572.92	0.459308	11.4154
2	denovo	3286.46	0.455178	12.9994
2	denovo	1643.23	0.420888	13.4381
3	denovo	52583.3	0.289666	11.0881
3	denovo	26291.7	0.300817	11.23
3	denovo	13145.8	0.393987	13.2057
3	denovo	6572.92	0.40775	13.8519
