# Supplementary material for: Tradeoff between lag time and growth rate drives the plasmid acquisition cost
Source: Nat Commun. 2023 Apr 24;14:2343. doi: 10.1038/s41467-023-38022-6 (PMC10126158; doi:10.1038/s41467-023-38022-6)
Supplement: Supplementary file 4 — Source Data [file 41467_2023_38022_MOESM4_ESM.zip › source data/sourcedata_FigS1A.xlsx]

## Sheet: Sheet1
Source Data for Supplementary Figure 1A
Date	ID	Plasmid	INC	drug	transonjugants	replicate	type	gr_MANUAL	gr	lt	ttt	max
20210409	7.2.027	plasmidfree	NA	rif	0	1	adapted	0.382422	0.452812	6.64236	8.11431	3.70826
20210409	7.2.027	plasmidfree	NA	rif	0	1	adapted	0.443882	0.4586	7.59578	9.08641	3.74039
20210409	7.2.027	plasmidfree	NA	rif	0	1	adapted	0.357791	0.461392	7.92631	9.39694	3.80495
20210409	7.2.027	plasmidfree	NA	rif	0	1	adapted	0.408059	0.437927	7.28708	8.84608	3.77659
20210409	7.2.027	plasmidfree	NA	rif	0	1	adapted	0.399821	0.416167	7.93512	9.65347	3.48823
20210409	7.2.027	plasmidfree	NA	rif	0	1	adapted	0.36646	0.455779	7.03318	8.51395	3.83618
20210409	7.2.027	plasmidfree	NA	rif	0	1	adapted	0.380736	0.432311	7.82752	9.49145	3.47904
20210409	7.2.027	plasmidfree	NA	rif	0	1	adapted	0.562301	0.557563	9.82147	10.9712	3.86852
20210409	7.2.027	plasmidfree	NA	rif	0	1	adapted	0.387485	0.394331	6.89954	8.70567	3.48885
20210409	7.2.027	plasmidfree	NA	rif	0	1	adapted	0.354913	0.380679	7.56307	9.54005	3.10846
20210409	7.2.027	plasmidfree	NA	rif	0	1	adapted	0.429692	0.472283	7.73346	9.25383	3.47061
20210409	7.2.027	plasmidfree	NA	rif	0	1	adapted	0.306719	0.34407	7.56303	9.75338	3.12547
20210409	7.2.027	plasmidfree	NA	rif	0	1	adapted	0.282772	0.330195	7.7712	10.1395	2.61593
20210409	7.2.027	plasmidfree	NA	rif	0	1	adapted	0.510656	0.4539	6.04374	7.60666	3.55964
20210409	7.2.027	plasmidfree	NA	rif	0	1	adapted	0.464908	0.411914	6.97607	8.79478	3.06668
20210409	7.2.027	plasmidfree	NA	rif	0	1	adapted	0.425328	0.318201	5.77835	8.15212	2.98392
20210409	7.2.027	plasmidfree	NA	rif	0	1	adapted	0.373098	0.41836	7.23854	8.9811	3.35885
20210409	7.2.027	plasmidfree	NA	rif	0	1	adapted	0.626672	0.471463	7.39816	9	3.03056
20210409	7.2.027	plasmidfree	NA	rif	0	1	adapted	0.497436	0.419899	7.39585	9.22682	2.85422
20210409	7.2.027	plasmidfree	NA	rif	0	1	adapted	0.5338	0.525496	7.59672	9.0405	2.9432
20210409	7.2.027	plasmidfree	NA	rif	0	1	adapted	0.356381	0.216314	4.34961	8.0333	2.19533
20210409	7.2.027	plasmidfree	NA	rif	0	1	adapted	0.40244	0.412506	7.2585	9.0189	3.39954
20210409	7.2.027	plasmidfree	NA	rif	0	1	adapted	0.462287	0.52444	6.77191	8.19262	3.1375
20210409	7.2.027	plasmidfree	NA	rif	0	1	adapted	0.359815	0.386232	7.18502	9.18092	2.78974
20210409	7.2.027	plasmidfree	NA	rif	0	1	denovo	0.32296	0.388344	7.10541	8.9541	3.49979
20210409	7.2.027	plasmidfree	NA	rif	0	1	denovo	0.403767	0.467844	7.68779	9.23492	3.41151
20210409	7.2.027	plasmidfree	NA	rif	0	1	denovo	0.392212	0.428339	8.06753	9.80468	3.14589
20210409	7.2.027	plasmidfree	NA	rif	0	1	denovo	0.349121	0.361556	7.12098	9.29703	2.51438
20210409	7.2.027	plasmidfree	NA	rif	0	1	denovo	0.286409	0.361517	6.83706	8.93519	3.01296
20210409	7.2.027	plasmidfree	NA	rif	0	1	denovo	0.27648	0.325404	8.07379	10.5014	2.40558
20210409	7.2.027	plasmidfree	NA	rif	0	1	denovo	0.460669	0.347263	7.68995	9.9694	2.33278
20210409	7.2.027	plasmidfree	NA	rif	0	1	denovo	0.506785	0.417556	7.74267	9.59406	2.76145
20210409	7.2.027	plasmidfree	NA	rif	0	1	denovo	0.485703	0.376726	7.6009	9.61836	2.96211
20210409	7.2.027	plasmidfree	NA	rif	0	1	denovo	0.449862	0.3756	8.13246	10.2367	2.38806
20210409	7.2.027	plasmidfree	NA	rif	0	1	denovo	0.49797	0.343738	7.44521	9.74257	2.41817
20210409	7.2.027	plasmidfree	NA	rif	0	1	denovo	0.402224	0.243322	4.89291	8.0414	2.72646
20210409	7.2.027	plasmidfree	NA	rif	0	1	denovo	0.461702	0.383271	7.6397	9.68857	2.49115
20210409	7.2.027	plasmidfree	NA	rif	0	1	denovo	0.472727	0.416529	7.43285	9.30513	2.61421
20210409	7.2.027	plasmidfree	NA	rif	0	1	denovo	0.525324	0.43435	7.57602	9.35644	2.72731
20210409	7.2.027	plasmidfree	NA	rif	0	1	denovo	0.403041	0.424369	7.34391	9.19172	2.50881
20210409	7.2.027	plasmidfree	NA	rif	0	1	denovo	0.395458	0.434253	7.58339	9.35104	2.84305
20210409	7.2.027	plasmidfree	NA	rif	0	1	denovo	0.301076	0.318336	7.06394	9.54545	2.4024
20210409	7.2.027	plasmidfree	NA	rif	0	1	denovo	0.422226	0.372913	7.76021	9.87489	2.4175
20210409	7.2.027	plasmidfree	NA	rif	0	1	denovo	0.45147	0.509494	7.06935	8.47075	3.39563
20210409	7.2.027	plasmidfree	NA	rif	0	1	denovo	0.395702	0.343644	7.284	9.58866	2.31735
20210415	7.2.029	plasmidfree	NA	rif	0	2	adapted	0.488454	0.463054	7.72933	9.42532	2.4894
20210415	7.2.029	plasmidfree	NA	rif	0	2	adapted	0.573142	0.670503	7.83006	8.87489	3.60117
20210415	7.2.029	plasmidfree	NA	rif	0	2	adapted	0.61098	0.522228	7.61996	9.10229	2.70197
20210415	7.2.029	plasmidfree	NA	rif	0	2	adapted	0.50849	0.410506	7.4966	9.42957	2.24936
20210415	7.2.029	plasmidfree	NA	rif	0	2	adapted	0.43672	0.513396	7.58095	9.02153	3.18444
20210415	7.2.029	plasmidfree	NA	rif	0	2	adapted	0.452938	0.427003	8.21067	10.0714	2.27905
20210415	7.2.029	plasmidfree	NA	rif	0	2	adapted	0.722488	0.56365	7.7898	9.14479	2.88544
20210415	7.2.029	plasmidfree	NA	rif	0	2	adapted	0.551968	0.425739	7.7958	9.66759	2.10977
20210415	7.2.029	plasmidfree	NA	rif	0	2	adapted	0.438005	0.544124	8.18414	9.52945	3.25438
20210415	7.2.029	plasmidfree	NA	rif	0	2	adapted	0.396768	0.501115	7.77341	9.34243	2.49727
20210415	7.2.029	plasmidfree	NA	rif	0	2	adapted	0.430021	0.494603	7.61479	9.18092	2.76044
20210415	7.2.029	plasmidfree	NA	rif	0	2	adapted	0.51657	0.555434	8.06646	9.41894	3.04952
20210415	7.2.029	plasmidfree	NA	rif	0	2	adapted	0.398991	0.509521	7.67291	9.17029	2.86845
20210415	7.2.029	plasmidfree	NA	rif	0	2	adapted	0.571994	0.523105	8.09903	9.56558	2.84882
20210415	7.2.029	plasmidfree	NA	rif	0	2	adapted	0.411068	0.460764	7.01628	8.70275	2.64344
20210415	7.2.029	plasmidfree	NA	rif	0	2	adapted	0.562816	0.601479	8.10854	9.39769	2.68459
20210415	7.2.029	plasmidfree	NA	rif	0	2	adapted	0.341834	0.424053	8.58041	10.4603	2.16254
20210415	7.2.029	plasmidfree	NA	rif	0	2	adapted	0.507555	0.486253	8.21288	9.80998	2.71162
20210415	7.2.029	plasmidfree	NA	rif	0	2	adapted	0.539494	0.522332	7.6214	9.03003	3.22889
20210415	7.2.029	plasmidfree	NA	rif	0	2	adapted	0.399627	0.432769	8.21478	10.0438	2.33509
20210415	7.2.029	plasmidfree	NA	rif	0	2	adapted	0.390006	0.499619	7.94106	9.48907	2.71409
20210415	7.2.029	plasmidfree	NA	rif	0	2	adapted	0.440322	0.491908	7.89509	9.4572	2.78685
20210415	7.2.029	plasmidfree	NA	rif	0	2	adapted	0.444533	0.496434	7.90947	9.44019	2.92395
20210415	7.2.029	plasmidfree	NA	rif	0	2	adapted	0.441283	0.419218	8.8517	10.7344	2.45253
20210415	7.2.029	plasmidfree	NA	rif	0	2	adapted	0.465775	0.511787	7.57043	9.08103	2.7266
20210415	7.2.029	plasmidfree	NA	rif	0	2	adapted	0.460934	0.513606	8.31746	9.78448	3.01279
20210415	7.2.029	plasmidfree	NA	rif	0	2	adapted	0.576006	0.617185	8.19173	9.30418	3.67234
20210415	7.2.029	plasmidfree	NA	rif	0	2	adapted	0.41821	0.44203	8.36885	10.1436	2.52101
20210415	7.2.029	plasmidfree	NA	rif	0	2	adapted	0.61817	0.609532	7.16574	8.27345	3.75908
20210415	7.2.029	plasmidfree	NA	rif	0	2	adapted	0.447919	0.489481	8.16293	9.75048	2.67854
20210415	7.2.029	plasmidfree	NA	rif	0	2	adapted	0.600468	0.649487	7.71533	8.79413	3.56953
20210415	7.2.029	plasmidfree	NA	rif	0	2	adapted	0.549569	0.576994	8.05547	9.28505	3.46244
20210415	7.2.029	plasmidfree	NA	rif	0	2	adapted	0.583548	0.505537	7.87419	9.37856	2.92762
20210415	7.2.029	plasmidfree	NA	rif	0	2	adapted	0.473637	0.477241	7.08096	8.61774	3.26438
20210415	7.2.029	plasmidfree	NA	rif	0	2	adapted	0.524118	0.592987	8.60959	9.81423	3.44581
20210415	7.2.029	plasmidfree	NA	rif	0	2	adapted	0.382569	0.480508	8.27653	9.85036	2.97875
20210415	7.2.029	plasmidfree	NA	rif	0	2	adapted	0.482991	0.548195	9.03923	10.4348	2.8672
20210415	7.2.029	plasmidfree	NA	rif	0	2	adapted	0.542058	0.530035	7.81278	9.18304	3.33693
20210415	7.2.029	plasmidfree	NA	rif	0	2	adapted	0.470929	0.480158	9.73402	11.355	2.69249
20210415	7.2.029	plasmidfree	NA	rif	0	2	adapted	0.539447	0.554403	8.93866	10.286	3.0952
20210415	7.2.029	plasmidfree	NA	rif	0	2	adapted	0.463998	0.553044	7.98713	9.2723	3.46039
20210415	7.2.029	plasmidfree	NA	rif	0	2	adapted	0.43086	0.487399	9.02586	10.5921	2.88182
20210415	7.2.029	plasmidfree	NA	rif	0	2	adapted	0.543682	0.551284	8.1482	9.51033	3.07249
20210415	7.2.029	plasmidfree	NA	rif	0	2	adapted	0.485754	0.554548	8.22691	9.5337	3.33141
20210415	7.2.029	plasmidfree	NA	rif	0	2	adapted	0.465501	0.498818	8.97668	10.5389	2.68253
20210415	7.2.029	plasmidfree	NA	rif	0	2	adapted	0.508565	0.55733	8.29288	9.57621	3.43278
20210415	7.2.029	plasmidfree	NA	rif	0	2	adapted	0.499097	0.595286	8.41373	9.58896	3.57193
20210415	7.2.029	plasmidfree	NA	rif	0	2	adapted	0.474914	0.570765	8.0239	9.24042	3.60254
20210415	7.2.029	plasmidfree	NA	rif	0	2	adapted	0.561263	0.531922	8.52652	9.85886	3.48668
20210415	7.2.029	plasmidfree	NA	rif	0	2	adapted	0.426283	0.544014	8.67229	9.9885	3.41715
20210415	7.2.029	plasmidfree	NA	rif	0	2	adapted	0.457528	0.488848	8.52767	10.0459	3.1917
20210415	7.2.029	plasmidfree	NA	rif	0	2	adapted	0.509709	0.473755	9.12435	10.6962	3.14434
20210415	7.2.029	plasmidfree	NA	rif	0	2	adapted	0.4726	0.494513	8.8053	10.3052	3.17576
20210415	7.2.029	plasmidfree	NA	rif	0	2	adapted	0.549569	0.371975	7.67858	9.82486	2.05073
20210415	7.2.029	plasmidfree	NA	rif	0	2	adapted	0.568113	0.506552	7.13685	8.68362	2.54465
20210415	7.2.029	plasmidfree	NA	rif	0	2	adapted	0.444265	0.407201	8.11934	10.0756	2.1476
20210415	7.2.029	plasmidfree	NA	rif	0	2	adapted	0.44997	0.492046	7.22631	8.82388	2.48745
20210415	7.2.029	plasmidfree	NA	rif	0	2	adapted	0.337932	0.453657	8.26677	10.0161	2.27029
20210415	7.2.029	plasmidfree	NA	rif	0	2	adapted	0.472311	0.448192	6.71386	8.45197	2.58245
20210415	7.2.029	plasmidfree	NA	rif	0	2	adapted	0.44181	0.48226	7.94809	9.56771	2.60433
20210415	7.2.029	plasmidfree	NA	rif	0	2	adapted	0.335651	0.378062	8.60989	10.7196	2.10281
20210415	7.2.029	plasmidfree	NA	rif	0	2	adapted	0.398991	0.421399	7.71358	9.59108	2.34734
20210415	7.2.029	plasmidfree	NA	rif	0	2	adapted	0.459436	0.561016	7.68475	9.0449	2.87855
20210415	7.2.029	plasmidfree	NA	rif	0	2	adapted	0.429665	0.503815	7.83798	9.36581	2.80408
20210415	7.2.029	plasmidfree	NA	rif	0	2	adapted	0.817813	0.760906	7.24581	8.16294	3.67727
20210415	7.2.029	plasmidfree	NA	rif	0	2	adapted	0.376614	0.472363	8.35802	10.0416	2.21974
20210415	7.2.029	plasmidfree	NA	rif	0	2	adapted	0.430021	0.464078	7.66425	9.34243	2.71091
20210415	7.2.029	plasmidfree	NA	rif	0	2	adapted	0.366308	0.409197	8.48819	10.3965	2.65695
20210415	7.2.029	plasmidfree	NA	rif	0	2	adapted	0.41354	0.478991	8.53336	10.15	2.76243
20210415	7.2.029	plasmidfree	NA	rif	0	2	adapted	0.450951	0.475258	8.18825	9.79723	2.90377
20210415	7.2.029	plasmidfree	NA	rif	0	2	adapted	0.358275	0.423115	8.46518	10.286	2.81471
20210415	7.2.029	plasmidfree	NA	rif	0	2	adapted	0.483666	0.476122	8.42212	10.0353	2.83901
20210415	7.2.029	plasmidfree	NA	rif	0	2	adapted	0.349121	0.409485	8.31212	10.235	2.47194
20210415	7.2.029	plasmidfree	NA	rif	0	2	adapted	0.689445	0.545051	7.58968	9.0024	2.82151
20210415	7.2.029	plasmidfree	NA	rif	0	2	adapted	0.650512	0.57367	7.5175	8.86851	2.63206
20210415	7.2.029	plasmidfree	NA	rif	0	2	adapted	0.430779	0.483368	8.72654	10.3455	2.61831
20210415	7.2.029	plasmidfree	NA	rif	0	2	adapted	0.376036	0.508985	8.50846	9.963	3.18769
20210415	7.2.029	plasmidfree	NA	rif	0	2	adapted	0.340378	0.394781	8.08574	10.0778	2.48336
20210415	7.2.029	plasmidfree	NA	rif	0	2	adapted	0.430222	0.465166	8.18213	9.81848	2.9486
20210415	7.2.029	plasmidfree	NA	rif	0	2	adapted	0.423232	0.453601	8.53718	10.2095	2.9982
20210415	7.2.029	plasmidfree	NA	rif	0	2	denovo	0.596598	0.552494	7.26982	8.62624	3.10318
20210415	7.2.029	plasmidfree	NA	rif	0	2	denovo	0.43895	0.460695	7.69325	9.35731	2.83822
20210415	7.2.029	plasmidfree	NA	rif	0	2	denovo	0.315482	0.350936	7.78394	10.0608	2.01983
20210415	7.2.029	plasmidfree	NA	rif	0	2	denovo	0.460026	0.417659	7.84016	9.72497	2.46042
20210415	7.2.029	plasmidfree	NA	rif	0	2	denovo	0.568567	0.598844	8.1482	9.34456	3.47341
20210415	7.2.029	plasmidfree	NA	rif	0	2	denovo	0.616684	0.534104	7.54019	8.92589	3.21849
20210415	7.2.029	plasmidfree	NA	rif	0	2	denovo	0.479569	0.526051	8.39044	9.75685	3.40038
20210415	7.2.029	plasmidfree	NA	rif	0	2	denovo	0.399154	0.505436	8.70104	10.1373	3.35406
20210415	7.2.029	plasmidfree	NA	rif	0	2	denovo	0.551761	0.570142	8.97528	10.2159	3.53656
20210415	7.2.029	plasmidfree	NA	rif	0	2	denovo	0.468531	0.537816	8.80332	10.1309	3.43984
20210415	7.2.029	plasmidfree	NA	rif	0	2	denovo	0.481742	0.565811	8.95654	10.184	3.66218
