# Supplementary material for: Tradeoff between lag time and growth rate drives the plasmid acquisition cost
Source: Nat Commun. 2023 Apr 24;14:2343. doi: 10.1038/s41467-023-38022-6 (PMC10126158; doi:10.1038/s41467-023-38022-6)
Supplement: Supplementary file 4 — Source Data [file 41467_2023_38022_MOESM4_ESM.zip › source data/sourcedata_Fig2A-3AB-S3AB.xlsx]

## Sheet: Sheet1
Source Data for Figures 2A-3B, and Supplementary Figure 3A-B
Date	ID	Plasmid	INC	drug	transonjugants	replicate	type	gr_MANUAL	gr	lt	ttt	max	multi_drug	Plasmid_drug	AcquisitionCost	p_value	p_value_corrected	Acquisition_magnitude	id_type
20210701	7.2.060	R100-1	F	tet	2480000	1	adapted	0.427076	0.434352	8.90004	10.7336	2.2115	1	R100-1_tet	0	0.0961932	6.15637	1.02131	7.2.060adapted
20210701	7.2.060	R100-1	F	tet	2480000	1	adapted	0.510656	0.485844	8.58997	10.2363	1.87451	1	R100-1_tet	0	0.0961932	6.15637	1.02131	7.2.060adapted
20210701	7.2.060	R100-1	F	tet	2480000	1	adapted	0.706259	0.657526	8.61915	9.83573	2.03481	1	R100-1_tet	0	0.0961932	6.15637	1.02131	7.2.060adapted
20210701	7.2.060	R100-1	F	tet	2480000	1	adapted	0.440322	0.389496	9.23816	11.2849	2.20582	1	R100-1_tet	0	0.0961932	6.15637	1.02131	7.2.060adapted
20210701	7.2.060	R100-1	F	tet	2480000	1	adapted	0.32778	0.402648	8.26246	10.2453	2.06897	1	R100-1_tet	0	0.0961932	6.15637	1.02131	7.2.060adapted
20210701	7.2.060	R100-1	F	tet	2480000	1	adapted	0.513574	0.516178	8.35954	9.86049	2.75625	1	R100-1_tet	0	0.0961932	6.15637	1.02131	7.2.060adapted
20210701	7.2.060	R100-1	F	tet	2480000	1	adapted	0.376495	0.394394	8.74767	10.7763	1.74846	1	R100-1_tet	0	0.0961932	6.15637	1.02131	7.2.060adapted
20210701	7.2.060	R100-1	F	tet	2480000	1	adapted	0.618545	0.564392	8.96887	10.3803	2.18324	1	R100-1_tet	0	0.0961932	6.15637	1.02131	7.2.060adapted
20210701	7.2.060	R100-1	F	tet	2480000	1	adapted	0.45212	0.369635	8.37207	10.5378	1.70166	1	R100-1_tet	0	0.0961932	6.15637	1.02131	7.2.060adapted
20210701	7.2.060	R100-1	F	tet	2480000	1	adapted	0.427296	0.431549	8.90851	10.7538	2.21119	1	R100-1_tet	0	0.0961932	6.15637	1.02131	7.2.060adapted
20210701	7.2.060	R100-1	F	tet	2480000	1	adapted	0.289005	0.426361	8.79478	10.6706	1.97331	1	R100-1_tet	0	0.0961932	6.15637	1.02131	7.2.060adapted
20210701	7.2.060	R100-1	F	tet	2480000	1	adapted	0.498018	0.463533	8.47605	10.1755	2.51272	1	R100-1_tet	0	0.0961932	6.15637	1.02131	7.2.060adapted
20210701	7.2.060	R100-1	F	tet	2480000	1	adapted	0.375421	0.368227	8.5713	10.7448	1.73192	1	R100-1_tet	0	0.0961932	6.15637	1.02131	7.2.060adapted
20210701	7.2.060	R100-1	F	tet	2480000	1	adapted	0.63492	0.511971	8.38193	9.91674	2.52641	1	R100-1_tet	0	0.0961932	6.15637	1.02131	7.2.060adapted
20210701	7.2.060	R100-1	F	tet	2480000	1	adapted	0.534462	0.544855	7.73307	9.18317	2.41559	1	R100-1_tet	0	0.0961932	6.15637	1.02131	7.2.060adapted
20210701	7.2.060	R100-1	F	tet	2480000	1	adapted	0.435579	0.465904	8.66959	10.36	2.50164	1	R100-1_tet	0	0.0961932	6.15637	1.02131	7.2.060adapted
20210701	7.2.060	R100-1	F	tet	2480000	1	adapted	0.378438	0.471863	9.23409	10.9293	1.97936	1	R100-1_tet	0	0.0961932	6.15637	1.02131	7.2.060adapted
20210701	7.2.060	R100-1	F	tet	2480000	1	adapted	0.36972	0.368678	9.39011	11.5594	1.98215	1	R100-1_tet	0	0.0961932	6.15637	1.02131	7.2.060adapted
20210701	7.2.060	R100-1	F	tet	2480000	1	adapted	0.323416	0.424293	9.92135	11.7552	2.67603	1	R100-1_tet	0	0.0961932	6.15637	1.02131	7.2.060adapted
20210701	7.2.060	R100-1	F	tet	2480000	1	denovo	0.455666	0.532795	10.5304	11.9914	2.7502	1	R100-1_tet	0	0.0961932	6.15637	1.02131	7.2.060denovo
20210701	7.2.060	R100-1	F	tet	2480000	1	denovo	0.659302	0.415489	11.9047	13.8299	2.01045	1	R100-1_tet	0	0.0961932	6.15637	1.02131	7.2.060denovo
20210701	7.2.060	R100-1	F	tet	2480000	1	denovo	0.807333	0.611482	8.93784	10.2475	1.88608	1	R100-1_tet	0	0.0961932	6.15637	1.02131	7.2.060denovo
20210701	7.2.060	R100-1	F	tet	2480000	1	denovo	0.530595	0.377749	11.4277	13.5464	1.86286	1	R100-1_tet	0	0.0961932	6.15637	1.02131	7.2.060denovo
20210701	7.2.060	R100-1	F	tet	2480000	1	denovo	0.335086	0.402788	9.97154	11.9577	1.88986	1	R100-1_tet	0	0.0961932	6.15637	1.02131	7.2.060denovo
20210701	7.2.060	R100-1	F	tet	2480000	1	denovo	0.518371	0.518911	9.95231	11.4851	2.30891	1	R100-1_tet	0	0.0961932	6.15637	1.02131	7.2.060denovo
20210701	7.2.060	R100-1	F	tet	2480000	1	denovo	0.430103	0.411094	9.65114	11.5977	1.94591	1	R100-1_tet	0	0.0961932	6.15637	1.02131	7.2.060denovo
20210701	7.2.060	R100-1	F	tet	2480000	1	denovo	0.240509	0.392642	12.6062	14.6422	2.08301	1	R100-1_tet	0	0.0961932	6.15637	1.02131	7.2.060denovo
20210701	7.2.060	R100-1	F	tet	2480000	1	denovo	0.339651	0.296258	9.33984	12.041	1.75077	1	R100-1_tet	0	0.0961932	6.15637	1.02131	7.2.060denovo
20210701	7.2.060	R100-1	F	tet	2480000	1	denovo	0.331596	0.513707	9.48586	11.0441	1.73186	1	R100-1_tet	0	0.0961932	6.15637	1.02131	7.2.060denovo
20210701	7.2.060	R100-1	F	tet	2480000	1	denovo	0.365916	0.415739	8.76942	10.6953	1.66625	1	R100-1_tet	0	0.0961932	6.15637	1.02131	7.2.060denovo
20210701	7.2.060	R100-1	F	tet	2480000	1	denovo	0.378665	0.585195	9.5655	10.9293	2.15756	1	R100-1_tet	0	0.0961932	6.15637	1.02131	7.2.060denovo
20210701	7.2.060	R100-1	F	tet	2480000	1	denovo	0.343216	0.554042	9.10346	10.5491	1.65739	1	R100-1_tet	0	0.0961932	6.15637	1.02131	7.2.060denovo
20210701	7.2.060	R100-1	F	tet	2480000	1	denovo	0.982722	0.851539	9.30202	10.2318	2.36952	1	R100-1_tet	0	0.0961932	6.15637	1.02131	7.2.060denovo
20210701	7.2.060	R100-1	F	tet	2480000	1	denovo	0.891273	0.649526	8.93986	10.1733	1.81787	1	R100-1_tet	0	0.0961932	6.15637	1.02131	7.2.060denovo
20210701	7.2.060	R100-1	F	tet	2480000	1	denovo	0.23307	0.339939	8.70955	11.0644	1.72277	1	R100-1_tet	0	0.0961932	6.15637	1.02131	7.2.060denovo
20210701	7.2.060	R100-1	F	tet	2480000	1	denovo	1.68119	9.75449	11.1117	11.1949	1.70204	1	R100-1_tet	0	0.0961932	6.15637	1.02131	7.2.060denovo
20210701	7.2.063	R100-1	F	tet	4540000	2	adapted	0.292577	0.362778	7.76323	9.89334	2.81679	1	R100-1_tet	0	0.0961932	6.15637	1.02131	7.2.063adapted
20210701	7.2.063	R100-1	F	tet	4540000	2	adapted	0.430365	0.475263	7.84978	9.4839	2.71551	1	R100-1_tet	0	0.0961932	6.15637	1.02131	7.2.063adapted
20210701	7.2.063	R100-1	F	tet	4540000	2	adapted	0.462858	0.294876	6.03761	8.69839	2.51481	1	R100-1_tet	0	0.0961932	6.15637	1.02131	7.2.063adapted
20210701	7.2.063	R100-1	F	tet	4540000	2	adapted	0.316079	0.259163	6.1599	9.11674	2.77942	1	R100-1_tet	0	0.0961932	6.15637	1.02131	7.2.063adapted
20210701	7.2.063	R100-1	F	tet	4540000	2	adapted	0.373513	0.539498	7.29582	8.74512	2.59147	1	R100-1_tet	0	0.0961932	6.15637	1.02131	7.2.063adapted
20210701	7.2.063	R100-1	F	tet	4540000	2	adapted	0.49077	0.53246	7.50929	8.97432	2.6594	1	R100-1_tet	0	0.0961932	6.15637	1.02131	7.2.063adapted
20210701	7.2.063	R100-1	F	tet	4540000	2	adapted	0.381848	0.502121	7.7919	9.38154	2.10191	1	R100-1_tet	0	0.0961932	6.15637	1.02131	7.2.063adapted
20210701	7.2.063	R100-1	F	tet	4540000	2	adapted	0.446733	0.461852	7.9292	9.61296	2.72287	1	R100-1_tet	0	0.0961932	6.15637	1.02131	7.2.063adapted
20210701	7.2.063	R100-1	F	tet	4540000	2	adapted	0.585502	0.472649	7.94524	9.63299	2.11148	1	R100-1_tet	0	0.0961932	6.15637	1.02131	7.2.063adapted
20210701	7.2.063	R100-1	F	tet	4540000	2	adapted	0.561133	0.526809	7.43545	8.90979	2.72287	1	R100-1_tet	0	0.0961932	6.15637	1.02131	7.2.063adapted
20210701	7.2.063	R100-1	F	tet	4540000	2	adapted	0.300983	0.329018	8.03731	10.4697	1.81345	1	R100-1_tet	0	0.0961932	6.15637	1.02131	7.2.063adapted
20210701	7.2.063	R100-1	F	tet	4540000	2	adapted	0.350726	0.348486	9.17683	11.4732	1.65482	1	R100-1_tet	0	0.0961932	6.15637	1.02131	7.2.063adapted
20210701	7.2.063	R100-1	F	tet	4540000	2	adapted	0.582393	0.494313	7.84545	9.44384	2.43966	1	R100-1_tet	0	0.0961932	6.15637	1.02131	7.2.063adapted
20210701	7.2.063	R100-1	F	tet	4540000	2	adapted	0.406323	0.444158	8.0756	9.81101	2.83915	1	R100-1_tet	0	0.0961932	6.15637	1.02131	7.2.063adapted
20210701	7.2.063	R100-1	F	tet	4540000	2	adapted	0.383576	0.308191	8.98421	11.5801	1.73756	1	R100-1_tet	0	0.0961932	6.15637	1.02131	7.2.063adapted
20210701	7.2.063	R100-1	F	tet	4540000	2	adapted	0.320072	0.355273	7.59897	9.85106	1.76401	1	R100-1_tet	0	0.0961932	6.15637	1.02131	7.2.063adapted
20210701	7.2.063	R100-1	F	tet	4540000	2	adapted	0.5328	0.460606	8.19606	9.93339	1.84845	1	R100-1_tet	0	0.0961932	6.15637	1.02131	7.2.063adapted
20210701	7.2.063	R100-1	F	tet	4540000	2	adapted	0.624698	0.49452	7.67843	9.26583	2.56819	1	R100-1_tet	0	0.0961932	6.15637	1.02131	7.2.063adapted
20210701	7.2.063	R100-1	F	tet	4540000	2	adapted	0.375935	0.443284	8.11554	9.92004	1.95088	1	R100-1_tet	0	0.0961932	6.15637	1.02131	7.2.063adapted
20210701	7.2.063	R100-1	F	tet	4540000	2	adapted	0.387586	0.49759	6.67786	8.2756	2.2313	1	R100-1_tet	0	0.0961932	6.15637	1.02131	7.2.063adapted
20210701	7.2.063	R100-1	F	tet	4540000	2	adapted	0.95883	0.695008	8.90405	10.0536	2.04769	1	R100-1_tet	0	0.0961932	6.15637	1.02131	7.2.063adapted
20210701	7.2.063	R100-1	F	tet	4540000	2	adapted	0.433507	0.227811	6.44802	9.9601	1.60411	1	R100-1_tet	0	0.0961932	6.15637	1.02131	7.2.063adapted
20210701	7.2.063	R100-1	F	tet	4540000	2	adapted	0.331537	0.481473	7.69337	9.34148	2.31006	1	R100-1_tet	0	0.0961932	6.15637	1.02131	7.2.063adapted
20210701	7.2.063	R100-1	F	tet	4540000	2	adapted	0.352318	0.372235	8.76942	10.9192	1.64964	1	R100-1_tet	0	0.0961932	6.15637	1.02131	7.2.063adapted
20210701	7.2.063	R100-1	F	tet	4540000	2	adapted	0.379124	0.380967	7.05964	9.15902	1.89482	1	R100-1_tet	0	0.0961932	6.15637	1.02131	7.2.063adapted
20210701	7.2.063	R100-1	F	tet	4540000	2	adapted	0.575513	0.477842	7.83048	9.5017	2.03599	1	R100-1_tet	0	0.0961932	6.15637	1.02131	7.2.063adapted
20210701	7.2.063	R100-1	F	tet	4540000	2	adapted	1.52794	0.57616	5.89486	7.23642	2.70805	1	R100-1_tet	0	0.0961932	6.15637	1.02131	7.2.063adapted
20210701	7.2.063	R100-1	F	tet	4540000	2	adapted	0.233717	0.452901	6.6742	8.44027	1.90895	1	R100-1_tet	0	0.0961932	6.15637	1.02131	7.2.063adapted
20210701	7.2.063	R100-1	F	tet	4540000	2	adapted	0.307874	0.439953	7.61336	9.42382	2.18385	1	R100-1_tet	0	0.0961932	6.15637	1.02131	7.2.063adapted
20210701	7.2.063	R100-1	F	tet	4540000	2	adapted	0.48962	0.391584	7.5428	9.58626	1.6181	1	R100-1_tet	0	0.0961932	6.15637	1.02131	7.2.063adapted
20210701	7.2.063	R100-1	F	tet	4540000	2	adapted	0.580424	0.471464	7.11765	8.80966	2.09714	1	R100-1_tet	0	0.0961932	6.15637	1.02131	7.2.063adapted
20210701	7.2.063	R100-1	F	tet	4540000	2	adapted	0.535189	0.383861	7.22782	9.31256	1.62049	1	R100-1_tet	0	0.0961932	6.15637	1.02131	7.2.063adapted
20210701	7.2.063	R100-1	F	tet	4540000	2	adapted	0.498622	0.422967	7.73499	9.62854	1.65733	1	R100-1_tet	0	0.0961932	6.15637	1.02131	7.2.063adapted
20210701	7.2.063	R100-1	F	tet	4540000	2	adapted	0.383576	0.339842	8.6276	10.9837	1.84685	1	R100-1_tet	0	0.0961932	6.15637	1.02131	7.2.063adapted
20210701	7.2.063	R100-1	F	tet	4540000	2	adapted	0.336374	0.406781	7.67533	9.63744	2.08213	1	R100-1_tet	0	0.0961932	6.15637	1.02131	7.2.063adapted
20210701	7.2.063	R100-1	F	tet	4540000	2	adapted	0.511443	0.402745	7.96321	9.94897	1.88053	1	R100-1_tet	0	0.0961932	6.15637	1.02131	7.2.063adapted
20210701	7.2.063	R100-1	F	tet	4540000	2	adapted	0.464973	0.57074	6.92268	8.29563	2.55304	1	R100-1_tet	0	0.0961932	6.15637	1.02131	7.2.063adapted
20210701	7.2.063	R100-1	F	tet	4540000	2	denovo	0.21706	0.561451	7.18245	8.60939	1.66314	1	R100-1_tet	0	0.0961932	6.15637	1.02131	7.2.063denovo
20210701	7.2.063	R100-1	F	tet	4540000	2	denovo	0.534836	0.465738	8.07609	9.79543	1.6495	1	R100-1_tet	0	0.0961932	6.15637	1.02131	7.2.063denovo
20210701	7.2.063	R100-1	F	tet	4540000	2	denovo	0.533192	0.428827	7.21166	9.07446	2.08774	1	R100-1_tet	0	0.0961932	6.15637	1.02131	7.2.063denovo
20210701	7.2.063	R100-1	F	tet	4540000	2	denovo	0.324829	0.528615	7.24801	8.76293	1.79538	1	R100-1_tet	0	0.0961932	6.15637	1.02131	7.2.063denovo
20210701	7.2.063	R100-1	F	tet	4540000	2	denovo	0.498732	0.372995	8.02278	10.1693	1.70845	1	R100-1_tet	0	0.0961932	6.15637	1.02131	7.2.063denovo
20210701	7.2.063	R100-1	F	tet	4540000	2	denovo	1.05764	0.846887	8.68847	9.63299	2.05645	1	R100-1_tet	0	0.0961932	6.15637	1.02131	7.2.063denovo
20210701	7.2.063	R100-1	F	tet	4540000	2	denovo	1.95512	1.35922	8.46099	9.04775	2.22334	1	R100-1_tet	0	0.0961932	6.15637	1.02131	7.2.063denovo
20210701	7.2.063	R100-1	F	tet	4540000	2	denovo	1.43675	1.12046	7.74655	8.4603	1.98387	1	R100-1_tet	0	0.0961932	6.15637	1.02131	7.2.063denovo
20210701	7.2.063	R100-1	F	tet	4540000	2	denovo	0.515415	0.506843	7.17145	8.74957	1.87145	1	R100-1_tet	0	0.0961932	6.15637	1.02131	7.2.063denovo
20210701	7.2.063	R100-1	F	tet	4540000	2	denovo	1.39976	0.824046	9.63837	10.6099	1.81529	1	R100-1_tet	0	0.0961932	6.15637	1.02131	7.2.063denovo
20210701	7.2.063	R100-1	F	tet	4540000	2	denovo	1.08468	0.695627	8.76619	9.88221	2.70328	1	R100-1_tet	0	0.0961932	6.15637	1.02131	7.2.063denovo
20210701	7.2.063	R100-1	F	tet	4540000	2	denovo	0.900172	0.375551	6.50675	8.62496	2.22642	1	R100-1_tet	0	0.0961932	6.15637	1.02131	7.2.063denovo
20210701	7.2.063	R100-1	F	tet	4540000	2	denovo	0.468139	0.481059	7.00479	8.64944	2.40805	1	R100-1_tet	0	0.0961932	6.15637	1.02131	7.2.063denovo
20210701	7.2.063	R100-1	F	tet	4540000	2	denovo	0.405328	0.50678	7.94087	9.48612	2.60004	1	R100-1_tet	0	0.0961932	6.15637	1.02131	7.2.063denovo
20210701	7.2.063	R100-1	F	tet	4540000	2	denovo	0.652426	0.473667	8.00544	9.69084	2.08636	1	R100-1_tet	0	0.0961932	6.15637	1.02131	7.2.063denovo
20210701	7.2.063	R100-1	F	tet	4540000	2	denovo	0.423472	0.320005	7.7751	10.2761	1.65479	1	R100-1_tet	0	0.0961932	6.15637	1.02131	7.2.063denovo
20210701	7.2.063	R100-1	F	tet	4540000	2	denovo	0.747839	0.618711	8.07983	9.36151	2.39548	1	R100-1_tet	0	0.0961932	6.15637	1.02131	7.2.063denovo
20210701	7.2.063	R100-1	F	tet	4540000	2	denovo	1.5108	0.701523	8.7191	9.85551	2.19722	1	R100-1_tet	0	0.0961932	6.15637	1.02131	7.2.063denovo
20210701	7.2.063	R100-1	F	tet	4540000	2	denovo	0.543725	0.509031	8.87341	10.4407	2.17222	1	R100-1_tet	0	0.0961932	6.15637	1.02131	7.2.063denovo
20210701	7.2.063	R100-1	F	tet	4540000	2	denovo	0.257321	0.39064	8.50116	10.5498	1.63186	1	R100-1_tet	0	0.0961932	6.15637	1.02131	7.2.063denovo
20210713	7.2.068	R100-1	F	tet	4981818.1818	3	adapted	0.640617	0.395237	7.59459	9.61266	2.12911	1	R100-1_tet	0	0.0961932	6.15637	1.02131	7.2.068adapted
20210713	7.2.068	R100-1	F	tet	4981818.1818	3	adapted	0.295244	0.314316	7.66948	10.2153	1.79176	1	R100-1_tet	0	0.0961932	6.15637	1.02131	7.2.068adapted
20210713	7.2.068	R100-1	F	tet	4981818.1818	3	adapted	0.37278	0.424678	6.71536	8.59136	2.12997	1	R100-1_tet	0	0.0961932	6.15637	1.02131	7.2.068adapted
20210713	7.2.068	R100-1	F	tet	4981818.1818	3	adapted	0.44863	0.320308	7.00799	9.50685	1.77166	1	R100-1_tet	0	0.0961932	6.15637	1.02131	7.2.068adapted
20210713	7.2.068	R100-1	F	tet	4981818.1818	3	adapted	0.476668	0.374811	7.61567	9.73917	2.2304	1	R100-1_tet	0	0.0961932	6.15637	1.02131	7.2.068adapted
20210713	7.2.068	R100-1	F	tet	4981818.1818	3	adapted	0.520396	0.432973	7.56081	9.39414	2.2697	1	R100-1_tet	0	0.0961932	6.15637	1.02131	7.2.068adapted
20210713	7.2.068	R100-1	F	tet	4981818.1818	3	adapted	0.140976	0.272812	7.34154	10.2751	1.76289	1	R100-1_tet	0	0.0961932	6.15637	1.02131	7.2.068adapted
20210713	7.2.068	R100-1	F	tet	4981818.1818	3	adapted	0.386523	0.364099	7.56506	9.75988	2.00622	1	R100-1_tet	0	0.0961932	6.15637	1.02131	7.2.068adapted
20210713	7.2.068	R100-1	F	tet	4981818.1818	3	adapted	0.468531	0.403829	7.81689	9.78748	2.2421	1	R100-1_tet	0	0.0961932	6.15637	1.02131	7.2.068adapted
20210713	7.2.068	R100-1	F	tet	4981818.1818	3	adapted	0.407176	0.369607	6.78953	8.91799	2.51889	1	R100-1_tet	0	0.0961932	6.15637	1.02131	7.2.068adapted
20210713	7.2.068	R100-1	F	tet	4981818.1818	3	adapted	0.406823	0.384508	8.63558	10.7168	1.93143	1	R100-1_tet	0	0.0961932	6.15637	1.02131	7.2.068adapted
20210713	7.2.068	R100-1	F	tet	4981818.1818	3	adapted	0.34864	0.376607	7.94581	10.0244	2.63342	1	R100-1_tet	0	0.0961932	6.15637	1.02131	7.2.068adapted
20210713	7.2.068	R100-1	F	tet	4981818.1818	3	adapted	0.363906	0.36333	7.91401	10.1026	2.29014	1	R100-1_tet	0	0.0961932	6.15637	1.02131	7.2.068adapted
20210713	7.2.068	R100-1	F	tet	4981818.1818	3	adapted	0.528217	0.449973	7.05642	8.79148	2.66972	1	R100-1_tet	0	0.0961932	6.15637	1.02131	7.2.068adapted
20210713	7.2.068	R100-1	F	tet	4981818.1818	3	adapted	0.401812	0.359313	7.515	9.73917	1.98836	1	R100-1_tet	0	0.0961932	6.15637	1.02131	7.2.068adapted
20210713	7.2.068	R100-1	F	tet	4981818.1818	3	adapted	0.431931	0.404487	8.04539	9.9692	2.73509	1	R100-1_tet	0	0.0961932	6.15637	1.02131	7.2.068adapted
20210713	7.2.068	R100-1	F	tet	4981818.1818	3	adapted	0.284765	0.335191	8.03301	10.4177	2.00582	1	R100-1_tet	0	0.0961932	6.15637	1.02131	7.2.068adapted
20210713	7.2.068	R100-1	F	tet	4981818.1818	3	adapted	0.249755	0.278652	8.29262	11.1561	2.13308	1	R100-1_tet	0	0.0961932	6.15637	1.02131	7.2.068adapted
20210713	7.2.068	R100-1	F	tet	4981818.1818	3	adapted	0.612028	0.461475	7.17835	8.85819	2.75625	1	R100-1_tet	0	0.0961932	6.15637	1.02131	7.2.068adapted
20210713	7.2.068	R100-1	F	tet	4981818.1818	3	adapted	0.447169	0.354631	7.53619	9.78058	2.25762	1	R100-1_tet	0	0.0961932	6.15637	1.02131	7.2.068adapted
20210713	7.2.068	R100-1	F	tet	4981818.1818	3	adapted	0.441283	0.428974	8.09824	9.94619	2.36742	1	R100-1_tet	0	0.0961932	6.15637	1.02131	7.2.068adapted
20210713	7.2.068	R100-1	F	tet	4981818.1818	3	adapted	0.388636	0.435904	8.07391	9.81738	2.98856	1	R100-1_tet	0	0.0961932	6.15637	1.02131	7.2.068adapted
20210713	7.2.068	R100-1	F	tet	4981818.1818	3	adapted	0.437666	0.436439	8.16675	9.92089	2.90949	1	R100-1_tet	0	0.0961932	6.15637	1.02131	7.2.068adapted
20210713	7.2.068	R100-1	F	tet	4981818.1818	3	adapted	0.336147	0.336236	7.74161	10.0842	2.54295	1	R100-1_tet	0	0.0961932	6.15637	1.02131	7.2.068adapted
20210713	7.2.068	R100-1	F	tet	4981818.1818	3	adapted	0.330448	0.369993	7.50041	9.55516	2.98752	1	R100-1_tet	0	0.0961932	6.15637	1.02131	7.2.068adapted
20210713	7.2.068	R100-1	F	tet	4981818.1818	3	adapted	0.375461	0.400628	8.35623	10.2958	2.77066	1	R100-1_tet	0	0.0961932	6.15637	1.02131	7.2.068adapted
20210713	7.2.068	R100-1	F	tet	4981818.1818	3	adapted	0.449842	0.446387	7.39161	9.0399	3.29053	1	R100-1_tet	0	0.0961932	6.15637	1.02131	7.2.068adapted
20210713	7.2.068	R100-1	F	tet	4981818.1818	3	adapted	0.512444	0.476575	8.24706	9.84728	2.99517	1	R100-1_tet	0	0.0961932	6.15637	1.02131	7.2.068adapted
20210713	7.2.068	R100-1	F	tet	4981818.1818	3	adapted	0.449925	0.439075	8.16032	9.90479	2.91321	1	R100-1_tet	0	0.0961932	6.15637	1.02131	7.2.068adapted
20210713	7.2.068	R100-1	F	tet	4981818.1818	3	adapted	0.437716	0.454059	8.37592	10.0152	3.18159	1	R100-1_tet	0	0.0961932	6.15637	1.02131	7.2.068adapted
20210713	7.2.068	R100-1	F	tet	4981818.1818	3	adapted	0.25474	0.276723	9.40646	12.2786	2.27422	1	R100-1_tet	0	0.0961932	6.15637	1.02131	7.2.068adapted
20210713	7.2.068	R100-1	F	tet	4981818.1818	3	adapted	0.404554	0.455653	8.38455	10.0543	2.98954	1	R100-1_tet	0	0.0961932	6.15637	1.02131	7.2.068adapted
20210713	7.2.068	R100-1	F	tet	4981818.1818	3	adapted	0.52661	0.496318	7.70916	9.22162	3.10402	1	R100-1_tet	0	0.0961932	6.15637	1.02131	7.2.068adapted
20210713	7.2.068	R100-1	F	tet	4981818.1818	3	adapted	0.53491	0.480849	7.83961	9.40104	3.11034	1	R100-1_tet	0	0.0961932	6.15637	1.02131	7.2.068adapted
20210713	7.2.068	R100-1	F	tet	4981818.1818	3	adapted	0.369673	0.365108	8.30609	10.4039	2.93502	1	R100-1_tet	0	0.0961932	6.15637	1.02131	7.2.068adapted
20210713	7.2.068	R100-1	F	tet	4981818.1818	3	denovo	1.98895	0.825045	10.2658	11.1998	2.94874	1	R100-1_tet	0	0.0961932	6.15637	1.02131	7.2.068denovo
20210713	7.2.068	R100-1	F	tet	4981818.1818	3	denovo	0.328736	0.436438	10.6273	12.4281	2.55564	1	R100-1_tet	0	0.0961932	6.15637	1.02131	7.2.068denovo
20210713	7.2.068	R100-1	F	tet	4981818.1818	3	denovo	0.365767	0.40969	8.05127	9.91859	2.92507	1	R100-1_tet	0	0.0961932	6.15637	1.02131	7.2.068denovo
20210713	7.2.068	R100-1	F	tet	4981818.1818	3	denovo	0.494836	0.460287	7.74368	9.33433	3.30781	1	R100-1_tet	0	0.0961932	6.15637	1.02131	7.2.068denovo
20210713	7.2.068	R100-1	F	tet	4981818.1818	3	denovo	0.394694	0.416453	9.53854	11.439	2.40469	1	R100-1_tet	0	0.0961932	6.15637	1.02131	7.2.068denovo
20210713	7.2.068	R100-1	F	tet	4981818.1818	3	denovo	0.312763	0.335533	7.72714	10.1003	2.24927	1	R100-1_tet	0	0.0961932	6.15637	1.02131	7.2.068denovo
20210713	7.2.068	R100-1	F	tet	4981818.1818	3	denovo	0.310163	0.358439	7.90649	10.0681	2.78037	1	R100-1_tet	0	0.0961932	6.15637	1.02131	7.2.068denovo
20210713	7.2.068	R100-1	F	tet	4981818.1818	3	denovo	0.472229	0.478917	8.42929	10.029	2.89111	1	R100-1_tet	0	0.0961932	6.15637	1.02131	7.2.068denovo
20210713	7.2.068	R100-1	F	tet	4981818.1818	3	denovo	0.400348	0.457063	7.98042	9.70697	2.43876	1	R100-1_tet	0	0.0961932	6.15637	1.02131	7.2.068denovo
20210713	7.2.068	R100-1	F	tet	4981818.1818	3	denovo	0.366634	0.410738	8.41048	10.3464	2.2465	1	R100-1_tet	0	0.0961932	6.15637	1.02131	7.2.068denovo
20210713	7.2.068	R100-1	F	tet	4981818.1818	3	denovo	0.291526	0.413783	8.67063	10.5512	2.72054	1	R100-1_tet	0	0.0961932	6.15637	1.02131	7.2.068denovo
20210713	7.2.068	R100-1	F	tet	4981818.1818	3	denovo	0.445244	0.546566	8.25738	9.67017	2.83201	1	R100-1_tet	0	0.0961932	6.15637	1.02131	7.2.068denovo
20210713	7.2.068	R100-1	F	tet	4981818.1818	3	denovo	0.361058	0.370643	9.16807	11.3102	2.32289	1	R100-1_tet	0	0.0961932	6.15637	1.02131	7.2.068denovo
20210713	7.2.068	R100-1	F	tet	4981818.1818	3	denovo	0.439797	0.437788	8.74877	10.5282	2.69542	1	R100-1_tet	0	0.0961932	6.15637	1.02131	7.2.068denovo
20210713	7.2.068	R100-1	F	tet	4981818.1818	3	denovo	0.503245	0.457775	9.09499	10.8111	2.54923	1	R100-1_tet	0	0.0961932	6.15637	1.02131	7.2.068denovo
20210713	7.2.068	R100-1	F	tet	4981818.1818	3	denovo	0.578632	0.507012	7.9711	9.49765	2.75843	1	R100-1_tet	0	0.0961932	6.15637	1.02131	7.2.068denovo
20210713	7.2.068	R100-1	F	tet	4981818.1818	3	denovo	0.428131	0.468696	8.83258	10.5144	2.46787	1	R100-1_tet	0	0.0961932	6.15637	1.02131	7.2.068denovo
20210713	7.2.068	R100-1	F	tet	4981818.1818	3	denovo	0.340015	0.414674	8.51055	10.4062	2.51408	1	R100-1_tet	0	0.0961932	6.15637	1.02131	7.2.068denovo
20210713	7.2.068	R100-1	F	tet	4981818.1818	3	denovo	0.523848	0.559282	7.89533	9.23312	3.17442	1	R100-1_tet	0	0.0961932	6.15637	1.02131	7.2.068denovo
20210713	7.2.068	R100-1	F	tet	4981818.1818	3	denovo	0.334318	0.382765	7.7554	9.80588	2.56122	1	R100-1_tet	0	0.0961932	6.15637	1.02131	7.2.068denovo
20210713	7.2.068	R100-1	F	tet	4981818.1818	3	denovo	0.53315	0.651523	7.49511	8.68797	2.75611	1	R100-1_tet	0	0.0961932	6.15637	1.02131	7.2.068denovo
20210713	7.2.068	R100-1	F	tet	4981818.1818	3	denovo	0.414054	0.443995	6.96511	8.75468	2.27535	1	R100-1_tet	0	0.0961932	6.15637	1.02131	7.2.068denovo
20210713	7.2.068	R100-1	F	tet	4981818.1818	3	denovo	0.3819	0.394217	7.57855	9.60806	1.96611	1	R100-1_tet	0	0.0961932	6.15637	1.02131	7.2.068denovo
20210713	7.2.068	R100-1	F	tet	4981818.1818	3	denovo	0.370857	0.339556	8.03103	10.3878	1.77834	1	R100-1_tet	0	0.0961932	6.15637	1.02131	7.2.068denovo
20210713	7.2.068	R100-1	F	tet	4981818.1818	3	denovo	0.634979	0.85515	7.60144	8.49935	2.69631	1	R100-1_tet	0	0.0961932	6.15637	1.02131	7.2.068denovo
20210713	7.2.068	R100-1	F	tet	4981818.1818	3	denovo	0.326511	0.318196	7.41638	9.91399	2.29312	1	R100-1_tet	0	0.0961932	6.15637	1.02131	7.2.068denovo
20210713	7.2.068	R100-1	F	tet	4981818.1818	3	denovo	0.36284	0.339922	7.84205	10.1969	1.78518	1	R100-1_tet	0	0.0961932	6.15637	1.02131	7.2.068denovo
20210713	7.2.068	R100-1	F	tet	4981818.1818	3	denovo	0.368595	0.354101	8.76184	11.0227	1.84644	1	R100-1_tet	0	0.0961932	6.15637	1.02131	7.2.068denovo
20210713	7.2.068	R100-1	F	tet	4981818.1818	3	denovo	0.485371	0.36428	7.38955	9.58736	1.83343	1	R100-1_tet	0	0.0961932	6.15637	1.02131	7.2.068denovo
20210713	7.2.068	R100-1	F	tet	4981818.1818	3	denovo	0.289884	0.356128	7.32145	9.56666	1.9374	1	R100-1_tet	0	0.0961932	6.15637	1.02131	7.2.068denovo
20210713	7.2.068	R100-1	F	tet	4981818.1818	3	denovo	0.728257	0.650887	7.13008	8.36134	1.67523	1	R100-1_tet	0	0.0961932	6.15637	1.02131	7.2.068denovo
20210713	7.2.068	R100-1	F	tet	4981818.1818	3	denovo	0.352639	0.517042	7.3472	8.89269	2.07697	1	R100-1_tet	0	0.0961932	6.15637	1.02131	7.2.068denovo
20210713	7.2.068	R100-1	F	tet	4981818.1818	3	denovo	0.214749	0.390292	7.04926	9.09971	1.72791	1	R100-1_tet	0	0.0961932	6.15637	1.02131	7.2.068denovo
20210713	7.2.068	R100-1	F	tet	4981818.1818	3	denovo	0.262065	0.455845	7.01685	8.77078	1.92556	1	R100-1_tet	0	0.0961932	6.15637	1.02131	7.2.068denovo
20210713	7.2.068	R100-1	F	tet	4981818.1818	3	denovo	0.300813	0.444655	7.48333	9.27913	2.08146	1	R100-1_tet	0	0.0961932	6.15637	1.02131	7.2.068denovo
20210713	7.2.068	R100-1	F	tet	4981818.1818	3	denovo	0.595444	0.459189	8.80213	10.5397	2.10373	1	R100-1_tet	0	0.0961932	6.15637	1.02131	7.2.068denovo
20210713	7.2.068	R100-1	F	tet	4981818.1818	3	denovo	1.08863	0.560344	7.88126	9.28143	2.50432	1	R100-1_tet	0	0.0961932	6.15637	1.02131	7.2.068denovo
20210713	7.2.068	R100-1	F	tet	4981818.1818	3	denovo	0.400139	0.340665	7.44405	9.79438	1.71298	1	R100-1_tet	0	0.0961932	6.15637	1.02131	7.2.068denovo
20210713	7.2.068	R100-1	F	tet	4981818.1818	3	denovo	0.720163	0.601157	7.7854	9.11581	2.0003	1	R100-1_tet	0	0.0961932	6.15637	1.02131	7.2.068denovo
20210713	7.2.068	R100-1	F	tet	4981818.1818	3	denovo	0.596416	0.418631	8.05803	9.9692	1.74101	1	R100-1_tet	0	0.0961932	6.15637	1.02131	7.2.068denovo
20210713	7.2.068	R100-1	F	tet	4981818.1818	3	denovo	0.54364	0.411071	7.6797	9.62646	1.8563	1	R100-1_tet	0	0.0961932	6.15637	1.02131	7.2.068denovo
20220113	7.4.142	R100-1	F	tet	1790000	5	adapted	0.258421	0.322214	9.46459	11.5423	3.83537	1	R100-1_tet	0	0.0961932	6.15637	1.02131	7.4.142adapted
20220113	7.4.142	R100-1	F	tet	1790000	5	adapted	0.291958	0.284742	9.32702	11.8862	3.31054	1	R100-1_tet	0	0.0961932	6.15637	1.02131	7.4.142adapted
20220113	7.4.142	R100-1	F	tet	1790000	5	adapted	0.281745	0.306795	10.1616	12.6025	3.07636	1	R100-1_tet	0	0.0961932	6.15637	1.02131	7.4.142adapted
20220113	7.4.142	R100-1	F	tet	1790000	5	adapted	2.4115	0.20244	6.85764	10.6541	2.80141	1	R100-1_tet	0	0.0961932	6.15637	1.02131	7.4.142adapted
20220113	7.4.142	R100-1	F	tet	1790000	5	adapted	0.401841	0.369222	8.30334	10.1049	3.82036	1	R100-1_tet	0	0.0961932	6.15637	1.02131	7.4.142adapted
20220113	7.4.142	R100-1	F	tet	1790000	5	adapted	0.295571	0.3397	9.23924	11.3322	3.45426	1	R100-1_tet	0	0.0961932	6.15637	1.02131	7.4.142adapted
20220113	7.4.142	R100-1	F	tet	1790000	5	adapted	0.24424	0.275645	8.58062	11.3465	2.91522	1	R100-1_tet	0	0.0961932	6.15637	1.02131	7.4.142adapted
20220113	7.4.142	R100-1	F	tet	1790000	5	adapted	0.420108	0.434959	8.81207	10.2482	4.10477	1	R100-1_tet	0	0.0961932	6.15637	1.02131	7.4.142adapted
20220113	7.4.142	R100-1	F	tet	1790000	5	adapted	0.264152	0.315016	10.6972	13.1612	2.71115	1	R100-1_tet	0	0.0961932	6.15637	1.02131	7.4.142adapted
20220113	7.4.142	R100-1	F	tet	1790000	5	adapted	0.577152	0.474573	8.06259	9.59871	3.21888	1	R100-1_tet	0	0.0961932	6.15637	1.02131	7.4.142adapted
20220113	7.4.142	R100-1	F	tet	1790000	5	adapted	0.619988	0.60356	8.42963	9.59393	3.47306	1	R100-1_tet	0	0.0961932	6.15637	1.02131	7.4.142adapted
20220113	7.4.142	R100-1	F	tet	1790000	5	denovo	0.311486	0.291307	8.77282	11.3609	3.05515	1	R100-1_tet	0	0.0961932	6.15637	1.02131	7.4.142denovo
20220113	7.4.142	R100-1	F	tet	1790000	5	denovo	0.436284	0.402049	7.68679	9.37426	3.7643	1	R100-1_tet	0	0.0961932	6.15637	1.02131	7.4.142denovo
20220113	7.4.142	R100-1	F	tet	1790000	5	denovo	0.420851	0.407162	10.3167	11.9578	3.85663	1	R100-1_tet	0	0.0961932	6.15637	1.02131	7.4.142denovo
20220113	7.4.142	R100-1	F	tet	1790000	5	denovo	0.292286	0.311059	8.50755	10.6207	3.968	1	R100-1_tet	0	0.0961932	6.15637	1.02131	7.4.142denovo
20220113	7.4.142	R100-1	F	tet	1790000	5	denovo	0.377502	0.389028	8.08372	9.67034	4.22888	1	R100-1_tet	0	0.0961932	6.15637	1.02131	7.4.142denovo
20220113	7.4.142	R100-1	F	tet	1790000	5	denovo	0.590941	0.497945	8.97881	10.2816	3.96663	1	R100-1_tet	0	0.0961932	6.15637	1.02131	7.4.142denovo
20220113	7.4.142	R100-1	F	tet	1790000	5	denovo	0.197893	0.156933	9.06551	14.1641	1.91581	1	R100-1_tet	0	0.0961932	6.15637	1.02131	7.4.142denovo
20220113	7.4.142	R100-1	F	tet	1790000	5	denovo	0.344187	0.305816	9.58739	12.1488	2.53085	1	R100-1_tet	0	0.0961932	6.15637	1.02131	7.4.142denovo
20220113	7.4.142	R100-1	F	tet	1790000	5	denovo	2.00065	1.93042	8.16266	8.57676	2.16428	1	R100-1_tet	0	0.0961932	6.15637	1.02131	7.4.142denovo
20220113	7.4.142	R100-1	F	tet	1790000	5	denovo	2.71728	0.351874	6.24431	8.29023	3.2953	1	R100-1_tet	0	0.0961932	6.15637	1.02131	7.4.142denovo
20220113	7.4.143	R100-1	F	tet	2710000	6	adapted	0.244693	0.257641	9.80247	12.8413	2.54013	1	R100-1_tet	0	0.0961932	6.15637	1.02131	7.4.143adapted
20220113	7.4.143	R100-1	F	tet	2710000	6	adapted	0.488894	0.430959	8.81307	10.4869	3.34469	1	R100-1_tet	0	0.0961932	6.15637	1.02131	7.4.143adapted
20220113	7.4.143	R100-1	F	tet	2710000	6	adapted	0.468531	0.458194	8.49513	9.96165	3.79127	1	R100-1_tet	0	0.0961932	6.15637	1.02131	7.4.143adapted
20220113	7.4.143	R100-1	F	tet	2710000	6	adapted	0.430365	0.393314	8.92528	10.8403	2.99169	1	R100-1_tet	0	0.0961932	6.15637	1.02131	7.4.143adapted
20220113	7.4.143	R100-1	F	tet	2710000	6	adapted	0.215603	0.291345	10.3638	13.0371	2.6251	1	R100-1_tet	0	0.0961932	6.15637	1.02131	7.4.143adapted
20220113	7.4.143	R100-1	F	tet	2710000	6	adapted	0.352639	0.54157	7.9826	9.10206	4.18705	1	R100-1_tet	0	0.0961932	6.15637	1.02131	7.4.143adapted
20220113	7.4.143	R100-1	F	tet	2710000	6	adapted	0.532313	0.429201	8.17199	9.80406	3.48975	1	R100-1_tet	0	0.0961932	6.15637	1.02131	7.4.143adapted
20220113	7.4.143	R100-1	F	tet	2710000	6	adapted	0.44863	0.384629	9.83688	11.7047	3.35663	1	R100-1_tet	0	0.0961932	6.15637	1.02131	7.4.143adapted
20220113	7.4.143	R100-1	F	tet	2710000	6	adapted	1.05128	0.527998	7.53013	8.83941	3.56414	1	R100-1_tet	0	0.0961932	6.15637	1.02131	7.4.143adapted
20220113	7.4.143	R100-1	F	tet	2710000	6	adapted	0.404121	0.346918	9.24878	11.485	2.63655	1	R100-1_tet	0	0.0961932	6.15637	1.02131	7.4.143adapted
20220113	7.4.143	R100-1	F	tet	2710000	6	adapted	0.706259	0.648966	7.42751	8.44304	3.78419	1	R100-1_tet	0	0.0961932	6.15637	1.02131	7.4.143adapted
20220113	7.4.143	R100-1	F	tet	2710000	6	adapted	1.60053	0.918626	7.45239	8.06101	4.44097	1	R100-1_tet	0	0.0961932	6.15637	1.02131	7.4.143adapted
20220113	7.4.143	R100-1	F	tet	2710000	6	adapted	0.930135	0.518225	8.48794	9.94254	2.97041	1	R100-1_tet	0	0.0961932	6.15637	1.02131	7.4.143adapted
20220113	7.4.143	R100-1	F	tet	2710000	6	adapted	0.632125	0.571302	7.92614	9.08296	3.78419	1	R100-1_tet	0	0.0961932	6.15637	1.02131	7.4.143adapted
20220113	7.4.143	R100-1	F	tet	2710000	6	adapted	1.69301	0.791522	8.53646	9.33606	3.99207	1	R100-1_tet	0	0.0961932	6.15637	1.02131	7.4.143adapted
20220113	7.4.143	R100-1	F	tet	2710000	6	denovo	0.278876	0.243028	9.44429	12.5452	3.0359	1	R100-1_tet	0	0.0961932	6.15637	1.02131	7.4.143denovo
20220113	7.4.143	R100-1	F	tet	2710000	6	denovo	0.329712	0.323676	8.48426	10.6827	3.47932	1	R100-1_tet	0	0.0961932	6.15637	1.02131	7.4.143denovo
20220113	7.4.143	R100-1	F	tet	2710000	6	denovo	0.494065	0.526491	7.52178	8.72957	4.04035	1	R100-1_tet	0	0.0961932	6.15637	1.02131	7.4.143denovo
20220113	7.4.143	R100-1	F	tet	2710000	6	denovo	0.297525	0.269613	9.67147	12.5165	2.87205	1	R100-1_tet	0	0.0961932	6.15637	1.02131	7.4.143denovo
20220113	7.4.143	R100-1	F	tet	2710000	6	denovo	0.390503	0.368832	8.41208	10.2291	3.82085	1	R100-1_tet	0	0.0961932	6.15637	1.02131	7.4.143denovo
20220113	7.4.143	R100-1	F	tet	2710000	6	denovo	0.489528	0.590565	7.65852	8.77255	3.84111	1	R100-1_tet	0	0.0961932	6.15637	1.02131	7.4.143denovo
20220113	7.4.143	R100-1	F	tet	2710000	6	denovo	0.40383	0.307146	8.5422	10.9979	3.00614	1	R100-1_tet	0	0.0961932	6.15637	1.02131	7.4.143denovo
20220113	7.4.143	R100-1	F	tet	2710000	6	denovo	0.325173	0.288347	9.9994	12.7171	2.57359	1	R100-1_tet	0	0.0961932	6.15637	1.02131	7.4.143denovo
20220113	7.4.143	R100-1	F	tet	2710000	6	denovo	0.278535	0.245941	8.62598	11.8098	2.56013	1	R100-1_tet	0	0.0961932	6.15637	1.02131	7.4.143denovo
20220113	7.4.143	R100-1	F	tet	2710000	6	denovo	0.654827	0.73596	7.51606	8.48125	3.38651	1	R100-1_tet	0	0.0961932	6.15637	1.02131	7.4.143denovo
20220113	7.4.143	R100-1	F	tet	2710000	6	denovo	1.59709	0.302515	9.80327	12.4306	2.26382	1	R100-1_tet	0	0.0961932	6.15637	1.02131	7.4.143denovo
20220113	7.4.143	R100-1	F	tet	2710000	6	denovo	2.01145	0.673467	7.73351	8.84896	2.98757	1	R100-1_tet	0	0.0961932	6.15637	1.02131	7.4.143denovo
20211204	7.4.115	R64drd	I	tet	165000	2	adapted	0.432539	0.431336	7.82438	9.4946	3.37203	1	R64drd_tet	1	4.01892e-15	2.57211e-13	1.20219	7.4.115adapted
20211204	7.4.115	R64drd	I	tet	165000	2	adapted	0.512229	0.589967	7.68553	8.84683	3.62137	1	R64drd_tet	1	4.01892e-15	2.57211e-13	1.20219	7.4.115adapted
20211204	7.4.115	R64drd	I	tet	165000	2	adapted	0.509897	0.561447	7.90802	9.14266	3.60157	1	R64drd_tet	1	4.01892e-15	2.57211e-13	1.20219	7.4.115adapted
20211204	7.4.115	R64drd	I	tet	165000	2	adapted	0.636261	0.482207	6.80216	8.25518	3.56117	1	R64drd_tet	1	4.01892e-15	2.57211e-13	1.20219	7.4.115adapted
20211204	7.4.115	R64drd	I	tet	165000	2	adapted	0.489449	0.466452	6.79411	8.23732	3.7153	1	R64drd_tet	1	4.01892e-15	2.57211e-13	1.20219	7.4.115adapted
20211204	7.4.115	R64drd	I	tet	165000	2	adapted	0.638759	0.672816	8.47152	9.4589	3.77809	1	R64drd_tet	1	4.01892e-15	2.57211e-13	1.20219	7.4.115adapted
20211204	7.4.115	R64drd	I	tet	165000	2	adapted	0.611854	0.653325	9.23922	10.3591	3.20443	1	R64drd_tet	1	4.01892e-15	2.57211e-13	1.20219	7.4.115adapted
20211204	7.4.115	R64drd	I	tet	165000	2	adapted	0.638225	0.721972	8.03418	8.9922	3.59854	1	R64drd_tet	1	4.01892e-15	2.57211e-13	1.20219	7.4.115adapted
20211204	7.4.115	R64drd	I	tet	165000	2	adapted	0.55735	0.729914	8.15624	9.12226	3.4414	1	R64drd_tet	1	4.01892e-15	2.57211e-13	1.20219	7.4.115adapted
20211204	7.4.115	R64drd	I	tet	165000	2	adapted	0.614161	0.68517	8.48435	9.4742	3.68513	1	R64drd_tet	1	4.01892e-15	2.57211e-13	1.20219	7.4.115adapted
20211204	7.4.115	R64drd	I	tet	165000	2	adapted	0.694046	0.682166	8.54463	9.5405	3.7074	1	R64drd_tet	1	4.01892e-15	2.57211e-13	1.20219	7.4.115adapted
20211204	7.4.115	R64drd	I	tet	165000	2	adapted	0.547622	0.612391	8.26317	9.39259	3.62753	1	R64drd_tet	1	4.01892e-15	2.57211e-13	1.20219	7.4.115adapted
20211204	7.4.115	R64drd	I	tet	165000	2	adapted	0.507674	0.599945	8.67804	9.90009	3.30815	1	R64drd_tet	1	4.01892e-15	2.57211e-13	1.20219	7.4.115adapted
20211204	7.4.115	R64drd	I	tet	165000	2	adapted	0.571062	0.518684	8.28499	9.73942	3.05277	1	R64drd_tet	1	4.01892e-15	2.57211e-13	1.20219	7.4.115adapted
20211204	7.4.115	R64drd	I	tet	165000	2	adapted	0.585049	0.579226	7.66595	8.84938	3.6975	1	R64drd_tet	1	4.01892e-15	2.57211e-13	1.20219	7.4.115adapted
20211204	7.4.115	R64drd	I	tet	165000	2	adapted	0.559664	0.602927	8.28018	9.44104	3.56146	1	R64drd_tet	1	4.01892e-15	2.57211e-13	1.20219	7.4.115adapted
20211204	7.4.115	R64drd	I	tet	165000	2	adapted	1.09295	0.881226	7.16106	7.85224	4.22826	1	R64drd_tet	1	4.01892e-15	2.57211e-13	1.20219	7.4.115adapted
20211204	7.4.115	R64drd	I	tet	165000	2	adapted	0.472983	0.525197	7.61208	9.07381	2.8213	1	R64drd_tet	1	4.01892e-15	2.57211e-13	1.20219	7.4.115adapted
20211204	7.4.115	R64drd	I	tet	165000	2	adapted	0.497217	0.575637	8.22849	9.47165	3.44129	1	R64drd_tet	1	4.01892e-15	2.57211e-13	1.20219	7.4.115adapted
20211204	7.4.115	R64drd	I	tet	165000	2	adapted	1.01204	0.715963	7.345	8.27048	3.8522	1	R64drd_tet	1	4.01892e-15	2.57211e-13	1.20219	7.4.115adapted
20211204	7.4.115	R64drd	I	tet	165000	2	adapted	0.58726	0.539574	8.2339	9.65272	2.85802	1	R64drd_tet	1	4.01892e-15	2.57211e-13	1.20219	7.4.115adapted
20211204	7.4.115	R64drd	I	tet	165000	2	adapted	0.73062	0.718364	7.00651	7.94659	3.74898	1	R64drd_tet	1	4.01892e-15	2.57211e-13	1.20219	7.4.115adapted
20211204	7.4.115	R64drd	I	tet	165000	2	adapted	0.431066	0.428927	7.92083	9.71902	2.78175	1	R64drd_tet	1	4.01892e-15	2.57211e-13	1.20219	7.4.115adapted
20211204	7.4.115	R64drd	I	tet	165000	2	denovo	0.533358	0.413662	8.70891	10.4994	3.11427	1	R64drd_tet	1	4.01892e-15	2.57211e-13	1.20219	7.4.115denovo
20211204	7.4.115	R64drd	I	tet	165000	2	denovo	0.582638	0.541546	8.78243	10.1271	3.21054	1	R64drd_tet	1	4.01892e-15	2.57211e-13	1.20219	7.4.115denovo
20211204	7.4.115	R64drd	I	tet	165000	2	denovo	0.518302	0.587312	9.36608	10.5683	3.43382	1	R64drd_tet	1	4.01892e-15	2.57211e-13	1.20219	7.4.115denovo
20211204	7.4.115	R64drd	I	tet	165000	2	denovo	0.559495	0.53855	7.95474	9.24722	3.63341	1	R64drd_tet	1	4.01892e-15	2.57211e-13	1.20219	7.4.115denovo
20211204	7.4.115	R64drd	I	tet	165000	2	denovo	0.489332	0.525438	8.57065	9.93324	3.39715	1	R64drd_tet	1	4.01892e-15	2.57211e-13	1.20219	7.4.115denovo
20211204	7.4.115	R64drd	I	tet	165000	2	denovo	0.374038	0.603077	8.22002	9.41299	3.44259	1	R64drd_tet	1	4.01892e-15	2.57211e-13	1.20219	7.4.115denovo
20211204	7.4.115	R64drd	I	tet	165000	2	denovo	0.391815	0.47984	7.64277	9.21662	3.04937	1	R64drd_tet	1	4.01892e-15	2.57211e-13	1.20219	7.4.115denovo
20211204	7.4.115	R64drd	I	tet	165000	2	denovo	0.321807	0.507986	11.071	12.5575	2.99525	1	R64drd_tet	1	4.01892e-15	2.57211e-13	1.20219	7.4.115denovo
20211204	7.4.115	R64drd	I	tet	165000	2	denovo	0.347788	0.559764	9.73266	11.0375	3.25118	1	R64drd_tet	1	4.01892e-15	2.57211e-13	1.20219	7.4.115denovo
20211204	7.4.115	R64drd	I	tet	165000	2	denovo	0.422043	0.69908	9.85773	10.836	3.60457	1	R64drd_tet	1	4.01892e-15	2.57211e-13	1.20219	7.4.115denovo
20211204	7.4.115	R64drd	I	tet	165000	2	denovo	0.521069	0.638675	8.73428	9.74962	4.00866	1	R64drd_tet	1	4.01892e-15	2.57211e-13	1.20219	7.4.115denovo
20211204	7.4.115	R64drd	I	tet	165000	2	denovo	0.69372	0.622134	9.26022	10.4586	3.11991	1	R64drd_tet	1	4.01892e-15	2.57211e-13	1.20219	7.4.115denovo
20211204	7.4.115	R64drd	I	tet	165000	2	denovo	0.442777	0.585727	9.79351	11.0809	3.03792	1	R64drd_tet	1	4.01892e-15	2.57211e-13	1.20219	7.4.115denovo
20211204	7.4.115	R64drd	I	tet	165000	2	denovo	0.629273	0.714477	9.94755	10.8819	3.79786	1	R64drd_tet	1	4.01892e-15	2.57211e-13	1.20219	7.4.115denovo
20211204	7.4.115	R64drd	I	tet	165000	2	denovo	0.771057	0.516525	7.65524	9.06616	3.28417	1	R64drd_tet	1	4.01892e-15	2.57211e-13	1.20219	7.4.115denovo
20211204	7.4.115	R64drd	I	tet	165000	2	denovo	0.531808	0.590748	9.90006	11.1625	3.10568	1	R64drd_tet	1	4.01892e-15	2.57211e-13	1.20219	7.4.115denovo
20211204	7.4.115	R64drd	I	tet	165000	2	denovo	0.430365	0.544589	9.60722	10.9431	3.29659	1	R64drd_tet	1	4.01892e-15	2.57211e-13	1.20219	7.4.115denovo
20211204	7.4.115	R64drd	I	tet	165000	2	denovo	0.527658	0.452693	8.16965	9.86949	2.8125	1	R64drd_tet	1	4.01892e-15	2.57211e-13	1.20219	7.4.115denovo
20211204	7.4.115	R64drd	I	tet	165000	2	denovo	0.852459	0.62397	9.2189	10.4152	3.13259	1	R64drd_tet	1	4.01892e-15	2.57211e-13	1.20219	7.4.115denovo
20211204	7.4.115	R64drd	I	tet	165000	2	denovo	0.450473	0.717357	8.38453	9.27018	4.05173	1	R64drd_tet	1	4.01892e-15	2.57211e-13	1.20219	7.4.115denovo
20211204	7.4.115	R64drd	I	tet	165000	2	denovo	0.405851	0.390796	9.44258	11.4685	2.40356	1	R64drd_tet	1	4.01892e-15	2.57211e-13	1.20219	7.4.115denovo
20211204	7.4.115	R64drd	I	tet	165000	2	denovo	0.590414	0.560239	10.0664	11.3843	3.20597	1	R64drd_tet	1	4.01892e-15	2.57211e-13	1.20219	7.4.115denovo
20211204	7.4.115	R64drd	I	tet	165000	2	denovo	0.467122	0.480627	8.91176	10.4458	3.29049	1	R64drd_tet	1	4.01892e-15	2.57211e-13	1.20219	7.4.115denovo
20211204	7.4.115	R64drd	I	tet	165000	2	denovo	0.460322	0.562739	9.34361	10.6652	3.1349	1	R64drd_tet	1	4.01892e-15	2.57211e-13	1.20219	7.4.115denovo
20211204	7.4.115	R64drd	I	tet	165000	2	denovo	0.468118	0.586208	8.87934	10.1602	3.0715	1	R64drd_tet	1	4.01892e-15	2.57211e-13	1.20219	7.4.115denovo
20211204	7.4.115	R64drd	I	tet	165000	2	denovo	0.605718	0.590786	9.82453	11.0707	3.22593	1	R64drd_tet	1	4.01892e-15	2.57211e-13	1.20219	7.4.115denovo
20211204	7.4.115	R64drd	I	tet	165000	2	denovo	0.371399	0.376274	9.43781	11.5119	2.6263	1	R64drd_tet	1	4.01892e-15	2.57211e-13	1.20219	7.4.115denovo
20220912	7.7.061	R64drd	I	tet	1160000	4	adapted	0.45212	0.478321	10.0813	11.6363	3.1794	1	R64drd_tet	1	4.01892e-15	2.57211e-13	1.20219	7.7.061adapted
20220912	7.7.061	R64drd	I	tet	1160000	4	adapted	0.64624	0.530146	9.8202	11.1636	3.49651	1	R64drd_tet	1	4.01892e-15	2.57211e-13	1.20219	7.7.061adapted
20220912	7.7.061	R64drd	I	tet	1160000	4	adapted	0.551968	0.528887	8.90919	10.2468	3.52331	1	R64drd_tet	1	4.01892e-15	2.57211e-13	1.20219	7.7.061adapted
20220912	7.7.061	R64drd	I	tet	1160000	4	adapted	0.397113	0.448656	8.41664	10.1304	2.84466	1	R64drd_tet	1	4.01892e-15	2.57211e-13	1.20219	7.7.061adapted
20220912	7.7.061	R64drd	I	tet	1160000	4	adapted	0.511528	0.484074	7.67434	9.21117	3.17302	1	R64drd_tet	1	4.01892e-15	2.57211e-13	1.20219	7.7.061adapted
20220912	7.7.061	R64drd	I	tet	1160000	4	adapted	0.323416	0.709388	8.11625	9.10666	3.60155	1	R64drd_tet	1	4.01892e-15	2.57211e-13	1.20219	7.7.061adapted
20220912	7.7.061	R64drd	I	tet	1160000	4	adapted	0.431716	0.537764	8.71874	10.0924	3.22041	1	R64drd_tet	1	4.01892e-15	2.57211e-13	1.20219	7.7.061adapted
20220912	7.7.061	R64drd	I	tet	1160000	4	adapted	0.796303	0.65843	7.85132	8.92852	3.49165	1	R64drd_tet	1	4.01892e-15	2.57211e-13	1.20219	7.7.061adapted
20220912	7.7.061	R64drd	I	tet	1160000	4	adapted	0.331103	0.523561	8.23897	9.68622	3.0006	1	R64drd_tet	1	4.01892e-15	2.57211e-13	1.20219	7.7.061adapted
20220912	7.7.061	R64drd	I	tet	1160000	4	adapted	0.579724	0.526173	9.57111	10.8691	3.74679	1	R64drd_tet	1	4.01892e-15	2.57211e-13	1.20219	7.7.061adapted
20220912	7.7.061	R64drd	I	tet	1160000	4	adapted	0.507285	0.551027	10.2225	11.5508	3.29848	1	R64drd_tet	1	4.01892e-15	2.57211e-13	1.20219	7.7.061adapted
20220912	7.7.061	R64drd	I	tet	1160000	4	adapted	0.507146	0.546388	10.2292	11.5009	3.65529	1	R64drd_tet	1	4.01892e-15	2.57211e-13	1.20219	7.7.061adapted
20220912	7.7.061	R64drd	I	tet	1160000	4	adapted	0.684675	0.515935	10.0956	11.5745	2.95006	1	R64drd_tet	1	4.01892e-15	2.57211e-13	1.20219	7.7.061adapted
20220912	7.7.061	R64drd	I	tet	1160000	4	adapted	0.684675	0.544596	10.1663	11.5888	2.76362	1	R64drd_tet	1	4.01892e-15	2.57211e-13	1.20219	7.7.061adapted
20220912	7.7.061	R64drd	I	tet	1160000	4	adapted	0.874253	0.677194	8.67594	9.77173	3.18965	1	R64drd_tet	1	4.01892e-15	2.57211e-13	1.20219	7.7.061adapted
20220912	7.7.061	R64drd	I	tet	1160000	4	adapted	0.484353	0.542183	9.96662	11.2848	3.46238	1	R64drd_tet	1	4.01892e-15	2.57211e-13	1.20219	7.7.061adapted
20220912	7.7.061	R64drd	I	tet	1160000	4	adapted	0.48728	0.662956	8.50026	9.64584	2.94058	1	R64drd_tet	1	4.01892e-15	2.57211e-13	1.20219	7.7.061adapted
20220912	7.7.061	R64drd	I	tet	1160000	4	adapted	0.783716	0.517662	8.84356	10.3133	2.91777	1	R64drd_tet	1	4.01892e-15	2.57211e-13	1.20219	7.7.061adapted
20220912	7.7.061	R64drd	I	tet	1160000	4	adapted	0.621104	0.656752	8.49715	9.62921	3.15329	1	R64drd_tet	1	4.01892e-15	2.57211e-13	1.20219	7.7.061adapted
20220912	7.7.061	R64drd	I	tet	1160000	4	adapted	0.559805	0.540654	9.53191	10.881	3.35931	1	R64drd_tet	1	4.01892e-15	2.57211e-13	1.20219	7.7.061adapted
20220912	7.7.061	R64drd	I	tet	1160000	4	adapted	0.381367	0.464628	7.41783	9.03303	3.07559	1	R64drd_tet	1	4.01892e-15	2.57211e-13	1.20219	7.7.061adapted
20220912	7.7.061	R64drd	I	tet	1160000	4	adapted	0.345352	0.709003	8.54761	9.58883	3.22654	1	R64drd_tet	1	4.01892e-15	2.57211e-13	1.20219	7.7.061adapted
20220912	7.7.061	R64drd	I	tet	1160000	4	adapted	0.871902	0.944343	8.41244	9.12566	3.78743	1	R64drd_tet	1	4.01892e-15	2.57211e-13	1.20219	7.7.061adapted
20220912	7.7.061	R64drd	I	tet	1160000	4	adapted	1.88796	0.977791	9.2154	10.0093	2.60403	1	R64drd_tet	1	4.01892e-15	2.57211e-13	1.20219	7.7.061adapted
20220912	7.7.061	R64drd	I	tet	1160000	4	adapted	0.501647	0.539007	9.1203	10.5484	2.83115	1	R64drd_tet	1	4.01892e-15	2.57211e-13	1.20219	7.7.061adapted
20220912	7.7.061	R64drd	I	tet	1160000	4	adapted	0.484426	0.719509	9.14541	10.1565	3.31419	1	R64drd_tet	1	4.01892e-15	2.57211e-13	1.20219	7.7.061adapted
20220912	7.7.061	R64drd	I	tet	1160000	4	denovo	0.441139	0.478159	10.6138	12.1707	3.19867	1	R64drd_tet	1	4.01892e-15	2.57211e-13	1.20219	7.7.061denovo
20220912	7.7.061	R64drd	I	tet	1160000	4	denovo	0.455258	0.493488	12.5125	14.0828	2.7705	1	R64drd_tet	1	4.01892e-15	2.57211e-13	1.20219	7.7.061denovo
20220912	7.7.061	R64drd	I	tet	1160000	4	denovo	0.459787	0.56332	10.4371	11.7527	3.21458	1	R64drd_tet	1	4.01892e-15	2.57211e-13	1.20219	7.7.061denovo
20220912	7.7.061	R64drd	I	tet	1160000	4	denovo	1.19176	0.70159	11.9328	12.9688	3.38884	1	R64drd_tet	1	4.01892e-15	2.57211e-13	1.20219	7.7.061denovo
20220912	7.7.061	R64drd	I	tet	1160000	4	denovo	0.565427	0.601835	10.9806	12.2016	3.29584	1	R64drd_tet	1	4.01892e-15	2.57211e-13	1.20219	7.7.061denovo
20220912	7.7.061	R64drd	I	tet	1160000	4	denovo	0.598824	0.504467	10.0666	11.5769	2.92129	1	R64drd_tet	1	4.01892e-15	2.57211e-13	1.20219	7.7.061denovo
20220912	7.7.061	R64drd	I	tet	1160000	4	denovo	0.226532	0.333267	12.6597	15.0495	2.17011	1	R64drd_tet	1	4.01892e-15	2.57211e-13	1.20219	7.7.061denovo
20220912	7.7.061	R64drd	I	tet	1160000	4	denovo	0.390649	0.649736	15.2972	16.5174	2.40853	1	R64drd_tet	1	4.01892e-15	2.57211e-13	1.20219	7.7.061denovo
20220912	7.7.061	R64drd	I	tet	1160000	4	denovo	0.697069	0.599367	10.1886	11.4344	3.16306	1	R64drd_tet	1	4.01892e-15	2.57211e-13	1.20219	7.7.061denovo
20220912	7.7.061	R64drd	I	tet	1160000	4	denovo	1.42379	0.760103	10.6379	11.5745	3.50405	1	R64drd_tet	1	4.01892e-15	2.57211e-13	1.20219	7.7.061denovo
20220912	7.7.061	R64drd	I	tet	1160000	4	denovo	0.790752	0.758319	11.5121	12.4272	3.52636	1	R64drd_tet	1	4.01892e-15	2.57211e-13	1.20219	7.7.061denovo
20220912	7.7.061	R64drd	I	tet	1160000	4	denovo	0.512899	0.632275	11.1544	12.3584	2.95221	1	R64drd_tet	1	4.01892e-15	2.57211e-13	1.20219	7.7.061denovo
20220912	7.7.061	R64drd	I	tet	1160000	4	denovo	0.379183	0.435106	11.9234	13.7099	2.6847	1	R64drd_tet	1	4.01892e-15	2.57211e-13	1.20219	7.7.061denovo
20220912	7.7.061	R64drd	I	tet	1160000	4	denovo	0.414585	0.586103	10.3646	11.6838	2.78866	1	R64drd_tet	1	4.01892e-15	2.57211e-13	1.20219	7.7.061denovo
20220912	7.7.061	R64drd	I	tet	1160000	4	denovo	0.59445	0.674267	10.4787	11.6007	3.02493	1	R64drd_tet	1	4.01892e-15	2.57211e-13	1.20219	7.7.061denovo
20220912	7.7.061	R64drd	I	tet	1160000	4	denovo	0.246563	0.330828	10.5496	12.9617	2.08694	1	R64drd_tet	1	4.01892e-15	2.57211e-13	1.20219	7.7.061denovo
20220912	7.7.061	R64drd	I	tet	1160000	4	denovo	0.359766	0.558995	10.7779	12.1612	2.77432	1	R64drd_tet	1	4.01892e-15	2.57211e-13	1.20219	7.7.061denovo
20220912	7.7.061	R64drd	I	tet	1160000	4	denovo	0.581649	0.418437	8.2042	10.09	2.45469	1	R64drd_tet	1	4.01892e-15	2.57211e-13	1.20219	7.7.061denovo
20220912	7.7.061	R64drd	I	tet	1160000	4	denovo	0.580424	0.494761	9.26123	10.786	3.02629	1	R64drd_tet	1	4.01892e-15	2.57211e-13	1.20219	7.7.061denovo
20220912	7.7.061	R64drd	I	tet	1160000	4	denovo	0.233932	0.333897	12.1837	14.5768	2.02815	1	R64drd_tet	1	4.01892e-15	2.57211e-13	1.20219	7.7.061denovo
20220912	7.7.061	R64drd	I	tet	1160000	4	denovo	0.291309	0.485156	9.46974	10.9783	3.25056	1	R64drd_tet	1	4.01892e-15	2.57211e-13	1.20219	7.7.061denovo
20220912	7.7.061	R64drd	I	tet	1160000	4	denovo	0.443918	0.574453	10.1524	11.451	3.11149	1	R64drd_tet	1	4.01892e-15	2.57211e-13	1.20219	7.7.061denovo
20220912	7.7.061	R64drd	I	tet	1160000	4	denovo	0.698998	0.467441	10.2208	11.8857	2.65623	1	R64drd_tet	1	4.01892e-15	2.57211e-13	1.20219	7.7.061denovo
20220912	7.7.062	R64drd	I	tet	1360000	5	adapted	0.493358	0.574426	11.1139	12.3322	3.62847	1	R64drd_tet	1	4.01892e-15	2.57211e-13	1.20219	7.7.062adapted
20220912	7.7.062	R64drd	I	tet	1360000	5	adapted	0.53113	0.610998	9.50969	10.6624	3.51197	1	R64drd_tet	1	4.01892e-15	2.57211e-13	1.20219	7.7.062adapted
20220912	7.7.062	R64drd	I	tet	1360000	5	adapted	0.86745	1.02263	16.0128	16.6813	3.79923	1	R64drd_tet	1	4.01892e-15	2.57211e-13	1.20219	7.7.062adapted
20220912	7.7.062	R64drd	I	tet	1360000	5	adapted	0.50197	0.621139	9.44312	10.5437	3.70459	1	R64drd_tet	1	4.01892e-15	2.57211e-13	1.20219	7.7.062adapted
20220912	7.7.062	R64drd	I	tet	1360000	5	adapted	0.424605	0.539223	10.6506	11.8501	3.97656	1	R64drd_tet	1	4.01892e-15	2.57211e-13	1.20219	7.7.062adapted
20220912	7.7.062	R64drd	I	tet	1360000	5	adapted	0.488617	0.518623	9.55001	10.919	3.48839	1	R64drd_tet	1	4.01892e-15	2.57211e-13	1.20219	7.7.062adapted
20220912	7.7.062	R64drd	I	tet	1360000	5	adapted	0.545013	0.521726	11.9143	13.2942	3.30374	1	R64drd_tet	1	4.01892e-15	2.57211e-13	1.20219	7.7.062adapted
20220912	7.7.062	R64drd	I	tet	1360000	5	adapted	0.385905	0.464696	10.83	12.394	3.28071	1	R64drd_tet	1	4.01892e-15	2.57211e-13	1.20219	7.7.062adapted
20220912	7.7.062	R64drd	I	tet	1360000	5	adapted	1.22791	0.766969	8.23703	9.09716	3.87227	1	R64drd_tet	1	4.01892e-15	2.57211e-13	1.20219	7.7.062adapted
20220912	7.7.062	R64drd	I	tet	1360000	5	adapted	0.4903	0.610101	8.32439	9.4772	3.57196	1	R64drd_tet	1	4.01892e-15	2.57211e-13	1.20219	7.7.062adapted
20220912	7.7.062	R64drd	I	tet	1360000	5	adapted	0.813679	0.674559	9.84967	10.862	3.73198	1	R64drd_tet	1	4.01892e-15	2.57211e-13	1.20219	7.7.062adapted
20220912	7.7.062	R64drd	I	tet	1360000	5	adapted	1.34512	0.911999	9.35264	10.109	3.70359	1	R64drd_tet	1	4.01892e-15	2.57211e-13	1.20219	7.7.062adapted
20220912	7.7.062	R64drd	I	tet	1360000	5	adapted	0.559165	0.479142	8.31047	9.74797	3.58485	1	R64drd_tet	1	4.01892e-15	2.57211e-13	1.20219	7.7.062adapted
20220912	7.7.062	R64drd	I	tet	1360000	5	adapted	0.751691	0.704176	7.98602	8.97365	3.56546	1	R64drd_tet	1	4.01892e-15	2.57211e-13	1.20219	7.7.062adapted
20220912	7.7.062	R64drd	I	tet	1360000	5	adapted	0.58911	0.801124	8.89291	9.74085	3.80543	1	R64drd_tet	1	4.01892e-15	2.57211e-13	1.20219	7.7.062adapted
20220912	7.7.062	R64drd	I	tet	1360000	5	denovo	0.590192	0.654654	12.6688	13.8263	3.04616	1	R64drd_tet	1	4.01892e-15	2.57211e-13	1.20219	7.7.062denovo
20220912	7.7.062	R64drd	I	tet	1360000	5	denovo	0.361167	0.514254	11.4035	12.8738	3.00148	1	R64drd_tet	1	4.01892e-15	2.57211e-13	1.20219	7.7.062denovo
20220912	7.7.062	R64drd	I	tet	1360000	5	denovo	0.56322	0.48511	10.0373	11.5175	3.43935	1	R64drd_tet	1	4.01892e-15	2.57211e-13	1.20219	7.7.062denovo
20220912	7.7.062	R64drd	I	tet	1360000	5	denovo	0.434576	0.590602	11.2994	12.546	3.24807	1	R64drd_tet	1	4.01892e-15	2.57211e-13	1.20219	7.7.062denovo
20220912	7.7.062	R64drd	I	tet	1360000	5	denovo	0.4903	0.438529	10.095	11.7812	3.15399	1	R64drd_tet	1	4.01892e-15	2.57211e-13	1.20219	7.7.062denovo
20220912	7.7.062	R64drd	I	tet	1360000	5	denovo	0.411647	0.543237	12.5338	13.9308	2.9883	1	R64drd_tet	1	4.01892e-15	2.57211e-13	1.20219	7.7.062denovo
20220912	7.7.062	R64drd	I	tet	1360000	5	denovo	0.722402	0.577594	11.1871	12.4367	3.34498	1	R64drd_tet	1	4.01892e-15	2.57211e-13	1.20219	7.7.062denovo
20220912	7.7.062	R64drd	I	tet	1360000	5	denovo	0.459787	0.491461	9.74953	11.2349	3.30697	1	R64drd_tet	1	4.01892e-15	2.57211e-13	1.20219	7.7.062denovo
20220912	7.7.062	R64drd	I	tet	1360000	5	denovo	0.272906	0.407697	12.3061	14.1802	2.88432	1	R64drd_tet	1	4.01892e-15	2.57211e-13	1.20219	7.7.062denovo
20220912	7.7.062	R64drd	I	tet	1360000	5	denovo	0.347845	0.639084	10.327	11.4558	3.42046	1	R64drd_tet	1	4.01892e-15	2.57211e-13	1.20219	7.7.062denovo
20220912	7.7.062	R64drd	I	tet	1360000	5	denovo	0.218173	0.505378	13.5151	15.0733	2.49084	1	R64drd_tet	1	4.01892e-15	2.57211e-13	1.20219	7.7.062denovo
20220912	7.7.062	R64drd	I	tet	1360000	5	denovo	0.518969	0.391979	11.9987	13.9023	3.06529	1	R64drd_tet	1	4.01892e-15	2.57211e-13	1.20219	7.7.062denovo
20220912	7.7.062	R64drd	I	tet	1360000	5	denovo	0.24917	0.41605	13.7863	15.6837	2.39425	1	R64drd_tet	1	4.01892e-15	2.57211e-13	1.20219	7.7.062denovo
20220912	7.7.062	R64drd	I	tet	1360000	5	denovo	0.309069	0.422516	11.0565	12.9047	2.66026	1	R64drd_tet	1	4.01892e-15	2.57211e-13	1.20219	7.7.062denovo
20220912	7.7.062	R64drd	I	tet	1360000	5	denovo	0.547046	0.499296	12.9902	14.5531	2.66445	1	R64drd_tet	1	4.01892e-15	2.57211e-13	1.20219	7.7.062denovo
20220912	7.7.062	R64drd	I	tet	1360000	5	denovo	0.768564	0.389863	13.4449	15.4319	2.64433	1	R64drd_tet	1	4.01892e-15	2.57211e-13	1.20219	7.7.062denovo
20220912	7.7.062	R64drd	I	tet	1360000	5	denovo	0.317133	0.461009	10.8273	12.4272	3.22195	1	R64drd_tet	1	4.01892e-15	2.57211e-13	1.20219	7.7.062denovo
20220912	7.7.062	R64drd	I	tet	1360000	5	denovo	0.12708	0.295879	13.9912	16.6789	2.11718	1	R64drd_tet	1	4.01892e-15	2.57211e-13	1.20219	7.7.062denovo
20220912	7.7.062	R64drd	I	tet	1360000	5	denovo	0.657449	0.66117	10.8153	11.9261	3.29429	1	R64drd_tet	1	4.01892e-15	2.57211e-13	1.20219	7.7.062denovo
20220912	7.7.062	R64drd	I	tet	1360000	5	denovo	0.416041	0.570107	13.7085	15.0994	2.35138	1	R64drd_tet	1	4.01892e-15	2.57211e-13	1.20219	7.7.062denovo
20220912	7.7.062	R64drd	I	tet	1360000	5	denovo	0.672995	0.623593	10.6391	11.8073	3.33632	1	R64drd_tet	1	4.01892e-15	2.57211e-13	1.20219	7.7.062denovo
20210630	7.2.056	pOX38	F	tet	1866666.6667	1	adapted	0.478737	0.451434	7.94866	9.5	3.64966	0	pOX38_tet	1	6.53069e-26	4.17964e-24	1.23179	7.2.056adapted
20210630	7.2.056	pOX38	F	tet	1866666.6667	1	adapted	0.406258	0.426962	8.20099	9.94697	3.21286	0	pOX38_tet	1	6.53069e-26	4.17964e-24	1.23179	7.2.056adapted
20210630	7.2.056	pOX38	F	tet	1866666.6667	1	adapted	0.459787	0.450291	8.13881	9.81061	3.10257	0	pOX38_tet	1	6.53069e-26	4.17964e-24	1.23179	7.2.056adapted
20210630	7.2.056	pOX38	F	tet	1866666.6667	1	adapted	0.470101	0.432891	6.8578	8.55556	3.25466	0	pOX38_tet	1	6.53069e-26	4.17964e-24	1.23179	7.2.056adapted
20210630	7.2.056	pOX38	F	tet	1866666.6667	1	adapted	0.45212	0.377694	7.17338	9.09343	3.38597	0	pOX38_tet	1	6.53069e-26	4.17964e-24	1.23179	7.2.056adapted
20210630	7.2.056	pOX38	F	tet	1866666.6667	1	adapted	0.364766	0.364005	7.96171	10.0606	2.97793	0	pOX38_tet	1	6.53069e-26	4.17964e-24	1.23179	7.2.056adapted
20210630	7.2.056	pOX38	F	tet	1866666.6667	1	adapted	0.560671	0.458828	7.57744	9.20707	3.16568	0	pOX38_tet	1	6.53069e-26	4.17964e-24	1.23179	7.2.056adapted
20210630	7.2.056	pOX38	F	tet	1866666.6667	1	adapted	0.498359	0.489828	7.61439	9.10101	3.38178	0	pOX38_tet	1	6.53069e-26	4.17964e-24	1.23179	7.2.056adapted
20210630	7.2.056	pOX38	F	tet	1866666.6667	1	adapted	0.380081	0.362722	7.98322	10.1414	2.64235	0	pOX38_tet	1	6.53069e-26	4.17964e-24	1.23179	7.2.056adapted
20210630	7.2.056	pOX38	F	tet	1866666.6667	1	adapted	0.4903	0.380552	7.50089	9.55808	2.65287	0	pOX38_tet	1	6.53069e-26	4.17964e-24	1.23179	7.2.056adapted
20210630	7.2.056	pOX38	F	tet	1866666.6667	1	adapted	0.34574	0.589981	6.93621	8.25758	2.77419	0	pOX38_tet	1	6.53069e-26	4.17964e-24	1.23179	7.2.056adapted
20210630	7.2.056	pOX38	F	tet	1866666.6667	1	adapted	0.511019	0.428154	8.08523	9.88131	2.87366	0	pOX38_tet	1	6.53069e-26	4.17964e-24	1.23179	7.2.056adapted
20210630	7.2.056	pOX38	F	tet	1866666.6667	1	adapted	0.520129	0.583674	7.21624	8.43182	3.54553	0	pOX38_tet	1	6.53069e-26	4.17964e-24	1.23179	7.2.056adapted
20210630	7.2.056	pOX38	F	tet	1866666.6667	1	adapted	0.513289	0.436945	7.9788	9.75253	2.79295	0	pOX38_tet	1	6.53069e-26	4.17964e-24	1.23179	7.2.056adapted
20210630	7.2.056	pOX38	F	tet	1866666.6667	1	adapted	0.535727	0.509981	7.35538	8.83333	3.07982	0	pOX38_tet	1	6.53069e-26	4.17964e-24	1.23179	7.2.056adapted
20210630	7.2.056	pOX38	F	tet	1866666.6667	1	adapted	0.350783	0.372056	7.86471	9.92677	2.90006	0	pOX38_tet	1	6.53069e-26	4.17964e-24	1.23179	7.2.056adapted
20210630	7.2.056	pOX38	F	tet	1866666.6667	1	adapted	0.366591	0.526668	7.27494	8.69444	3.11506	0	pOX38_tet	1	6.53069e-26	4.17964e-24	1.23179	7.2.056adapted
20210630	7.2.056	pOX38	F	tet	1866666.6667	1	adapted	0.451023	0.393543	8.40961	10.4141	2.47148	0	pOX38_tet	1	6.53069e-26	4.17964e-24	1.23179	7.2.056adapted
20210630	7.2.056	pOX38	F	tet	1866666.6667	1	adapted	0.51225	0.410348	7.61044	9.4596	3.01199	0	pOX38_tet	1	6.53069e-26	4.17964e-24	1.23179	7.2.056adapted
20210630	7.2.056	pOX38	F	tet	1866666.6667	1	adapted	0.574015	0.462622	8.10595	9.79545	2.6202	0	pOX38_tet	1	6.53069e-26	4.17964e-24	1.23179	7.2.056adapted
20210630	7.2.056	pOX38	F	tet	1866666.6667	1	adapted	0.304524	0.352356	8.79454	11.0581	2.17403	0	pOX38_tet	1	6.53069e-26	4.17964e-24	1.23179	7.2.056adapted
20210630	7.2.056	pOX38	F	tet	1866666.6667	1	adapted	0.338374	0.355513	7.89212	10.1338	2.20949	0	pOX38_tet	1	6.53069e-26	4.17964e-24	1.23179	7.2.056adapted
20210630	7.2.056	pOX38	F	tet	1866666.6667	1	adapted	0.470428	0.441993	7.57606	9.33081	2.74306	0	pOX38_tet	1	6.53069e-26	4.17964e-24	1.23179	7.2.056adapted
20210630	7.2.056	pOX38	F	tet	1866666.6667	1	adapted	0.647344	0.478558	7.98168	9.58586	2.86361	0	pOX38_tet	1	6.53069e-26	4.17964e-24	1.23179	7.2.056adapted
20210630	7.2.056	pOX38	F	tet	1866666.6667	1	adapted	0.399241	0.37031	8.05839	10.1566	2.75795	0	pOX38_tet	1	6.53069e-26	4.17964e-24	1.23179	7.2.056adapted
20210630	7.2.056	pOX38	F	tet	1866666.6667	1	adapted	0.584629	0.470571	7.43496	9.07828	2.77147	0	pOX38_tet	1	6.53069e-26	4.17964e-24	1.23179	7.2.056adapted
20210630	7.2.056	pOX38	F	tet	1866666.6667	1	adapted	0.41495	0.403752	8.04201	9.99242	2.49164	0	pOX38_tet	1	6.53069e-26	4.17964e-24	1.23179	7.2.056adapted
20210630	7.2.056	pOX38	F	tet	1866666.6667	1	denovo	0.566311	0.512174	9.34832	10.8359	3.00288	0	pOX38_tet	1	6.53069e-26	4.17964e-24	1.23179	7.2.056denovo
20210630	7.2.056	pOX38	F	tet	1866666.6667	1	denovo	0.346236	0.328683	11.7548	14.1768	2.23669	0	pOX38_tet	1	6.53069e-26	4.17964e-24	1.23179	7.2.056denovo
20210630	7.2.056	pOX38	F	tet	1866666.6667	1	denovo	1.1035	0.83966	10.6038	11.3712	4.10216	0	pOX38_tet	1	6.53069e-26	4.17964e-24	1.23179	7.2.056denovo
20210630	7.2.056	pOX38	F	tet	1866666.6667	1	denovo	0.266872	0.371454	11.2838	13.4015	2.53759	0	pOX38_tet	1	6.53069e-26	4.17964e-24	1.23179	7.2.056denovo
20210630	7.2.056	pOX38	F	tet	1866666.6667	1	denovo	0.352071	0.38185	9.31857	11.3712	2.61496	0	pOX38_tet	1	6.53069e-26	4.17964e-24	1.23179	7.2.056denovo
20210630	7.2.056	pOX38	F	tet	1866666.6667	1	denovo	0.249864	0.410519	10.4512	12.3636	2.5567	0	pOX38_tet	1	6.53069e-26	4.17964e-24	1.23179	7.2.056denovo
20210630	7.2.056	pOX38	F	tet	1866666.6667	1	denovo	0.26133	0.345938	10.6004	12.8737	2.53673	0	pOX38_tet	1	6.53069e-26	4.17964e-24	1.23179	7.2.056denovo
20210630	7.2.056	pOX38	F	tet	1866666.6667	1	denovo	0.419712	0.400055	7.55085	9.46717	2.88626	0	pOX38_tet	1	6.53069e-26	4.17964e-24	1.23179	7.2.056denovo
20210630	7.2.056	pOX38	F	tet	1866666.6667	1	denovo	0.434224	0.380571	9.03174	11.0631	2.81979	0	pOX38_tet	1	6.53069e-26	4.17964e-24	1.23179	7.2.056denovo
20210630	7.2.056	pOX38	F	tet	1866666.6667	1	denovo	0.321221	0.429599	9.5958	11.298	3.33921	0	pOX38_tet	1	6.53069e-26	4.17964e-24	1.23179	7.2.056denovo
20210630	7.2.056	pOX38	F	tet	1866666.6667	1	denovo	0.396441	0.400523	8.33238	10.197	3.19534	0	pOX38_tet	1	6.53069e-26	4.17964e-24	1.23179	7.2.056denovo
20210630	7.2.056	pOX38	F	tet	1866666.6667	1	denovo	0.610288	0.535288	7.33909	8.59091	3.89664	0	pOX38_tet	1	6.53069e-26	4.17964e-24	1.23179	7.2.056denovo
20210630	7.2.058	pOX38	F	tet	2750000	2	adapted	0.307052	0.448713	7.30935	9.07576	2.33351	0	pOX38_tet	1	6.53069e-26	4.17964e-24	1.23179	7.2.058adapted
20210630	7.2.058	pOX38	F	tet	2750000	2	adapted	0.350726	0.397545	8.58423	10.5884	2.16847	0	pOX38_tet	1	6.53069e-26	4.17964e-24	1.23179	7.2.058adapted
20210630	7.2.058	pOX38	F	tet	2750000	2	adapted	0.386178	0.391377	7.99825	10.0328	2.16496	0	pOX38_tet	1	6.53069e-26	4.17964e-24	1.23179	7.2.058adapted
20210630	7.2.058	pOX38	F	tet	2750000	2	adapted	0.489274	0.434764	7.56871	9.39394	2.28143	0	pOX38_tet	1	6.53069e-26	4.17964e-24	1.23179	7.2.058adapted
20210630	7.2.058	pOX38	F	tet	2750000	2	adapted	0.464409	0.29599	6.47784	9.15909	2.26217	0	pOX38_tet	1	6.53069e-26	4.17964e-24	1.23179	7.2.058adapted
20210630	7.2.058	pOX38	F	tet	2750000	2	adapted	0.377502	0.399208	7.93411	9.84343	2.99051	0	pOX38_tet	1	6.53069e-26	4.17964e-24	1.23179	7.2.058adapted
20210630	7.2.058	pOX38	F	tet	2750000	2	adapted	0.657629	0.46735	8.28403	9.9697	2.46931	0	pOX38_tet	1	6.53069e-26	4.17964e-24	1.23179	7.2.058adapted
20210630	7.2.058	pOX38	F	tet	2750000	2	adapted	0.355952	0.514596	6.72542	8.2298	2.75427	0	pOX38_tet	1	6.53069e-26	4.17964e-24	1.23179	7.2.058adapted
20210630	7.2.058	pOX38	F	tet	2750000	2	adapted	0.44863	0.380714	7.93364	10.0227	2.24171	0	pOX38_tet	1	6.53069e-26	4.17964e-24	1.23179	7.2.058adapted
20210630	7.2.058	pOX38	F	tet	2750000	2	adapted	0.542212	0.416997	8.02834	9.89394	2.69722	0	pOX38_tet	1	6.53069e-26	4.17964e-24	1.23179	7.2.058adapted
20210630	7.2.058	pOX38	F	tet	2750000	2	adapted	0.263079	0.292598	8.08944	10.8131	2.17533	0	pOX38_tet	1	6.53069e-26	4.17964e-24	1.23179	7.2.058adapted
20210630	7.2.058	pOX38	F	tet	2750000	2	adapted	0.388135	0.37031	7.53997	9.68434	2.30483	0	pOX38_tet	1	6.53069e-26	4.17964e-24	1.23179	7.2.058adapted
20210630	7.2.058	pOX38	F	tet	2750000	2	adapted	0.461268	0.429257	8.12919	9.9697	2.41448	0	pOX38_tet	1	6.53069e-26	4.17964e-24	1.23179	7.2.058adapted
20210630	7.2.058	pOX38	F	tet	2750000	2	adapted	0.207722	0.253274	8.51565	11.6742	1.8783	0	pOX38_tet	1	6.53069e-26	4.17964e-24	1.23179	7.2.058adapted
20210630	7.2.058	pOX38	F	tet	2750000	2	adapted	0.517828	0.778064	8.97953	9.84343	3.82516	0	pOX38_tet	1	6.53069e-26	4.17964e-24	1.23179	7.2.058adapted
20210630	7.2.058	pOX38	F	tet	2750000	2	adapted	0.246371	0.304886	9.02657	11.6187	2.47063	0	pOX38_tet	1	6.53069e-26	4.17964e-24	1.23179	7.2.058adapted
20210630	7.2.058	pOX38	F	tet	2750000	2	adapted	0.366427	0.338528	7.60981	9.90404	2.73332	0	pOX38_tet	1	6.53069e-26	4.17964e-24	1.23179	7.2.058adapted
20210630	7.2.058	pOX38	F	tet	2750000	2	adapted	0.372456	0.443227	8.14129	9.88384	2.7889	0	pOX38_tet	1	6.53069e-26	4.17964e-24	1.23179	7.2.058adapted
20210630	7.2.058	pOX38	F	tet	2750000	2	adapted	0.516377	0.439492	7.75471	9.49495	2.92271	0	pOX38_tet	1	6.53069e-26	4.17964e-24	1.23179	7.2.058adapted
20210630	7.2.058	pOX38	F	tet	2750000	2	adapted	0.659332	0.556208	7.78645	9.15404	2.94444	0	pOX38_tet	1	6.53069e-26	4.17964e-24	1.23179	7.2.058adapted
20210630	7.2.058	pOX38	F	tet	2750000	2	adapted	0.480516	0.306221	5.52565	8.07828	2.57761	0	pOX38_tet	1	6.53069e-26	4.17964e-24	1.23179	7.2.058adapted
20210630	7.2.058	pOX38	F	tet	2750000	2	adapted	0.387156	0.35885	8.8129	11.0227	2.32838	0	pOX38_tet	1	6.53069e-26	4.17964e-24	1.23179	7.2.058adapted
20210630	7.2.058	pOX38	F	tet	2750000	2	adapted	0.386374	0.475901	7.62499	9.20707	3.11252	0	pOX38_tet	1	6.53069e-26	4.17964e-24	1.23179	7.2.058adapted
20210630	7.2.058	pOX38	F	tet	2750000	2	adapted	0.419502	0.419919	8.46513	10.3359	2.55963	0	pOX38_tet	1	6.53069e-26	4.17964e-24	1.23179	7.2.058adapted
20210630	7.2.058	pOX38	F	tet	2750000	2	adapted	0.38212	0.42642	8.43007	10.2475	2.74794	0	pOX38_tet	1	6.53069e-26	4.17964e-24	1.23179	7.2.058adapted
20210630	7.2.058	pOX38	F	tet	2750000	2	adapted	0.542284	0.506311	8.0327	9.53535	2.98379	0	pOX38_tet	1	6.53069e-26	4.17964e-24	1.23179	7.2.058adapted
20210630	7.2.058	pOX38	F	tet	2750000	2	adapted	0.517779	0.442761	7.65215	9.34091	3.19589	0	pOX38_tet	1	6.53069e-26	4.17964e-24	1.23179	7.2.058adapted
20210630	7.2.058	pOX38	F	tet	2750000	2	adapted	0.437056	0.449008	8.39338	10.0884	2.9672	0	pOX38_tet	1	6.53069e-26	4.17964e-24	1.23179	7.2.058adapted
20210630	7.2.058	pOX38	F	tet	2750000	2	adapted	0.425665	0.444361	8.09371	9.76515	3.22998	0	pOX38_tet	1	6.53069e-26	4.17964e-24	1.23179	7.2.058adapted
20210630	7.2.058	pOX38	F	tet	2750000	2	adapted	0.589491	0.537697	7.81277	9.13384	3.49651	0	pOX38_tet	1	6.53069e-26	4.17964e-24	1.23179	7.2.058adapted
20210630	7.2.058	pOX38	F	tet	2750000	2	adapted	0.391058	0.41189	8.06614	9.93434	2.83877	0	pOX38_tet	1	6.53069e-26	4.17964e-24	1.23179	7.2.058adapted
20210630	7.2.058	pOX38	F	tet	2750000	2	adapted	0.375478	0.365071	8.73846	10.846	2.88277	0	pOX38_tet	1	6.53069e-26	4.17964e-24	1.23179	7.2.058adapted
20210630	7.2.058	pOX38	F	tet	2750000	2	adapted	0.468883	0.47652	7.89438	9.41919	3.35382	0	pOX38_tet	1	6.53069e-26	4.17964e-24	1.23179	7.2.058adapted
20210630	7.2.058	pOX38	F	tet	2750000	2	adapted	0.390177	0.386346	8.45305	10.4394	2.92511	0	pOX38_tet	1	6.53069e-26	4.17964e-24	1.23179	7.2.058adapted
20210630	7.2.058	pOX38	F	tet	2750000	2	adapted	0.445397	0.450283	7.89972	9.54293	3.2421	0	pOX38_tet	1	6.53069e-26	4.17964e-24	1.23179	7.2.058adapted
20210630	7.2.058	pOX38	F	tet	2750000	2	adapted	0.461585	0.459767	8.03987	9.58333	3.54029	0	pOX38_tet	1	6.53069e-26	4.17964e-24	1.23179	7.2.058adapted
20210630	7.2.058	pOX38	F	tet	2750000	2	adapted	0.326027	0.442007	8.15493	9.82071	3.28243	0	pOX38_tet	1	6.53069e-26	4.17964e-24	1.23179	7.2.058adapted
20210630	7.2.058	pOX38	F	tet	2750000	2	adapted	0.451023	0.443623	8.13823	9.7904	3.32593	0	pOX38_tet	1	6.53069e-26	4.17964e-24	1.23179	7.2.058adapted
20210630	7.2.058	pOX38	F	tet	2750000	2	adapted	0.431462	0.468716	8.41548	9.94697	3.46494	0	pOX38_tet	1	6.53069e-26	4.17964e-24	1.23179	7.2.058adapted
20210630	7.2.058	pOX38	F	tet	2750000	2	denovo	0.295888	0.413376	9.55532	11.3283	3.32961	0	pOX38_tet	1	6.53069e-26	4.17964e-24	1.23179	7.2.058denovo
20210630	7.2.058	pOX38	F	tet	2750000	2	denovo	0.248863	0.373215	9.12738	11.1414	3.12457	0	pOX38_tet	1	6.53069e-26	4.17964e-24	1.23179	7.2.058denovo
20210630	7.2.058	pOX38	F	tet	2750000	2	denovo	0.410436	0.361866	7.76652	9.75505	3.41851	0	pOX38_tet	1	6.53069e-26	4.17964e-24	1.23179	7.2.058denovo
20210630	7.2.058	pOX38	F	tet	2750000	2	denovo	0.320072	0.382032	10.2861	12.2955	2.8962	0	pOX38_tet	1	6.53069e-26	4.17964e-24	1.23179	7.2.058denovo
20210630	7.2.058	pOX38	F	tet	2750000	2	denovo	0.292608	0.361512	9.48573	11.5732	3.05779	0	pOX38_tet	1	6.53069e-26	4.17964e-24	1.23179	7.2.058denovo
20210630	7.2.058	pOX38	F	tet	2750000	2	denovo	0.304013	0.384424	9.59168	11.5884	2.89268	0	pOX38_tet	1	6.53069e-26	4.17964e-24	1.23179	7.2.058denovo
20220427	7.4.238	pOX38	F	tet	400000	3	adapted	0.443016	0.412999	9.04223	10.9451	2.55286	0	pOX38_tet	1	6.53069e-26	4.17964e-24	1.23179	7.4.238adapted
20220427	7.4.238	pOX38	F	tet	400000	3	adapted	0.431397	0.45929	8.75815	10.4554	2.68593	0	pOX38_tet	1	6.53069e-26	4.17964e-24	1.23179	7.4.238adapted
20220427	7.4.238	pOX38	F	tet	400000	3	adapted	0.503408	0.606209	8.46637	9.66817	3.34488	0	pOX38_tet	1	6.53069e-26	4.17964e-24	1.23179	7.4.238adapted
20220427	7.4.238	pOX38	F	tet	400000	3	adapted	0.34864	0.385914	9.25444	11.2835	2.62225	0	pOX38_tet	1	6.53069e-26	4.17964e-24	1.23179	7.4.238adapted
20220427	7.4.238	pOX38	F	tet	400000	3	adapted	0.363219	0.427402	9.25375	11.0531	2.88107	0	pOX38_tet	1	6.53069e-26	4.17964e-24	1.23179	7.4.238adapted
20220427	7.4.238	pOX38	F	tet	400000	3	adapted	0.45401	0.438205	8.53823	10.2658	3.0306	0	pOX38_tet	1	6.53069e-26	4.17964e-24	1.23179	7.4.238adapted
20220427	7.4.238	pOX38	F	tet	400000	3	adapted	0.425717	0.464346	9.39781	11.0243	3.06805	0	pOX38_tet	1	6.53069e-26	4.17964e-24	1.23179	7.4.238adapted
20220427	7.4.238	pOX38	F	tet	400000	3	adapted	0.933298	0.646418	8.36698	9.50975	3.23935	0	pOX38_tet	1	6.53069e-26	4.17964e-24	1.23179	7.4.238adapted
20220427	7.4.238	pOX38	F	tet	400000	3	adapted	0.476812	0.446135	9.28968	10.9859	3.05636	0	pOX38_tet	1	6.53069e-26	4.17964e-24	1.23179	7.4.238adapted
20220427	7.4.238	pOX38	F	tet	400000	3	adapted	0.276852	0.36568	9.37909	11.502	2.74687	0	pOX38_tet	1	6.53069e-26	4.17964e-24	1.23179	7.4.238adapted
20220427	7.4.238	pOX38	F	tet	400000	3	adapted	0.400139	0.510154	8.72062	10.1698	3.23789	0	pOX38_tet	1	6.53069e-26	4.17964e-24	1.23179	7.4.238adapted
20220427	7.4.238	pOX38	F	tet	400000	3	adapted	0.616498	0.555037	8.07622	9.47855	2.70174	0	pOX38_tet	1	6.53069e-26	4.17964e-24	1.23179	7.4.238adapted
20220427	7.4.238	pOX38	F	tet	400000	3	adapted	0.361658	0.377932	7.84892	9.94179	2.45893	0	pOX38_tet	1	6.53069e-26	4.17964e-24	1.23179	7.4.238adapted
20220427	7.4.238	pOX38	F	tet	400000	3	adapted	1.91609	0.834711	8.62621	9.54815	2.92022	0	pOX38_tet	1	6.53069e-26	4.17964e-24	1.23179	7.4.238adapted
20220427	7.4.238	pOX38	F	tet	400000	3	adapted	0.913656	0.673499	8.0753	9.22172	2.80398	0	pOX38_tet	1	6.53069e-26	4.17964e-24	1.23179	7.4.238adapted
20220427	7.4.238	pOX38	F	tet	400000	3	adapted	2.24444	0.988149	8.99123	9.77858	2.66315	0	pOX38_tet	1	6.53069e-26	4.17964e-24	1.23179	7.4.238adapted
20220427	7.4.238	pOX38	F	tet	400000	3	adapted	0.499591	0.494914	8.5644	10.1002	2.98764	0	pOX38_tet	1	6.53069e-26	4.17964e-24	1.23179	7.4.238adapted
20220427	7.4.238	pOX38	F	tet	400000	3	adapted	1.92241	2.14392	9.64433	10.0138	2.3031	0	pOX38_tet	1	6.53069e-26	4.17964e-24	1.23179	7.4.238adapted
20220427	7.4.238	pOX38	F	tet	400000	3	adapted	0.824796	0.654118	8.69561	9.90819	2.39414	0	pOX38_tet	1	6.53069e-26	4.17964e-24	1.23179	7.4.238adapted
20220427	7.4.238	pOX38	F	tet	400000	3	adapted	0.385645	0.425452	8.96716	10.8299	2.37096	0	pOX38_tet	1	6.53069e-26	4.17964e-24	1.23179	7.4.238adapted
20220427	7.4.238	pOX38	F	tet	400000	3	adapted	1.05128	0.661849	8.3466	9.48815	3.02347	0	pOX38_tet	1	6.53069e-26	4.17964e-24	1.23179	7.4.238adapted
20220427	7.4.238	pOX38	F	tet	400000	3	adapted	0.877408	0.681592	8.73025	9.85779	2.84899	0	pOX38_tet	1	6.53069e-26	4.17964e-24	1.23179	7.4.238adapted
20220427	7.4.238	pOX38	F	tet	400000	3	adapted	1.65974	0.705508	7.32013	8.44404	2.31501	0	pOX38_tet	1	6.53069e-26	4.17964e-24	1.23179	7.4.238adapted
20220427	7.4.238	pOX38	F	tet	400000	3	denovo	0.393716	0.414266	9.71461	11.5308	3.09104	0	pOX38_tet	1	6.53069e-26	4.17964e-24	1.23179	7.4.238denovo
20220427	7.4.238	pOX38	F	tet	400000	3	denovo	0.282199	0.41134	10.7195	12.5845	2.91151	0	pOX38_tet	1	6.53069e-26	4.17964e-24	1.23179	7.4.238denovo
20220427	7.4.238	pOX38	F	tet	400000	3	denovo	0.299764	0.376893	10.6054	12.6733	2.70248	0	pOX38_tet	1	6.53069e-26	4.17964e-24	1.23179	7.4.238denovo
20220427	7.4.238	pOX38	F	tet	400000	3	denovo	0.356794	0.336284	8.94485	11.1107	3.20839	0	pOX38_tet	1	6.53069e-26	4.17964e-24	1.23179	7.4.238denovo
20220427	7.4.238	pOX38	F	tet	400000	3	denovo	0.433897	0.42835	11.9181	13.715	2.85194	0	pOX38_tet	1	6.53069e-26	4.17964e-24	1.23179	7.4.238denovo
20220427	7.4.238	pOX38	F	tet	400000	3	denovo	0.650271	0.380647	9.51647	11.5092	2.97349	0	pOX38_tet	1	6.53069e-26	4.17964e-24	1.23179	7.4.238denovo
20220427	7.4.238	pOX38	F	tet	400000	3	denovo	0.407176	0.428622	10.2918	12.0396	3.11269	0	pOX38_tet	1	6.53069e-26	4.17964e-24	1.23179	7.4.238denovo
20220427	7.4.238	pOX38	F	tet	400000	3	denovo	0.243095	0.424818	10.7639	12.5677	2.91777	0	pOX38_tet	1	6.53069e-26	4.17964e-24	1.23179	7.4.238denovo
20220427	7.4.238	pOX38	F	tet	400000	3	denovo	0.424605	0.384237	13.2805	15.3255	2.51476	0	pOX38_tet	1	6.53069e-26	4.17964e-24	1.23179	7.4.238denovo
20220427	7.4.239	pOX38	F	tet	375000	4	adapted	0.398991	0.548651	8.96414	10.2682	3.49651	0	pOX38_tet	1	6.53069e-26	4.17964e-24	1.23179	7.4.239adapted
20220427	7.4.239	pOX38	F	tet	375000	4	adapted	0.398991	0.507935	9.38419	10.8899	2.88322	0	pOX38_tet	1	6.53069e-26	4.17964e-24	1.23179	7.4.239adapted
20220427	7.4.239	pOX38	F	tet	375000	4	adapted	0.617293	0.602549	8.71118	9.87699	3.57278	0	pOX38_tet	1	6.53069e-26	4.17964e-24	1.23179	7.4.239adapted
20220427	7.4.239	pOX38	F	tet	375000	4	adapted	0.50906	0.580373	8.69847	9.92739	3.49763	0	pOX38_tet	1	6.53069e-26	4.17964e-24	1.23179	7.4.239adapted
20220427	7.4.239	pOX38	F	tet	375000	4	adapted	0.496319	0.554467	8.65527	9.9634	3.39501	0	pOX38_tet	1	6.53069e-26	4.17964e-24	1.23179	7.4.239adapted
20220427	7.4.239	pOX38	F	tet	375000	4	adapted	0.452472	0.424816	9.05419	10.7987	3.19489	0	pOX38_tet	1	6.53069e-26	4.17964e-24	1.23179	7.4.239adapted
20220427	7.4.239	pOX38	F	tet	375000	4	adapted	0.52057	0.779517	8.8931	9.79058	3.60718	0	pOX38_tet	1	6.53069e-26	4.17964e-24	1.23179	7.4.239adapted
20220427	7.4.239	pOX38	F	tet	375000	4	adapted	0.748039	0.6343	8.61323	9.74497	3.48563	0	pOX38_tet	1	6.53069e-26	4.17964e-24	1.23179	7.4.239adapted
20220427	7.4.239	pOX38	F	tet	375000	4	adapted	0.437209	0.421325	9.10396	10.9739	2.53796	0	pOX38_tet	1	6.53069e-26	4.17964e-24	1.23179	7.4.239adapted
20220427	7.4.239	pOX38	F	tet	375000	4	adapted	0.575435	0.828126	8.60317	9.47615	3.42982	0	pOX38_tet	1	6.53069e-26	4.17964e-24	1.23179	7.4.239adapted
20220427	7.4.239	pOX38	F	tet	375000	4	adapted	0.577152	0.596045	8.77997	10.0618	2.93327	0	pOX38_tet	1	6.53069e-26	4.17964e-24	1.23179	7.4.239adapted
20220427	7.4.239	pOX38	F	tet	375000	4	adapted	0.344867	0.439545	8.012	9.77138	2.79736	0	pOX38_tet	1	6.53069e-26	4.17964e-24	1.23179	7.4.239adapted
20220427	7.4.239	pOX38	F	tet	375000	4	adapted	0.997274	0.762252	8.41569	9.38494	3.29584	0	pOX38_tet	1	6.53069e-26	4.17964e-24	1.23179	7.4.239adapted
20220427	7.4.239	pOX38	F	tet	375000	4	adapted	0.789141	0.678856	8.16183	9.25533	3.2124	0	pOX38_tet	1	6.53069e-26	4.17964e-24	1.23179	7.4.239adapted
20220427	7.4.239	pOX38	F	tet	375000	4	adapted	0.58503	0.48838	8.28778	9.89619	2.56394	0	pOX38_tet	1	6.53069e-26	4.17964e-24	1.23179	7.4.239adapted
20220427	7.4.239	pOX38	F	tet	375000	4	adapted	1.22172	0.994799	8.78324	9.52415	3.26872	0	pOX38_tet	1	6.53069e-26	4.17964e-24	1.23179	7.4.239adapted
20220427	7.4.239	pOX38	F	tet	375000	4	adapted	1.96468	0.816108	8.57602	9.52895	2.75718	0	pOX38_tet	1	6.53069e-26	4.17964e-24	1.23179	7.4.239adapted
20220427	7.4.239	pOX38	F	tet	375000	4	adapted	0.593157	0.470499	8.57577	10.237	2.59304	0	pOX38_tet	1	6.53069e-26	4.17964e-24	1.23179	7.4.239adapted
20220427	7.4.239	pOX38	F	tet	375000	4	adapted	0.38153	0.486292	6.89366	8.48005	2.77075	0	pOX38_tet	1	6.53069e-26	4.17964e-24	1.23179	7.4.239adapted
20220427	7.4.239	pOX38	F	tet	375000	4	adapted	0.510143	0.347738	8.4556	10.7363	2.32592	0	pOX38_tet	1	6.53069e-26	4.17964e-24	1.23179	7.4.239adapted
20220427	7.4.239	pOX38	F	tet	375000	4	adapted	0.778217	0.612237	7.58311	8.82808	2.93535	0	pOX38_tet	1	6.53069e-26	4.17964e-24	1.23179	7.4.239adapted
20220427	7.4.239	pOX38	F	tet	375000	4	adapted	2.26122	1.00548	6.22943	6.9703	3.14804	0	pOX38_tet	1	6.53069e-26	4.17964e-24	1.23179	7.4.239adapted
20220427	7.4.239	pOX38	F	tet	375000	4	denovo	0.65521	0.564184	10.0284	11.3099	3.41991	0	pOX38_tet	1	6.53069e-26	4.17964e-24	1.23179	7.4.239denovo
20220427	7.4.239	pOX38	F	tet	375000	4	denovo	0.423679	0.509952	9.65218	11.1179	3.19692	0	pOX38_tet	1	6.53069e-26	4.17964e-24	1.23179	7.4.239denovo
20220427	7.4.239	pOX38	F	tet	375000	4	denovo	0.405207	0.392405	9.20794	11.0747	3.26105	0	pOX38_tet	1	6.53069e-26	4.17964e-24	1.23179	7.4.239denovo
20220427	7.4.239	pOX38	F	tet	375000	4	denovo	0.55046	0.641559	8.78967	9.84578	3.86523	0	pOX38_tet	1	6.53069e-26	4.17964e-24	1.23179	7.4.239denovo
20220427	7.4.239	pOX38	F	tet	375000	4	denovo	0.561338	0.463866	10.8999	12.5845	2.65801	0	pOX38_tet	1	6.53069e-26	4.17964e-24	1.23179	7.4.239denovo
20220427	7.4.239	pOX38	F	tet	375000	4	denovo	1.54678	0.652259	13.5581	14.7807	2.26074	0	pOX38_tet	1	6.53069e-26	4.17964e-24	1.23179	7.4.239denovo
20220427	7.4.239	pOX38	F	tet	375000	4	denovo	0.405825	0.497663	10.4628	11.9652	3.13549	0	pOX38_tet	1	6.53069e-26	4.17964e-24	1.23179	7.4.239denovo
20220506	7.4.254	pOX38	F	tet	350000	5	adapted	0.319705	0.355803	8.69011	10.9067	2.47142	0	pOX38_tet	1	6.53069e-26	4.17964e-24	1.23179	7.4.254adapted
20220506	7.4.254	pOX38	F	tet	350000	5	adapted	0.647344	0.530432	9.55718	10.9163	3.45789	0	pOX38_tet	1	6.53069e-26	4.17964e-24	1.23179	7.4.254adapted
20220506	7.4.254	pOX38	F	tet	350000	5	adapted	1.09398	0.53543	8.8235	10.2874	2.64997	0	pOX38_tet	1	6.53069e-26	4.17964e-24	1.23179	7.4.254adapted
20220506	7.4.254	pOX38	F	tet	350000	5	adapted	0.555602	0.523975	8.25308	9.72097	2.90517	0	pOX38_tet	1	6.53069e-26	4.17964e-24	1.23179	7.4.254adapted
20220506	7.4.254	pOX38	F	tet	350000	5	adapted	0.308149	0.344561	8.62575	10.8227	3.01771	0	pOX38_tet	1	6.53069e-26	4.17964e-24	1.23179	7.4.254adapted
20220506	7.4.254	pOX38	F	tet	350000	5	adapted	0.808181	0.663963	8.3145	9.46655	2.97041	0	pOX38_tet	1	6.53069e-26	4.17964e-24	1.23179	7.4.254adapted
20220506	7.4.254	pOX38	F	tet	350000	5	adapted	0.560228	0.591747	8.38591	9.64896	3.21246	0	pOX38_tet	1	6.53069e-26	4.17964e-24	1.23179	7.4.254adapted
20220506	7.4.254	pOX38	F	tet	350000	5	adapted	0.478593	0.5794	8.39726	9.68977	3.15785	0	pOX38_tet	1	6.53069e-26	4.17964e-24	1.23179	7.4.254adapted
20220506	7.4.254	pOX38	F	tet	350000	5	adapted	0.211665	0.385968	9.20056	11.1875	2.90362	0	pOX38_tet	1	6.53069e-26	4.17964e-24	1.23179	7.4.254adapted
20220506	7.4.254	pOX38	F	tet	350000	5	adapted	0.293416	0.296984	9.92269	12.6085	2.2145	0	pOX38_tet	1	6.53069e-26	4.17964e-24	1.23179	7.4.254adapted
20220506	7.4.254	pOX38	F	tet	350000	5	adapted	0.85175	0.61408	9.00669	10.2874	2.73003	0	pOX38_tet	1	6.53069e-26	4.17964e-24	1.23179	7.4.254adapted
20220506	7.4.254	pOX38	F	tet	350000	5	adapted	0.303438	0.356035	9.66675	11.8572	2.70558	0	pOX38_tet	1	6.53069e-26	4.17964e-24	1.23179	7.4.254adapted
20220506	7.4.254	pOX38	F	tet	350000	5	adapted	1.08124	0.507652	8.54908	10.1098	2.40437	0	pOX38_tet	1	6.53069e-26	4.17964e-24	1.23179	7.4.254adapted
20220506	7.4.254	pOX38	F	tet	350000	5	adapted	0.235498	0.533587	8.41473	9.86259	2.819	0	pOX38_tet	1	6.53069e-26	4.17964e-24	1.23179	7.4.254adapted
20220506	7.4.254	pOX38	F	tet	350000	5	adapted	1.74288	1.38554	8.78498	9.34653	2.55148	0	pOX38_tet	1	6.53069e-26	4.17964e-24	1.23179	7.4.254adapted
20220506	7.4.254	pOX38	F	tet	350000	5	adapted	0.424605	0.352729	9.00391	11.2091	2.73696	0	pOX38_tet	1	6.53069e-26	4.17964e-24	1.23179	7.4.254adapted
20220506	7.4.254	pOX38	F	tet	350000	5	adapted	0.353835	0.50173	8.68313	10.1866	3.05726	0	pOX38_tet	1	6.53069e-26	4.17964e-24	1.23179	7.4.254adapted
20220506	7.4.254	pOX38	F	tet	350000	5	adapted	0.311991	0.377271	8.98603	11.0843	2.45233	0	pOX38_tet	1	6.53069e-26	4.17964e-24	1.23179	7.4.254adapted
20220506	7.4.254	pOX38	F	tet	350000	5	adapted	0.188418	0.558086	8.60044	9.94659	3.14713	0	pOX38_tet	1	6.53069e-26	4.17964e-24	1.23179	7.4.254adapted
20220506	7.4.254	pOX38	F	tet	350000	5	adapted	0.64354	0.475515	8.23697	9.89139	2.52384	0	pOX38_tet	1	6.53069e-26	4.17964e-24	1.23179	7.4.254adapted
20220506	7.4.254	pOX38	F	tet	350000	5	adapted	0.743128	0.585499	8.7311	10.0018	3.24519	0	pOX38_tet	1	6.53069e-26	4.17964e-24	1.23179	7.4.254adapted
20220506	7.4.254	pOX38	F	tet	350000	5	adapted	0.53661	0.463718	9.49417	11.1947	2.51296	0	pOX38_tet	1	6.53069e-26	4.17964e-24	1.23179	7.4.254adapted
20220506	7.4.254	pOX38	F	tet	350000	5	adapted	0.54364	0.532873	8.06379	9.50975	2.81234	0	pOX38_tet	1	6.53069e-26	4.17964e-24	1.23179	7.4.254adapted
20220506	7.4.254	pOX38	F	tet	350000	5	adapted	0.628214	0.360816	8.04215	10.225	2.51561	0	pOX38_tet	1	6.53069e-26	4.17964e-24	1.23179	7.4.254adapted
20220506	7.4.254	pOX38	F	tet	350000	5	adapted	0.551825	0.441212	8.77878	10.5731	2.43285	0	pOX38_tet	1	6.53069e-26	4.17964e-24	1.23179	7.4.254adapted
20220506	7.4.254	pOX38	F	tet	350000	5	adapted	0.548007	0.510979	9.39238	10.9139	2.76581	0	pOX38_tet	1	6.53069e-26	4.17964e-24	1.23179	7.4.254adapted
20220506	7.4.254	pOX38	F	tet	350000	5	adapted	0.569925	0.381767	9.38408	11.4683	2.23514	0	pOX38_tet	1	6.53069e-26	4.17964e-24	1.23179	7.4.254adapted
20220506	7.4.254	pOX38	F	tet	350000	5	adapted	0.297525	0.505849	8.69375	10.213	2.86	0	pOX38_tet	1	6.53069e-26	4.17964e-24	1.23179	7.4.254adapted
20220506	7.4.254	pOX38	F	tet	350000	5	denovo	0.313119	0.370884	11.7281	13.8662	2.34653	0	pOX38_tet	1	6.53069e-26	4.17964e-24	1.23179	7.4.254denovo
20220506	7.4.254	pOX38	F	tet	350000	5	denovo	0.222739	0.418009	10.785	12.6277	2.84685	0	pOX38_tet	1	6.53069e-26	4.17964e-24	1.23179	7.4.254denovo
20220506	7.4.254	pOX38	F	tet	350000	5	denovo	0.404508	0.35188	10.4884	12.7165	2.59205	0	pOX38_tet	1	6.53069e-26	4.17964e-24	1.23179	7.4.254denovo
20220506	7.4.254	pOX38	F	tet	350000	5	denovo	0.245738	0.322134	11.3146	13.751	2.53143	0	pOX38_tet	1	6.53069e-26	4.17964e-24	1.23179	7.4.254denovo
20220506	7.4.254	pOX38	F	tet	350000	5	denovo	0.307365	0.441234	11.3346	13.0981	2.75493	0	pOX38_tet	1	6.53069e-26	4.17964e-24	1.23179	7.4.254denovo
20220506	7.4.254	pOX38	F	tet	350000	5	denovo	0.333401	0.479058	11.2298	12.8413	2.8622	0	pOX38_tet	1	6.53069e-26	4.17964e-24	1.23179	7.4.254denovo
20220506	7.4.254	pOX38	F	tet	350000	5	denovo	0.214364	0.310382	11.4112	13.9622	2.3857	0	pOX38_tet	1	6.53069e-26	4.17964e-24	1.23179	7.4.254denovo
20220506	7.4.254	pOX38	F	tet	350000	5	denovo	0.352202	0.376108	11.0006	13.0837	2.61322	0	pOX38_tet	1	6.53069e-26	4.17964e-24	1.23179	7.4.254denovo
20220506	7.4.254	pOX38	F	tet	350000	5	denovo	0.351326	0.417454	10.1211	11.9796	2.75828	0	pOX38_tet	1	6.53069e-26	4.17964e-24	1.23179	7.4.254denovo
20220506	7.4.254	pOX38	F	tet	350000	5	denovo	0.288606	0.354719	10.5552	12.7765	2.50702	0	pOX38_tet	1	6.53069e-26	4.17964e-24	1.23179	7.4.254denovo
20220506	7.4.255	pOX38	F	tet	160000	6	adapted	0.193576	0.373508	9.7097	11.766	2.89037	0	pOX38_tet	1	6.53069e-26	4.17964e-24	1.23179	7.4.255adapted
20220506	7.4.255	pOX38	F	tet	160000	6	adapted	0.438005	0.517292	9.83397	11.2091	3.51309	0	pOX38_tet	1	6.53069e-26	4.17964e-24	1.23179	7.4.255adapted
20220506	7.4.255	pOX38	F	tet	160000	6	adapted	0.884392	0.592451	8.69107	9.94419	3.22526	0	pOX38_tet	1	6.53069e-26	4.17964e-24	1.23179	7.4.255adapted
20220506	7.4.255	pOX38	F	tet	160000	6	adapted	0.58911	0.577111	13.5328	14.8503	3.00815	0	pOX38_tet	1	6.53069e-26	4.17964e-24	1.23179	7.4.255adapted
20220506	7.4.255	pOX38	F	tet	160000	6	adapted	0.524536	0.523113	10.4267	11.8212	3.35038	0	pOX38_tet	1	6.53069e-26	4.17964e-24	1.23179	7.4.255adapted
20220506	7.4.255	pOX38	F	tet	160000	6	adapted	0.486987	0.465973	8.75192	10.3378	3.2684	0	pOX38_tet	1	6.53069e-26	4.17964e-24	1.23179	7.4.255adapted
20220506	7.4.255	pOX38	F	tet	160000	6	adapted	0.527353	0.500405	8.93333	10.3834	3.40504	0	pOX38_tet	1	6.53069e-26	4.17964e-24	1.23179	7.4.255adapted
20220506	7.4.255	pOX38	F	tet	160000	6	adapted	1.41803	0.605234	9.04208	10.2778	3.15833	0	pOX38_tet	1	6.53069e-26	4.17964e-24	1.23179	7.4.255adapted
20220506	7.4.255	pOX38	F	tet	160000	6	adapted	0.300216	0.376466	9.77066	11.8236	2.80857	0	pOX38_tet	1	6.53069e-26	4.17964e-24	1.23179	7.4.255adapted
20220506	7.4.255	pOX38	F	tet	160000	6	adapted	0.924196	0.680163	9.22789	10.3162	3.274	0	pOX38_tet	1	6.53069e-26	4.17964e-24	1.23179	7.4.255adapted
20220506	7.4.255	pOX38	F	tet	160000	6	adapted	0.634777	0.429753	9.77227	11.5548	2.91777	0	pOX38_tet	1	6.53069e-26	4.17964e-24	1.23179	7.4.255adapted
20220506	7.4.255	pOX38	F	tet	160000	6	adapted	1.37027	0.836274	9.10991	10.0378	2.58077	0	pOX38_tet	1	6.53069e-26	4.17964e-24	1.23179	7.4.255adapted
20220506	7.4.255	pOX38	F	tet	160000	6	adapted	0.71478	1.08033	9.09911	9.77858	3.13549	0	pOX38_tet	1	6.53069e-26	4.17964e-24	1.23179	7.4.255adapted
20220506	7.4.255	pOX38	F	tet	160000	6	adapted	0.537857	0.483835	9.52031	11.0459	3.23737	0	pOX38_tet	1	6.53069e-26	4.17964e-24	1.23179	7.4.255adapted
20220506	7.4.255	pOX38	F	tet	160000	6	adapted	0.894006	0.703058	9.39179	10.4746	3.0279	0	pOX38_tet	1	6.53069e-26	4.17964e-24	1.23179	7.4.255adapted
20220506	7.4.255	pOX38	F	tet	160000	6	adapted	0.333881	0.521678	8.97205	10.4218	3.08677	0	pOX38_tet	1	6.53069e-26	4.17964e-24	1.23179	7.4.255adapted
20220506	7.4.255	pOX38	F	tet	160000	6	adapted	2.9805	1.29676	9.0623	9.58896	3.821	0	pOX38_tet	1	6.53069e-26	4.17964e-24	1.23179	7.4.255adapted
20220506	7.4.255	pOX38	F	tet	160000	6	adapted	0.509017	0.799988	8.81484	9.75698	3.10938	0	pOX38_tet	1	6.53069e-26	4.17964e-24	1.23179	7.4.255adapted
20220506	7.4.255	pOX38	F	tet	160000	6	adapted	0.370622	0.45734	8.60192	10.3306	2.46009	0	pOX38_tet	1	6.53069e-26	4.17964e-24	1.23179	7.4.255adapted
20220506	7.4.255	pOX38	F	tet	160000	6	adapted	0.832692	0.51282	8.63203	10.1266	2.94143	0	pOX38_tet	1	6.53069e-26	4.17964e-24	1.23179	7.4.255adapted
20220506	7.4.255	pOX38	F	tet	160000	6	adapted	2.15698	1.13533	8.99131	9.63936	3.32023	0	pOX38_tet	1	6.53069e-26	4.17964e-24	1.23179	7.4.255adapted
20220506	7.4.255	pOX38	F	tet	160000	6	adapted	0.650271	0.638672	8.09881	9.29133	2.92744	0	pOX38_tet	1	6.53069e-26	4.17964e-24	1.23179	7.4.255adapted
20220506	7.4.255	pOX38	F	tet	160000	6	adapted	0.999237	0.758519	8.71926	9.73537	2.8619	0	pOX38_tet	1	6.53069e-26	4.17964e-24	1.23179	7.4.255adapted
20220506	7.4.255	pOX38	F	tet	160000	6	adapted	0.519948	0.594509	8.41108	9.72337	2.66968	0	pOX38_tet	1	6.53069e-26	4.17964e-24	1.23179	7.4.255adapted
20220506	7.4.255	pOX38	F	tet	160000	6	adapted	0.824648	0.506539	8.52205	10.081	2.44559	0	pOX38_tet	1	6.53069e-26	4.17964e-24	1.23179	7.4.255adapted
20220506	7.4.255	pOX38	F	tet	160000	6	adapted	0.452409	0.41605	8.95317	10.8683	2.23249	0	pOX38_tet	1	6.53069e-26	4.17964e-24	1.23179	7.4.255adapted
20220506	7.4.255	pOX38	F	tet	160000	6	denovo	0.336661	0.406472	10.3151	12.162	3.11085	0	pOX38_tet	1	6.53069e-26	4.17964e-24	1.23179	7.4.255denovo
20220506	7.4.255	pOX38	F	tet	160000	6	denovo	0.430365	0.402084	11.4201	13.3309	2.85559	0	pOX38_tet	1	6.53069e-26	4.17964e-24	1.23179	7.4.255denovo
20220506	7.4.255	pOX38	F	tet	160000	6	denovo	0.330448	0.412666	11.2804	13.1389	2.89251	0	pOX38_tet	1	6.53069e-26	4.17964e-24	1.23179	7.4.255denovo
20220506	7.4.255	pOX38	F	tet	160000	6	denovo	0.320624	0.38462	11.3125	13.3237	2.77882	0	pOX38_tet	1	6.53069e-26	4.17964e-24	1.23179	7.4.255denovo
20220506	7.4.255	pOX38	F	tet	160000	6	denovo	0.361895	0.401663	11.5708	13.4845	2.87168	0	pOX38_tet	1	6.53069e-26	4.17964e-24	1.23179	7.4.255denovo
20220506	7.4.255	pOX38	F	tet	160000	6	denovo	0.333401	0.375547	11.1479	13.2301	2.62622	0	pOX38_tet	1	6.53069e-26	4.17964e-24	1.23179	7.4.255denovo
20220506	7.4.255	pOX38	F	tet	160000	6	denovo	0.275115	0.413984	10.4788	12.3396	2.83539	0	pOX38_tet	1	6.53069e-26	4.17964e-24	1.23179	7.4.255denovo
20210304	7.2.010	RIP113	N	tet	142200	1	adapted	0.450904	0.612528	6.81115	7.9808	3.50988	0	RIP113_tet	1	1.89427e-44	1.21233e-42	1.32337	7.2.010adapted
20210304	7.2.010	RIP113	N	tet	142200	1	adapted	0.744743	0.622444	6.98443	8.22022	2.86896	0	RIP113_tet	1	1.89427e-44	1.21233e-42	1.32337	7.2.010adapted
20210304	7.2.010	RIP113	N	tet	142200	1	adapted	0.652271	0.661156	6.71764	7.81068	3.39334	0	RIP113_tet	1	1.89427e-44	1.21233e-42	1.32337	7.2.010adapted
20210304	7.2.010	RIP113	N	tet	142200	1	adapted	0.54062	0.579915	7.40541	8.71797	2.95151	0	RIP113_tet	1	1.89427e-44	1.21233e-42	1.32337	7.2.010adapted
20210304	7.2.010	RIP113	N	tet	142200	1	adapted	0.578314	0.724208	6.70437	7.71407	3.25785	0	RIP113_tet	1	1.89427e-44	1.21233e-42	1.32337	7.2.010adapted
20210304	7.2.010	RIP113	N	tet	142200	1	adapted	0.504193	0.557993	7.75593	9.14431	2.80299	0	RIP113_tet	1	1.89427e-44	1.21233e-42	1.32337	7.2.010adapted
20210304	7.2.010	RIP113	N	tet	142200	1	adapted	0.637227	0.641159	6.82206	7.985	3.14424	0	RIP113_tet	1	1.89427e-44	1.21233e-42	1.32337	7.2.010adapted
20210304	7.2.010	RIP113	N	tet	142200	1	adapted	0.347044	0.513668	7.23658	8.73267	2.84491	0	RIP113_tet	1	1.89427e-44	1.21233e-42	1.32337	7.2.010adapted
20210304	7.2.010	RIP113	N	tet	142200	1	adapted	1.07896	0.885804	7.53387	8.40714	2.62075	0	RIP113_tet	1	1.89427e-44	1.21233e-42	1.32337	7.2.010adapted
20210304	7.2.010	RIP113	N	tet	142200	1	adapted	0.578057	0.652744	7.54107	8.65707	3.32377	0	RIP113_tet	1	1.89427e-44	1.21233e-42	1.32337	7.2.010adapted
20210304	7.2.010	RIP113	N	tet	142200	1	adapted	0.579047	0.608279	7.45769	8.71167	2.95151	0	RIP113_tet	1	1.89427e-44	1.21233e-42	1.32337	7.2.010adapted
20210304	7.2.010	RIP113	N	tet	142200	1	adapted	0.434668	0.464099	7.17674	8.86079	2.63292	0	RIP113_tet	1	1.89427e-44	1.21233e-42	1.32337	7.2.010adapted
20210304	7.2.010	RIP113	N	tet	142200	1	adapted	0.635119	0.551454	6.55758	7.91989	3.08431	0	RIP113_tet	1	1.89427e-44	1.21233e-42	1.32337	7.2.010adapted
20210304	7.2.010	RIP113	N	tet	142200	1	adapted	0.505684	0.618993	6.81657	7.9661	3.48582	0	RIP113_tet	1	1.89427e-44	1.21233e-42	1.32337	7.2.010adapted
20210304	7.2.010	RIP113	N	tet	142200	1	adapted	0.498359	0.595834	6.94978	8.18872	3.25998	0	RIP113_tet	1	1.89427e-44	1.21233e-42	1.32337	7.2.010adapted
20210304	7.2.010	RIP113	N	tet	142200	1	adapted	0.701457	0.642513	6.8207	7.9661	3.23045	0	RIP113_tet	1	1.89427e-44	1.21233e-42	1.32337	7.2.010adapted
20210304	7.2.010	RIP113	N	tet	142200	1	adapted	0.624355	0.738039	6.50163	7.46205	3.54571	0	RIP113_tet	1	1.89427e-44	1.21233e-42	1.32337	7.2.010adapted
20210304	7.2.010	RIP113	N	tet	142200	1	adapted	0.45481	0.657902	6.12288	7.20372	3.4909	0	RIP113_tet	1	1.89427e-44	1.21233e-42	1.32337	7.2.010adapted
20210304	7.2.010	RIP113	N	tet	142200	1	adapted	0.550124	0.602591	7.33934	8.49115	3.67289	0	RIP113_tet	1	1.89427e-44	1.21233e-42	1.32337	7.2.010adapted
20210304	7.2.010	RIP113	N	tet	142200	1	adapted	0.757809	0.572202	6.30201	7.59436	3.18407	0	RIP113_tet	1	1.89427e-44	1.21233e-42	1.32337	7.2.010adapted
20210304	7.2.010	RIP113	N	tet	142200	1	adapted	0.502739	0.715229	6.28081	7.24362	3.70602	0	RIP113_tet	1	1.89427e-44	1.21233e-42	1.32337	7.2.010adapted
20210304	7.2.010	RIP113	N	tet	142200	1	adapted	0.44863	0.458621	7.52149	9.21362	2.75047	0	RIP113_tet	1	1.89427e-44	1.21233e-42	1.32337	7.2.010adapted
20210304	7.2.010	RIP113	N	tet	142200	1	adapted	0.687203	0.725548	6.65669	7.59016	3.77788	0	RIP113_tet	1	1.89427e-44	1.21233e-42	1.32337	7.2.010adapted
20210304	7.2.010	RIP113	N	tet	142200	1	adapted	0.657561	0.697287	6.18953	7.15962	3.76426	0	RIP113_tet	1	1.89427e-44	1.21233e-42	1.32337	7.2.010adapted
20210304	7.2.010	RIP113	N	tet	142200	1	adapted	0.562173	0.644678	6.9913	8.10051	3.49708	0	RIP113_tet	1	1.89427e-44	1.21233e-42	1.32337	7.2.010adapted
20210304	7.2.010	RIP113	N	tet	142200	1	adapted	0.566745	0.602011	7.27474	8.46805	3.45243	0	RIP113_tet	1	1.89427e-44	1.21233e-42	1.32337	7.2.010adapted
20210304	7.2.010	RIP113	N	tet	142200	1	adapted	0.742208	0.783043	6.71411	7.52295	4.13357	0	RIP113_tet	1	1.89427e-44	1.21233e-42	1.32337	7.2.010adapted
20210304	7.2.010	RIP113	N	tet	142200	1	adapted	0.548619	0.671851	7.60277	8.55206	4.01349	0	RIP113_tet	1	1.89427e-44	1.21233e-42	1.32337	7.2.010adapted
20210304	7.2.010	RIP113	N	tet	142200	1	denovo	0.910087	1.03555	8.96176	9.73447	2.439	0	RIP113_tet	1	1.89427e-44	1.21233e-42	1.32337	7.2.010denovo
20210304	7.2.010	RIP113	N	tet	142200	1	denovo	2.17884	1.28694	10.5542	11.1542	2.78809	0	RIP113_tet	1	1.89427e-44	1.21233e-42	1.32337	7.2.010denovo
20210304	7.2.010	RIP113	N	tet	142200	1	denovo	0.256104	0.515218	9.085	10.6061	2.54749	0	RIP113_tet	1	1.89427e-44	1.21233e-42	1.32337	7.2.010denovo
20210304	7.2.010	RIP113	N	tet	142200	1	denovo	1.67035	0.835745	10.2903	11.2172	2.73071	0	RIP113_tet	1	1.89427e-44	1.21233e-42	1.32337	7.2.010denovo
20210304	7.2.010	RIP113	N	tet	142200	1	denovo	1.76341	0.583557	9.34702	10.7132	2.07313	0	RIP113_tet	1	1.89427e-44	1.21233e-42	1.32337	7.2.010denovo
20210304	7.2.010	RIP113	N	tet	142200	1	denovo	0.84921	0.7666	8.70403	9.61056	3.62413	0	RIP113_tet	1	1.89427e-44	1.21233e-42	1.32337	7.2.010denovo
20210304	7.2.010	RIP113	N	tet	142200	1	denovo	0.432881	0.382947	10.835	12.8827	2.47082	0	RIP113_tet	1	1.89427e-44	1.21233e-42	1.32337	7.2.010denovo
20210304	7.2.010	RIP113	N	tet	142200	1	denovo	1.46482	0.926519	11.0199	11.7675	3.75709	0	RIP113_tet	1	1.89427e-44	1.21233e-42	1.32337	7.2.010denovo
20210304	7.2.010	RIP113	N	tet	142200	1	denovo	0.751029	0.549123	11.5936	13.0486	2.00418	0	RIP113_tet	1	1.89427e-44	1.21233e-42	1.32337	7.2.010denovo
20210304	7.2.010	RIP113	N	tet	142200	1	denovo	0.988209	0.763941	10.4072	11.3642	3.27714	0	RIP113_tet	1	1.89427e-44	1.21233e-42	1.32337	7.2.010denovo
20210304	7.2.010	RIP113	N	tet	142200	1	denovo	0.529736	0.627776	9.24848	10.4044	3.29385	0	RIP113_tet	1	1.89427e-44	1.21233e-42	1.32337	7.2.010denovo
20210304	7.2.010	RIP113	N	tet	142200	1	denovo	0.431716	0.641722	10.3581	11.5197	3.17174	0	RIP113_tet	1	1.89427e-44	1.21233e-42	1.32337	7.2.010denovo
20210304	7.2.010	RIP113	N	tet	142200	1	denovo	0.599024	0.568663	10.1703	11.526	2.82989	0	RIP113_tet	1	1.89427e-44	1.21233e-42	1.32337	7.2.010denovo
20210304	7.2.010	RIP113	N	tet	142200	1	denovo	0.56443	0.669694	11.5089	12.6454	2.94961	0	RIP113_tet	1	1.89427e-44	1.21233e-42	1.32337	7.2.010denovo
20210304	7.2.010	RIP113	N	tet	142200	1	denovo	0.50849	0.541849	9.48529	10.9127	2.77786	0	RIP113_tet	1	1.89427e-44	1.21233e-42	1.32337	7.2.010denovo
20210304	7.2.010	RIP113	N	tet	142200	1	denovo	0.680012	0.718658	9.55817	10.5788	3.28071	0	RIP113_tet	1	1.89427e-44	1.21233e-42	1.32337	7.2.010denovo
20210304	7.2.010	RIP113	N	tet	142200	1	denovo	0.586944	0.862598	14.1373	15.0459	2.60922	0	RIP113_tet	1	1.89427e-44	1.21233e-42	1.32337	7.2.010denovo
20210304	7.2.010	RIP113	N	tet	142200	1	denovo	0.678199	0.645935	11.0899	12.2484	3.15542	0	RIP113_tet	1	1.89427e-44	1.21233e-42	1.32337	7.2.010denovo
20210304	7.2.010	RIP113	N	tet	142200	1	denovo	0.4903	0.886156	12.7997	13.6829	2.79239	0	RIP113_tet	1	1.89427e-44	1.21233e-42	1.32337	7.2.010denovo
20210304	7.2.010	RIP113	N	tet	142200	1	denovo	0.446018	0.530323	11.7444	13.2355	2.42974	0	RIP113_tet	1	1.89427e-44	1.21233e-42	1.32337	7.2.010denovo
20210304	7.2.010	RIP113	N	tet	142200	1	denovo	0.548677	0.63779	12.3636	13.5548	2.90806	0	RIP113_tet	1	1.89427e-44	1.21233e-42	1.32337	7.2.010denovo
20210304	7.2.010	RIP113	N	tet	142200	1	denovo	0.591909	0.62846	11.0169	12.219	3.02689	0	RIP113_tet	1	1.89427e-44	1.21233e-42	1.32337	7.2.010denovo
20210304	7.2.010	RIP113	N	tet	142200	1	denovo	0.629605	0.719976	11.3686	12.3891	3.2749	0	RIP113_tet	1	1.89427e-44	1.21233e-42	1.32337	7.2.010denovo
20210304	7.2.010	RIP113	N	tet	142200	1	denovo	0.504213	0.627174	10.4827	11.6793	3.10855	0	RIP113_tet	1	1.89427e-44	1.21233e-42	1.32337	7.2.010denovo
20210304	7.2.010	RIP113	N	tet	142200	1	denovo	0.716111	0.726098	10.3824	11.3957	3.33327	0	RIP113_tet	1	1.89427e-44	1.21233e-42	1.32337	7.2.010denovo
20210304	7.2.010	RIP113	N	tet	142200	1	denovo	0.773498	0.809921	12.2976	13.2082	3.21202	0	RIP113_tet	1	1.89427e-44	1.21233e-42	1.32337	7.2.010denovo
20210304	7.2.010	RIP113	N	tet	142200	1	denovo	0.452825	0.548531	14.1059	15.5542	2.29701	0	RIP113_tet	1	1.89427e-44	1.21233e-42	1.32337	7.2.010denovo
20210304	7.2.010	RIP113	N	tet	142200	1	denovo	0.481351	0.655705	10.4738	11.5974	3.26079	0	RIP113_tet	1	1.89427e-44	1.21233e-42	1.32337	7.2.010denovo
20210304	7.2.010	RIP113	N	tet	142200	1	denovo	0.697888	0.755941	10.41	11.2949	3.81523	0	RIP113_tet	1	1.89427e-44	1.21233e-42	1.32337	7.2.010denovo
20210304	7.2.010	RIP113	N	tet	142200	1	denovo	0.655304	0.606919	12.0955	13.3531	2.93494	0	RIP113_tet	1	1.89427e-44	1.21233e-42	1.32337	7.2.010denovo
20210304	7.2.010	RIP113	N	tet	142200	1	denovo	0.738808	0.667873	10.82	11.9439	3.08912	0	RIP113_tet	1	1.89427e-44	1.21233e-42	1.32337	7.2.010denovo
20210304	7.2.010	RIP113	N	tet	142200	1	denovo	0.482737	0.663883	10.0587	11.1689	3.27268	0	RIP113_tet	1	1.89427e-44	1.21233e-42	1.32337	7.2.010denovo
20210304	7.2.010	RIP113	N	tet	142200	1	denovo	0.845161	0.706946	12.9201	14.0042	2.89037	0	RIP113_tet	1	1.89427e-44	1.21233e-42	1.32337	7.2.010denovo
20210304	7.2.010	RIP113	N	tet	142200	1	denovo	0.425305	0.658964	14.084	15.2937	2.21102	0	RIP113_tet	1	1.89427e-44	1.21233e-42	1.32337	7.2.010denovo
20210304	7.2.010	RIP113	N	tet	142200	1	denovo	0.54062	0.672249	12.0388	13.1557	3.08092	0	RIP113_tet	1	1.89427e-44	1.21233e-42	1.32337	7.2.010denovo
20210304	7.2.010	RIP113	N	tet	142200	1	denovo	0.875056	0.681646	13.5319	14.6658	2.73964	0	RIP113_tet	1	1.89427e-44	1.21233e-42	1.32337	7.2.010denovo
20210304	7.2.010	RIP113	N	tet	142200	1	denovo	0.645543	0.669077	12.6724	13.7984	3.06231	0	RIP113_tet	1	1.89427e-44	1.21233e-42	1.32337	7.2.010denovo
20210304	7.2.010	RIP113	N	tet	142200	1	denovo	0.705526	0.718875	10.1478	11.0744	3.85828	0	RIP113_tet	1	1.89427e-44	1.21233e-42	1.32337	7.2.010denovo
20210304	7.2.010	RIP113	N	tet	142200	1	denovo	1.09163	0.848723	11.7816	12.6475	3.10837	0	RIP113_tet	1	1.89427e-44	1.21233e-42	1.32337	7.2.010denovo
20210304	7.2.010	RIP113	N	tet	142200	1	denovo	0.727242	0.794901	11.7903	12.6811	3.54313	0	RIP113_tet	1	1.89427e-44	1.21233e-42	1.32337	7.2.010denovo
20210305	7.2.011	RIP113	N	tet	79833.3333	2	adapted	0.460026	0.698437	6.55156	7.5494	3.65102	0	RIP113_tet	1	1.89427e-44	1.21233e-42	1.32337	7.2.011adapted
20210305	7.2.011	RIP113	N	tet	79833.3333	2	adapted	0.495217	0.603253	7.02249	8.17512	3.63958	0	RIP113_tet	1	1.89427e-44	1.21233e-42	1.32337	7.2.011adapted
20210305	7.2.011	RIP113	N	tet	79833.3333	2	adapted	0.54297	0.627478	6.69291	7.87839	3.11075	0	RIP113_tet	1	1.89427e-44	1.21233e-42	1.32337	7.2.011adapted
20210305	7.2.011	RIP113	N	tet	79833.3333	2	adapted	0.578632	0.658737	8.08358	9.16207	3.58298	0	RIP113_tet	1	1.89427e-44	1.21233e-42	1.32337	7.2.011adapted
20210305	7.2.011	RIP113	N	tet	79833.3333	2	adapted	0.531641	0.57514	8.3025	9.5276	3.60305	0	RIP113_tet	1	1.89427e-44	1.21233e-42	1.32337	7.2.011adapted
20210305	7.2.011	RIP113	N	tet	79833.3333	2	adapted	0.5442	0.594433	7.68026	8.85674	3.60186	0	RIP113_tet	1	1.89427e-44	1.21233e-42	1.32337	7.2.011adapted
20210305	7.2.011	RIP113	N	tet	79833.3333	2	adapted	0.625903	0.674331	7.1953	8.21167	3.70211	0	RIP113_tet	1	1.89427e-44	1.21233e-42	1.32337	7.2.011adapted
20210305	7.2.011	RIP113	N	tet	79833.3333	2	adapted	0.432511	0.498191	7.65676	9.09326	3.40118	0	RIP113_tet	1	1.89427e-44	1.21233e-42	1.32337	7.2.011adapted
20210305	7.2.011	RIP113	N	tet	79833.3333	2	adapted	0.609601	0.64274	7.81674	8.90404	3.64755	0	RIP113_tet	1	1.89427e-44	1.21233e-42	1.32337	7.2.011adapted
20210305	7.2.011	RIP113	N	tet	79833.3333	2	adapted	0.469627	0.588698	7.92222	9.15347	3.36025	0	RIP113_tet	1	1.89427e-44	1.21233e-42	1.32337	7.2.011adapted
20210305	7.2.011	RIP113	N	tet	79833.3333	2	adapted	0.707504	0.588781	7.52707	8.70622	3.71704	0	RIP113_tet	1	1.89427e-44	1.21233e-42	1.32337	7.2.011adapted
20210305	7.2.011	RIP113	N	tet	79833.3333	2	adapted	0.639744	0.630163	7.84158	8.97715	3.42997	0	RIP113_tet	1	1.89427e-44	1.21233e-42	1.32337	7.2.011adapted
20210305	7.2.011	RIP113	N	tet	79833.3333	2	adapted	0.341052	0.517718	9.20245	10.6522	3.08955	0	RIP113_tet	1	1.89427e-44	1.21233e-42	1.32337	7.2.011adapted
20210305	7.2.011	RIP113	N	tet	79833.3333	2	adapted	0.607063	0.750491	8.4965	9.39214	3.87523	0	RIP113_tet	1	1.89427e-44	1.21233e-42	1.32337	7.2.011adapted
20210305	7.2.011	RIP113	N	tet	79833.3333	2	adapted	0.465026	0.654973	7.55925	8.59871	3.76495	0	RIP113_tet	1	1.89427e-44	1.21233e-42	1.32337	7.2.011adapted
20210305	7.2.011	RIP113	N	tet	79833.3333	2	adapted	0.498392	0.640208	7.41445	8.39444	4.14677	0	RIP113_tet	1	1.89427e-44	1.21233e-42	1.32337	7.2.011adapted
20210305	7.2.011	RIP113	N	tet	79833.3333	2	adapted	0.454569	0.566105	8.18208	9.42654	3.5632	0	RIP113_tet	1	1.89427e-44	1.21233e-42	1.32337	7.2.011adapted
20210305	7.2.011	RIP113	N	tet	79833.3333	2	adapted	0.740701	0.68073	7.96135	8.95565	3.82501	0	RIP113_tet	1	1.89427e-44	1.21233e-42	1.32337	7.2.011adapted
20210305	7.2.011	RIP113	N	tet	79833.3333	2	adapted	0.580424	0.557424	8.99891	10.3425	3.11016	0	RIP113_tet	1	1.89427e-44	1.21233e-42	1.32337	7.2.011adapted
20210305	7.2.011	RIP113	N	tet	79833.3333	2	adapted	0.515343	0.663602	7.85548	8.82448	4.05813	0	RIP113_tet	1	1.89427e-44	1.21233e-42	1.32337	7.2.011adapted
20210305	7.2.011	RIP113	N	tet	79833.3333	2	adapted	0.501402	0.548318	9.05378	10.4092	3.20053	0	RIP113_tet	1	1.89427e-44	1.21233e-42	1.32337	7.2.011adapted
20210305	7.2.011	RIP113	N	tet	79833.3333	2	adapted	0.483874	0.561647	8.92836	10.2716	3.06632	0	RIP113_tet	1	1.89427e-44	1.21233e-42	1.32337	7.2.011adapted
20210305	7.2.011	RIP113	N	tet	79833.3333	2	adapted	0.485371	0.616869	7.51784	8.59441	3.90934	0	RIP113_tet	1	1.89427e-44	1.21233e-42	1.32337	7.2.011adapted
20210305	7.2.011	RIP113	N	tet	79833.3333	2	adapted	0.555147	0.679606	8.7701	9.80498	3.63104	0	RIP113_tet	1	1.89427e-44	1.21233e-42	1.32337	7.2.011adapted
20210305	7.2.011	RIP113	N	tet	79833.3333	2	adapted	0.531013	0.765878	7.11376	7.92569	4.22925	0	RIP113_tet	1	1.89427e-44	1.21233e-42	1.32337	7.2.011adapted
20210305	7.2.011	RIP113	N	tet	79833.3333	2	adapted	0.586264	0.590491	7.63346	8.79223	3.75161	0	RIP113_tet	1	1.89427e-44	1.21233e-42	1.32337	7.2.011adapted
20210305	7.2.011	RIP113	N	tet	79833.3333	2	adapted	0.496487	0.552876	8.57305	9.87594	3.49505	0	RIP113_tet	1	1.89427e-44	1.21233e-42	1.32337	7.2.011adapted
20210305	7.2.011	RIP113	N	tet	79833.3333	2	adapted	0.53349	0.635933	7.6597	8.72127	3.78027	0	RIP113_tet	1	1.89427e-44	1.21233e-42	1.32337	7.2.011adapted
20210305	7.2.011	RIP113	N	tet	79833.3333	2	adapted	0.559623	0.632544	8.4471	9.42654	4.17416	0	RIP113_tet	1	1.89427e-44	1.21233e-42	1.32337	7.2.011adapted
20210305	7.2.011	RIP113	N	tet	79833.3333	2	adapted	0.637778	0.659163	8.60745	9.58351	4.03852	0	RIP113_tet	1	1.89427e-44	1.21233e-42	1.32337	7.2.011adapted
20210305	7.2.011	RIP113	N	tet	79833.3333	2	adapted	0.4903	0.541015	9.38514	10.7296	3.34097	0	RIP113_tet	1	1.89427e-44	1.21233e-42	1.32337	7.2.011adapted
20210305	7.2.011	RIP113	N	tet	79833.3333	2	adapted	0.527861	0.624334	8.17098	9.18357	4.09137	0	RIP113_tet	1	1.89427e-44	1.21233e-42	1.32337	7.2.011adapted
20210305	7.2.011	RIP113	N	tet	79833.3333	2	adapted	0.593525	0.582336	9.5298	10.7059	3.69157	0	RIP113_tet	1	1.89427e-44	1.21233e-42	1.32337	7.2.011adapted
20210305	7.2.011	RIP113	N	tet	79833.3333	2	adapted	0.51219	0.544643	7.93628	9.02015	4.2937	0	RIP113_tet	1	1.89427e-44	1.21233e-42	1.32337	7.2.011adapted
20210305	7.2.011	RIP113	N	tet	79833.3333	2	adapted	0.535222	0.604552	9.4703	10.5124	4.06217	0	RIP113_tet	1	1.89427e-44	1.21233e-42	1.32337	7.2.011adapted
20210305	7.2.011	RIP113	N	tet	79833.3333	2	denovo	0.735048	0.830549	11.6135	12.3766	4.14858	0	RIP113_tet	1	1.89427e-44	1.21233e-42	1.32337	7.2.011denovo
20210305	7.2.011	RIP113	N	tet	79833.3333	2	denovo	0.731792	0.695491	12.1602	13.2281	3.09965	0	RIP113_tet	1	1.89427e-44	1.21233e-42	1.32337	7.2.011denovo
20210305	7.2.011	RIP113	N	tet	79833.3333	2	denovo	0.758892	0.882442	11.5717	12.2605	4.25472	0	RIP113_tet	1	1.89427e-44	1.21233e-42	1.32337	7.2.011denovo
20210305	7.2.011	RIP113	N	tet	79833.3333	2	denovo	0.893544	0.877612	12.7543	13.4969	3.9505	0	RIP113_tet	1	1.89427e-44	1.21233e-42	1.32337	7.2.011denovo
20210305	7.2.011	RIP113	N	tet	79833.3333	2	denovo	0.647344	0.901515	15.0481	15.8621	3.24777	0	RIP113_tet	1	1.89427e-44	1.21233e-42	1.32337	7.2.011denovo
20210305	7.2.011	RIP113	N	tet	79833.3333	2	denovo	1.11572	1.12945	13.8331	14.4602	3.58231	0	RIP113_tet	1	1.89427e-44	1.21233e-42	1.32337	7.2.011denovo
20210305	7.2.011	RIP113	N	tet	79833.3333	2	denovo	0.536153	0.819194	10.4241	11.1747	4.20766	0	RIP113_tet	1	1.89427e-44	1.21233e-42	1.32337	7.2.011denovo
20210305	7.2.011	RIP113	N	tet	79833.3333	2	denovo	0.606749	0.889273	14.4644	15.2429	3.64108	0	RIP113_tet	1	1.89427e-44	1.21233e-42	1.32337	7.2.011denovo
20210305	7.2.011	RIP113	N	tet	79833.3333	2	denovo	0.63105	0.746882	11.5479	12.3895	4.09971	0	RIP113_tet	1	1.89427e-44	1.21233e-42	1.32337	7.2.011denovo
20210305	7.2.011	RIP113	N	tet	79833.3333	2	denovo	0.71979	0.839267	11.8939	12.6884	3.8273	0	RIP113_tet	1	1.89427e-44	1.21233e-42	1.32337	7.2.011denovo
20210305	7.2.011	RIP113	N	tet	79833.3333	2	denovo	0.497306	0.702037	15.0521	16.1589	2.68556	0	RIP113_tet	1	1.89427e-44	1.21233e-42	1.32337	7.2.011denovo
20210305	7.2.011	RIP113	N	tet	79833.3333	2	denovo	2.10132	1.87237	10.7673	11.1897	2.9813	0	RIP113_tet	1	1.89427e-44	1.21233e-42	1.32337	7.2.011denovo
20210305	7.2.011	RIP113	N	tet	79833.3333	2	denovo	0.542995	0.678667	13.1766	14.2753	3.13672	0	RIP113_tet	1	1.89427e-44	1.21233e-42	1.32337	7.2.011denovo
20210305	7.2.011	RIP113	N	tet	79833.3333	2	denovo	0.569091	0.791131	15.2758	16.2449	2.84444	0	RIP113_tet	1	1.89427e-44	1.21233e-42	1.32337	7.2.011denovo
20210305	7.2.011	RIP113	N	tet	79833.3333	2	denovo	0.671968	0.756367	13.688	14.6408	3.36553	0	RIP113_tet	1	1.89427e-44	1.21233e-42	1.32337	7.2.011denovo
20210305	7.2.011	RIP113	N	tet	79833.3333	2	denovo	0.82484	0.813711	13.8759	14.7225	3.64307	0	RIP113_tet	1	1.89427e-44	1.21233e-42	1.32337	7.2.011denovo
20210305	7.2.011	RIP113	N	tet	79833.3333	2	denovo	1.05128	1.11265	15.2645	15.9073	3.40188	0	RIP113_tet	1	1.89427e-44	1.21233e-42	1.32337	7.2.011denovo
20210319	7.2.017	RIP113	N	tet	122500	3	adapted	0.427687	0.737942	6.82556	7.80718	3.30509	0	RIP113_tet	1	1.89427e-44	1.21233e-42	1.32337	7.2.017adapted
20210319	7.2.017	RIP113	N	tet	122500	3	adapted	0.598843	0.571536	7.53765	8.88559	2.75746	0	RIP113_tet	1	1.89427e-44	1.21233e-42	1.32337	7.2.017adapted
20210319	7.2.017	RIP113	N	tet	122500	3	adapted	0.50841	0.663356	7.43431	8.53705	3.23119	0	RIP113_tet	1	1.89427e-44	1.21233e-42	1.32337	7.2.017adapted
20210319	7.2.017	RIP113	N	tet	122500	3	adapted	0.588801	0.612444	7.33856	8.51245	3.33498	0	RIP113_tet	1	1.89427e-44	1.21233e-42	1.32337	7.2.017adapted
20210319	7.2.017	RIP113	N	tet	122500	3	adapted	0.481351	0.544274	7.36514	8.72567	3.12869	0	RIP113_tet	1	1.89427e-44	1.21233e-42	1.32337	7.2.017adapted
20210319	7.2.017	RIP113	N	tet	122500	3	adapted	0.638694	0.674975	8.17736	9.21977	3.49024	0	RIP113_tet	1	1.89427e-44	1.21233e-42	1.32337	7.2.017adapted
20210319	7.2.017	RIP113	N	tet	122500	3	adapted	0.562427	0.61139	7.67831	8.83228	3.45897	0	RIP113_tet	1	1.89427e-44	1.21233e-42	1.32337	7.2.017adapted
20210319	7.2.017	RIP113	N	tet	122500	3	adapted	0.458543	0.565106	7.65447	8.91839	3.37526	0	RIP113_tet	1	1.89427e-44	1.21233e-42	1.32337	7.2.017adapted
20210319	7.2.017	RIP113	N	tet	122500	3	adapted	0.720163	0.699285	8.27305	9.23002	3.69987	0	RIP113_tet	1	1.89427e-44	1.21233e-42	1.32337	7.2.017adapted
20210319	7.2.017	RIP113	N	tet	122500	3	adapted	0.502907	0.558344	8.15937	9.45965	3.27714	0	RIP113_tet	1	1.89427e-44	1.21233e-42	1.32337	7.2.017adapted
20210319	7.2.017	RIP113	N	tet	122500	3	adapted	0.511984	0.714049	8.0089	8.95735	3.67513	0	RIP113_tet	1	1.89427e-44	1.21233e-42	1.32337	7.2.017adapted
20210319	7.2.017	RIP113	N	tet	122500	3	adapted	0.55973	0.634689	7.65914	8.76463	3.49893	0	RIP113_tet	1	1.89427e-44	1.21233e-42	1.32337	7.2.017adapted
20210319	7.2.017	RIP113	N	tet	122500	3	adapted	0.537674	0.593757	8.20048	9.40634	3.34865	0	RIP113_tet	1	1.89427e-44	1.21233e-42	1.32337	7.2.017adapted
20210319	7.2.017	RIP113	N	tet	122500	3	adapted	0.525746	0.642753	7.97537	9.07011	3.4566	0	RIP113_tet	1	1.89427e-44	1.21233e-42	1.32337	7.2.017adapted
20210319	7.2.017	RIP113	N	tet	122500	3	adapted	0.552217	0.582162	8.02852	9.28128	3.23376	0	RIP113_tet	1	1.89427e-44	1.21233e-42	1.32337	7.2.017adapted
20210319	7.2.017	RIP113	N	tet	122500	3	adapted	0.481351	0.611417	8.41235	9.61341	3.15112	0	RIP113_tet	1	1.89427e-44	1.21233e-42	1.32337	7.2.017adapted
20210319	7.2.017	RIP113	N	tet	122500	3	adapted	0.576472	0.56775	8.22863	9.53345	3.12225	0	RIP113_tet	1	1.89427e-44	1.21233e-42	1.32337	7.2.017adapted
20210319	7.2.017	RIP113	N	tet	122500	3	denovo	0.519003	0.605577	10.0681	11.3028	3.0029	0	RIP113_tet	1	1.89427e-44	1.21233e-42	1.32337	7.2.017denovo
20210319	7.2.017	RIP113	N	tet	122500	3	denovo	0.734015	0.673637	9.75099	10.8271	3.23888	0	RIP113_tet	1	1.89427e-44	1.21233e-42	1.32337	7.2.017denovo
20210319	7.2.017	RIP113	N	tet	122500	3	denovo	0.790163	0.78571	10.6377	11.5673	3.21408	0	RIP113_tet	1	1.89427e-44	1.21233e-42	1.32337	7.2.017denovo
20210319	7.2.017	RIP113	N	tet	122500	3	denovo	0.742809	0.732706	11.4864	12.5616	2.44076	0	RIP113_tet	1	1.89427e-44	1.21233e-42	1.32337	7.2.017denovo
20210319	7.2.017	RIP113	N	tet	122500	3	denovo	0.583867	0.602825	10.6993	11.9937	2.55469	0	RIP113_tet	1	1.89427e-44	1.21233e-42	1.32337	7.2.017denovo
20210319	7.2.017	RIP113	N	tet	122500	3	denovo	1.59459	0.942853	11.7669	12.5288	3.35407	0	RIP113_tet	1	1.89427e-44	1.21233e-42	1.32337	7.2.017denovo
20210319	7.2.017	RIP113	N	tet	122500	3	denovo	0.580237	0.565633	10.7818	12.1557	2.59956	0	RIP113_tet	1	1.89427e-44	1.21233e-42	1.32337	7.2.017denovo
20210319	7.2.017	RIP113	N	tet	122500	3	denovo	0.674384	0.695737	13.4876	14.6159	2.41835	0	RIP113_tet	1	1.89427e-44	1.21233e-42	1.32337	7.2.017denovo
20210319	7.2.017	RIP113	N	tet	122500	3	denovo	0.711381	0.697311	9.78815	10.7984	3.47187	0	RIP113_tet	1	1.89427e-44	1.21233e-42	1.32337	7.2.017denovo
20210319	7.2.017	RIP113	N	tet	122500	3	denovo	0.655102	0.66421	13.2309	14.415	2.4057	0	RIP113_tet	1	1.89427e-44	1.21233e-42	1.32337	7.2.017denovo
20210319	7.2.017	RIP113	N	tet	122500	3	denovo	0.682235	0.748558	10.5959	11.5775	3.18116	0	RIP113_tet	1	1.89427e-44	1.21233e-42	1.32337	7.2.017denovo
20210319	7.2.017	RIP113	N	tet	122500	3	denovo	0.476291	0.650784	14.2546	15.4544	2.46443	0	RIP113_tet	1	1.89427e-44	1.21233e-42	1.32337	7.2.017denovo
20210319	7.2.017	RIP113	N	tet	122500	3	denovo	0.578609	0.599902	10.8001	12.0942	2.63565	0	RIP113_tet	1	1.89427e-44	1.21233e-42	1.32337	7.2.017denovo
20210319	7.2.017	RIP113	N	tet	122500	3	denovo	0.805514	1.14887	11.9616	12.5124	4.07497	0	RIP113_tet	1	1.89427e-44	1.21233e-42	1.32337	7.2.017denovo
20220427	7.4.244	RIP113	N	tet	238000	4	adapted	0.383576	0.493327	7.62042	9.05101	3.56897	0	RIP113_tet	1	1.89427e-44	1.21233e-42	1.32337	7.4.244adapted
20220427	7.4.244	RIP113	N	tet	238000	4	adapted	0.380336	0.363186	9.25581	11.3768	2.87286	0	RIP113_tet	1	1.89427e-44	1.21233e-42	1.32337	7.4.244adapted
20220427	7.4.244	RIP113	N	tet	238000	4	adapted	0.474491	0.490313	8.09454	9.58698	3.33814	0	RIP113_tet	1	1.89427e-44	1.21233e-42	1.32337	7.4.244adapted
20220427	7.4.244	RIP113	N	tet	238000	4	adapted	0.357685	0.370903	8.56148	10.5983	3.07269	0	RIP113_tet	1	1.89427e-44	1.21233e-42	1.32337	7.4.244adapted
20220427	7.4.244	RIP113	N	tet	238000	4	adapted	0.354271	0.359302	8.98627	11.1125	2.95049	0	RIP113_tet	1	1.89427e-44	1.21233e-42	1.32337	7.4.244adapted
20220427	7.4.244	RIP113	N	tet	238000	4	adapted	0.6677	0.38795	7.34214	9.34688	2.73215	0	RIP113_tet	1	1.89427e-44	1.21233e-42	1.32337	7.4.244adapted
20220427	7.4.244	RIP113	N	tet	238000	4	adapted	0.318233	0.385002	8.99213	10.9257	3.20094	0	RIP113_tet	1	1.89427e-44	1.21233e-42	1.32337	7.4.244adapted
20220427	7.4.244	RIP113	N	tet	238000	4	adapted	0.44149	0.515872	7.54492	8.954	3.38125	0	RIP113_tet	1	1.89427e-44	1.21233e-42	1.32337	7.4.244adapted
20220427	7.4.244	RIP113	N	tet	238000	4	adapted	0.724377	0.565729	7.75974	9.12861	2.81719	0	RIP113_tet	1	1.89427e-44	1.21233e-42	1.32337	7.4.244adapted
20220427	7.4.244	RIP113	N	tet	238000	4	adapted	0.250022	0.536161	7.44773	8.86184	3.0433	0	RIP113_tet	1	1.89427e-44	1.21233e-42	1.32337	7.4.244adapted
20220427	7.4.244	RIP113	N	tet	238000	4	adapted	0.453547	0.477572	7.30826	8.92004	2.9245	0	RIP113_tet	1	1.89427e-44	1.21233e-42	1.32337	7.4.244adapted
20220427	7.4.244	RIP113	N	tet	238000	4	adapted	0.262891	0.303369	8.85644	11.4714	2.33358	0	RIP113_tet	1	1.89427e-44	1.21233e-42	1.32337	7.4.244adapted
20220427	7.4.244	RIP113	N	tet	238000	4	adapted	0.65465	0.533039	7.20912	8.61931	3.16223	0	RIP113_tet	1	1.89427e-44	1.21233e-42	1.32337	7.4.244adapted
20220427	7.4.244	RIP113	N	tet	238000	4	adapted	0.856671	0.642332	7.95205	9.09466	3.36089	0	RIP113_tet	1	1.89427e-44	1.21233e-42	1.32337	7.4.244adapted
20220427	7.4.244	RIP113	N	tet	238000	4	adapted	0.466077	0.491143	7.71258	9.27413	2.91106	0	RIP113_tet	1	1.89427e-44	1.21233e-42	1.32337	7.4.244adapted
20220427	7.4.244	RIP113	N	tet	238000	4	adapted	0.318973	0.645565	8.06054	9.2038	3.28202	0	RIP113_tet	1	1.89427e-44	1.21233e-42	1.32337	7.4.244adapted
20220427	7.4.244	RIP113	N	tet	238000	4	adapted	0.5026	0.52307	8.016	9.473	2.99202	0	RIP113_tet	1	1.89427e-44	1.21233e-42	1.32337	7.4.244adapted
20220427	7.4.244	RIP113	N	tet	238000	4	adapted	0.351753	0.337857	8.01217	10.3558	2.42259	0	RIP113_tet	1	1.89427e-44	1.21233e-42	1.32337	7.4.244adapted
20220427	7.4.244	RIP113	N	tet	238000	4	denovo	0.297525	0.276269	10.5262	13.3534	2.60121	0	RIP113_tet	1	1.89427e-44	1.21233e-42	1.32337	7.4.244denovo
20220427	7.4.244	RIP113	N	tet	238000	4	denovo	0.282459	0.365578	11.2653	13.3898	2.7539	0	RIP113_tet	1	1.89427e-44	1.21233e-42	1.32337	7.4.244denovo
20220427	7.4.244	RIP113	N	tet	238000	4	denovo	0.217386	0.352452	11.5156	13.7099	2.78369	0	RIP113_tet	1	1.89427e-44	1.21233e-42	1.32337	7.4.244denovo
20220427	7.4.244	RIP113	N	tet	238000	4	denovo	0.186349	0.338914	11.8647	14.1877	2.52265	0	RIP113_tet	1	1.89427e-44	1.21233e-42	1.32337	7.4.244denovo
20220427	7.4.244	RIP113	N	tet	238000	4	denovo	0.385955	0.40316	9.41448	11.355	2.65879	0	RIP113_tet	1	1.89427e-44	1.21233e-42	1.32337	7.4.244denovo
20220427	7.4.244	RIP113	N	tet	238000	4	denovo	0.304013	0.342806	11.2011	13.4771	2.67944	0	RIP113_tet	1	1.89427e-44	1.21233e-42	1.32337	7.4.244denovo
20220427	7.4.244	RIP113	N	tet	238000	4	denovo	0.818414	0.619502	10.3685	11.549	3.39239	0	RIP113_tet	1	1.89427e-44	1.21233e-42	1.32337	7.4.244denovo
20220427	7.4.244	RIP113	N	tet	238000	4	denovo	0.54062	0.354705	9.64132	11.8691	2.48027	0	RIP113_tet	1	1.89427e-44	1.21233e-42	1.32337	7.4.244denovo
20220427	7.4.244	RIP113	N	tet	238000	4	denovo	0.591909	0.735638	9.88431	10.9669	2.06311	0	RIP113_tet	1	1.89427e-44	1.21233e-42	1.32337	7.4.244denovo
20220427	7.4.244	RIP113	N	tet	238000	4	denovo	0.26885	0.612131	10.1744	11.4762	2.06286	0	RIP113_tet	1	1.89427e-44	1.21233e-42	1.32337	7.4.244denovo
20220427	7.4.244	RIP113	N	tet	238000	4	denovo	0.297525	0.71908	9.69704	10.7341	3.22331	0	RIP113_tet	1	1.89427e-44	1.21233e-42	1.32337	7.4.244denovo
20220427	7.4.244	RIP113	N	tet	238000	4	denovo	0.294384	0.39964	9.78849	11.7552	2.55409	0	RIP113_tet	1	1.89427e-44	1.21233e-42	1.32337	7.4.244denovo
20220427	7.4.244	RIP113	N	tet	238000	4	denovo	1.14295	0.366026	10.501	12.6864	2.04235	0	RIP113_tet	1	1.89427e-44	1.21233e-42	1.32337	7.4.244denovo
20220427	7.4.244	RIP113	N	tet	238000	4	denovo	0.264236	0.444219	9.51374	11.258	2.8048	0	RIP113_tet	1	1.89427e-44	1.21233e-42	1.32337	7.4.244denovo
20220427	7.4.244	RIP113	N	tet	238000	4	denovo	1.67035	1.44861	9.33237	9.88286	2.09849	0	RIP113_tet	1	1.89427e-44	1.21233e-42	1.32337	7.4.244denovo
20220427	7.4.244	RIP113	N	tet	238000	4	denovo	0.190801	0.572974	9.67654	11.0033	3.07137	0	RIP113_tet	1	1.89427e-44	1.21233e-42	1.32337	7.4.244denovo
20220427	7.4.244	RIP113	N	tet	238000	4	denovo	1.13799	0.788116	9.92372	10.8602	3.32215	0	RIP113_tet	1	1.89427e-44	1.21233e-42	1.32337	7.4.244denovo
20220427	7.4.244	RIP113	N	tet	238000	4	denovo	1.24812	0.674989	9.86471	10.9645	3.15864	0	RIP113_tet	1	1.89427e-44	1.21233e-42	1.32337	7.4.244denovo
20220427	7.4.244	RIP113	N	tet	238000	4	denovo	0.407176	0.385194	10.1089	12.1602	2.45795	0	RIP113_tet	1	1.89427e-44	1.21233e-42	1.32337	7.4.244denovo
20220427	7.4.244	RIP113	N	tet	238000	4	denovo	0.328534	0.361503	13.4514	15.6404	2.41178	0	RIP113_tet	1	1.89427e-44	1.21233e-42	1.32337	7.4.244denovo
20220427	7.4.244	RIP113	N	tet	238000	4	denovo	1.46482	0.883909	10.1498	10.9354	3.68997	0	RIP113_tet	1	1.89427e-44	1.21233e-42	1.32337	7.4.244denovo
20220427	7.4.244	RIP113	N	tet	238000	4	denovo	2.88662	1.74017	9.49748	9.87801	3.78419	0	RIP113_tet	1	1.89427e-44	1.21233e-42	1.32337	7.4.244denovo
20220427	7.4.244	RIP113	N	tet	238000	4	denovo	0.420927	0.566782	10.6474	12.0195	2.73361	0	RIP113_tet	1	1.89427e-44	1.21233e-42	1.32337	7.4.244denovo
20220427	7.4.244	RIP113	N	tet	238000	4	denovo	1.02062	0.660282	10.1454	11.2895	3.15615	0	RIP113_tet	1	1.89427e-44	1.21233e-42	1.32337	7.4.244denovo
20220427	7.4.244	RIP113	N	tet	238000	4	denovo	0.19401	0.324557	12.0082	14.4229	2.53492	0	RIP113_tet	1	1.89427e-44	1.21233e-42	1.32337	7.4.244denovo
20220427	7.4.244	RIP113	N	tet	238000	4	denovo	1.34734	0.94962	9.43224	10.2515	2.5562	0	RIP113_tet	1	1.89427e-44	1.21233e-42	1.32337	7.4.244denovo
20220427	7.4.244	RIP113	N	tet	238000	4	denovo	0.560228	0.474191	9.22228	10.819	3.02127	0	RIP113_tet	1	1.89427e-44	1.21233e-42	1.32337	7.4.244denovo
20220427	7.4.244	RIP113	N	tet	238000	4	denovo	0.738127	0.461304	9.24351	10.9403	2.67547	0	RIP113_tet	1	1.89427e-44	1.21233e-42	1.32337	7.4.244denovo
20220427	7.4.244	RIP113	N	tet	238000	4	denovo	0.327266	0.512124	8.45103	9.84406	3.42729	0	RIP113_tet	1	1.89427e-44	1.21233e-42	1.32337	7.4.244denovo
20220427	7.4.244	RIP113	N	tet	238000	4	denovo	2.01598	0.751111	10.2065	11.2216	3.04884	0	RIP113_tet	1	1.89427e-44	1.21233e-42	1.32337	7.4.244denovo
20220427	7.4.244	RIP113	N	tet	238000	4	denovo	0.303186	0.46334	9.49239	11.1634	2.73914	0	RIP113_tet	1	1.89427e-44	1.21233e-42	1.32337	7.4.244denovo
20220427	7.4.244	RIP113	N	tet	238000	4	denovo	0.422023	0.518528	9.11471	10.5425	3.27139	0	RIP113_tet	1	1.89427e-44	1.21233e-42	1.32337	7.4.244denovo
20220427	7.4.244	RIP113	N	tet	238000	4	denovo	0.721075	0.583691	8.86231	10.1642	3.02737	0	RIP113_tet	1	1.89427e-44	1.21233e-42	1.32337	7.4.244denovo
20220427	7.4.244	RIP113	N	tet	238000	4	denovo	1.43551	0.929805	9.57803	10.3364	3.60414	0	RIP113_tet	1	1.89427e-44	1.21233e-42	1.32337	7.4.244denovo
20220427	7.4.244	RIP113	N	tet	238000	4	denovo	0.691318	0.53977	9.50357	10.8724	3.19553	0	RIP113_tet	1	1.89427e-44	1.21233e-42	1.32337	7.4.244denovo
20220427	7.4.244	RIP113	N	tet	238000	4	denovo	0.402224	0.307673	8.28945	10.853	2.41529	0	RIP113_tet	1	1.89427e-44	1.21233e-42	1.32337	7.4.244denovo
20220427	7.4.244	RIP113	N	tet	238000	4	denovo	0.224183	0.406571	7.39564	9.32263	2.60942	0	RIP113_tet	1	1.89427e-44	1.21233e-42	1.32337	7.4.244denovo
20220427	7.4.245	RIP113	N	tet	255000	5	adapted	0.182935	0.279156	8.869	11.6751	2.59105	0	RIP113_tet	1	1.89427e-44	1.21233e-42	1.32337	7.4.245adapted
20220427	7.4.245	RIP113	N	tet	255000	5	adapted	0.335086	0.299118	10.109	12.718	2.62167	0	RIP113_tet	1	1.89427e-44	1.21233e-42	1.32337	7.4.245adapted
20220427	7.4.245	RIP113	N	tet	255000	5	adapted	0.209123	0.351609	9.54359	11.726	2.90221	0	RIP113_tet	1	1.89427e-44	1.21233e-42	1.32337	7.4.245adapted
20220427	7.4.245	RIP113	N	tet	255000	5	adapted	0.502248	0.428514	8.08833	9.83193	3.16758	0	RIP113_tet	1	1.89427e-44	1.21233e-42	1.32337	7.4.245adapted
20220427	7.4.245	RIP113	N	tet	255000	5	adapted	0.462739	0.415584	8.05411	9.86831	3.10234	0	RIP113_tet	1	1.89427e-44	1.21233e-42	1.32337	7.4.245adapted
20220427	7.4.245	RIP113	N	tet	255000	5	adapted	0.405328	0.328761	9.29971	11.6775	2.65481	0	RIP113_tet	1	1.89427e-44	1.21233e-42	1.32337	7.4.245adapted
20220427	7.4.245	RIP113	N	tet	255000	5	adapted	0.339233	0.476979	7.83353	9.40509	3.18285	0	RIP113_tet	1	1.89427e-44	1.21233e-42	1.32337	7.4.245adapted
20220427	7.4.245	RIP113	N	tet	255000	5	adapted	0.414585	0.379761	8.13597	10.1787	2.81725	0	RIP113_tet	1	1.89427e-44	1.21233e-42	1.32337	7.4.245adapted
20220427	7.4.245	RIP113	N	tet	255000	5	adapted	0.924196	0.41657	7.62451	9.50695	2.60643	0	RIP113_tet	1	1.89427e-44	1.21233e-42	1.32337	7.4.245adapted
20220427	7.4.245	RIP113	N	tet	255000	5	adapted	1.46482	0.663437	8.50972	9.65732	2.97349	0	RIP113_tet	1	1.89427e-44	1.21233e-42	1.32337	7.4.245adapted
20220427	7.4.245	RIP113	N	tet	255000	5	adapted	0.164641	0.475081	7.11769	8.71632	3.0034	0	RIP113_tet	1	1.89427e-44	1.21233e-42	1.32337	7.4.245adapted
20220427	7.4.245	RIP113	N	tet	255000	5	adapted	0.378592	0.378728	7.75485	9.81011	2.7613	0	RIP113_tet	1	1.89427e-44	1.21233e-42	1.32337	7.4.245adapted
20220427	7.4.245	RIP113	N	tet	255000	5	adapted	0.89521	0.709759	8.05831	9.11649	3.17805	0	RIP113_tet	1	1.89427e-44	1.21233e-42	1.32337	7.4.245adapted
20220427	7.4.245	RIP113	N	tet	255000	5	adapted	0.460862	0.422765	7.91994	9.7228	2.96985	0	RIP113_tet	1	1.89427e-44	1.21233e-42	1.32337	7.4.245adapted
20220427	7.4.245	RIP113	N	tet	255000	5	adapted	0.45147	0.36988	6.79678	8.91519	2.61317	0	RIP113_tet	1	1.89427e-44	1.21233e-42	1.32337	7.4.245adapted
20220427	7.4.245	RIP113	N	tet	255000	5	adapted	0.633898	0.489599	8.67638	10.2709	2.67906	0	RIP113_tet	1	1.89427e-44	1.21233e-42	1.32337	7.4.245adapted
20220427	7.4.245	RIP113	N	tet	255000	5	adapted	0.523416	0.410445	9.64498	11.5781	2.38774	0	RIP113_tet	1	1.89427e-44	1.21233e-42	1.32337	7.4.245adapted
20220427	7.4.245	RIP113	N	tet	255000	5	adapted	0.328794	0.523523	8.44495	9.88771	3.08649	0	RIP113_tet	1	1.89427e-44	1.21233e-42	1.32337	7.4.245adapted
20220427	7.4.245	RIP113	N	tet	255000	5	adapted	0.689473	0.633919	7.24163	8.45682	2.79128	0	RIP113_tet	1	1.89427e-44	1.21233e-42	1.32337	7.4.245adapted
20220427	7.4.245	RIP113	N	tet	255000	5	denovo	0.280394	0.344475	10.6204	12.8514	2.85263	0	RIP113_tet	1	1.89427e-44	1.21233e-42	1.32337	7.4.245denovo
20220427	7.4.245	RIP113	N	tet	255000	5	denovo	1.15465	0.666704	9.39791	10.511	3.13883	0	RIP113_tet	1	1.89427e-44	1.21233e-42	1.32337	7.4.245denovo
20220427	7.4.245	RIP113	N	tet	255000	5	denovo	0.777065	0.527621	10.1231	11.5611	3.09104	0	RIP113_tet	1	1.89427e-44	1.21233e-42	1.32337	7.4.245denovo
20220427	7.4.245	RIP113	N	tet	255000	5	denovo	0.605674	0.672344	9.14881	10.2321	3.41646	0	RIP113_tet	1	1.89427e-44	1.21233e-42	1.32337	7.4.245denovo
20220427	7.4.245	RIP113	N	tet	255000	5	denovo	0.227501	0.452102	9.67548	11.3162	3.2068	0	RIP113_tet	1	1.89427e-44	1.21233e-42	1.32337	7.4.245denovo
20220427	7.4.245	RIP113	N	tet	255000	5	denovo	0.746154	0.717836	9.02772	10.1302	2.2553	0	RIP113_tet	1	1.89427e-44	1.21233e-42	1.32337	7.4.245denovo
20220427	7.4.245	RIP113	N	tet	255000	5	denovo	0.445342	0.473468	8.33673	9.92652	3.05085	0	RIP113_tet	1	1.89427e-44	1.21233e-42	1.32337	7.4.245denovo
20220427	7.4.245	RIP113	N	tet	255000	5	denovo	0.240997	0.339869	11.3376	13.6638	2.3931	0	RIP113_tet	1	1.89427e-44	1.21233e-42	1.32337	7.4.245denovo
20220427	7.4.245	RIP113	N	tet	255000	5	denovo	1.02449	0.505697	9.8712	11.4277	2.38675	0	RIP113_tet	1	1.89427e-44	1.21233e-42	1.32337	7.4.245denovo
20220427	7.4.245	RIP113	N	tet	255000	5	denovo	1.29698	0.390641	10.4707	12.5191	1.9711	0	RIP113_tet	1	1.89427e-44	1.21233e-42	1.32337	7.4.245denovo
20220427	7.4.245	RIP113	N	tet	255000	5	denovo	0.481826	0.356368	12.5454	14.7479	2.50355	0	RIP113_tet	1	1.89427e-44	1.21233e-42	1.32337	7.4.245denovo
20220427	7.4.245	RIP113	N	tet	255000	5	denovo	0.386447	0.537297	9.26358	10.5935	3.45442	0	RIP113_tet	1	1.89427e-44	1.21233e-42	1.32337	7.4.245denovo
20220427	7.4.245	RIP113	N	tet	255000	5	denovo	0.654827	0.536426	9.40867	10.8263	2.96011	0	RIP113_tet	1	1.89427e-44	1.21233e-42	1.32337	7.4.245denovo
20220427	7.4.245	RIP113	N	tet	255000	5	denovo	0.209416	0.457038	9.56099	11.2725	2.59857	0	RIP113_tet	1	1.89427e-44	1.21233e-42	1.32337	7.4.245denovo
20220427	7.4.245	RIP113	N	tet	255000	5	denovo	0.487633	0.587508	9.8216	11.1319	2.68207	0	RIP113_tet	1	1.89427e-44	1.21233e-42	1.32337	7.4.245denovo
20220427	7.4.245	RIP113	N	tet	255000	5	denovo	1.88631	0.706441	8.84068	9.91924	2.82184	0	RIP113_tet	1	1.89427e-44	1.21233e-42	1.32337	7.4.245denovo
20220427	7.4.245	RIP113	N	tet	255000	5	denovo	0.577919	0.522223	10.291	11.7891	2.74603	0	RIP113_tet	1	1.89427e-44	1.21233e-42	1.32337	7.4.245denovo
20220427	7.4.245	RIP113	N	tet	255000	5	denovo	0.960398	0.505995	9.82142	11.3695	2.60981	0	RIP113_tet	1	1.89427e-44	1.21233e-42	1.32337	7.4.245denovo
20220427	7.4.245	RIP113	N	tet	255000	5	denovo	0.706661	0.501868	8.52287	9.99442	3.26244	0	RIP113_tet	1	1.89427e-44	1.21233e-42	1.32337	7.4.245denovo
20220427	7.4.245	RIP113	N	tet	255000	5	denovo	0.566511	0.51404	9.73913	11.1731	3.28091	0	RIP113_tet	1	1.89427e-44	1.21233e-42	1.32337	7.4.245denovo
20220427	7.4.245	RIP113	N	tet	255000	5	denovo	0.225094	0.375884	10.775	12.8732	2.44545	0	RIP113_tet	1	1.89427e-44	1.21233e-42	1.32337	7.4.245denovo
20220427	7.4.245	RIP113	N	tet	255000	5	denovo	0.720757	0.328815	11.8688	14.2992	2.00148	0	RIP113_tet	1	1.89427e-44	1.21233e-42	1.32337	7.4.245denovo
20220427	7.4.245	RIP113	N	tet	255000	5	denovo	0.623981	0.384942	8.19898	10.2078	2.8094	0	RIP113_tet	1	1.89427e-44	1.21233e-42	1.32337	7.4.245denovo
20220427	7.4.245	RIP113	N	tet	255000	5	denovo	0.918629	0.536715	9.50812	10.9718	2.49917	0	RIP113_tet	1	1.89427e-44	1.21233e-42	1.32337	7.4.245denovo
20220427	7.4.245	RIP113	N	tet	255000	5	denovo	0.309776	0.535617	8.40297	9.70582	3.62741	0	RIP113_tet	1	1.89427e-44	1.21233e-42	1.32337	7.4.245denovo
20220427	7.4.245	RIP113	N	tet	255000	5	denovo	0.219496	0.243879	9.39377	12.6113	2.49826	0	RIP113_tet	1	1.89427e-44	1.21233e-42	1.32337	7.4.245denovo
20220427	7.4.245	RIP113	N	tet	255000	5	denovo	0.824399	0.420463	8.86574	10.7099	2.7259	0	RIP113_tet	1	1.89427e-44	1.21233e-42	1.32337	7.4.245denovo
20220427	7.4.245	RIP113	N	tet	255000	5	denovo	1.15575	0.520049	8.34641	9.75675	3.31782	0	RIP113_tet	1	1.89427e-44	1.21233e-42	1.32337	7.4.245denovo
20220427	7.4.245	RIP113	N	tet	255000	5	denovo	0.718662	0.431158	10.4424	12.2232	2.901	0	RIP113_tet	1	1.89427e-44	1.21233e-42	1.32337	7.4.245denovo
20220427	7.4.245	RIP113	N	tet	255000	5	denovo	1.09691	0.899245	8.98455	9.73492	3.95399	0	RIP113_tet	1	1.89427e-44	1.21233e-42	1.32337	7.4.245denovo
20220427	7.4.245	RIP113	N	tet	255000	5	denovo	0.332288	0.642391	9.99133	11.1585	3.13859	0	RIP113_tet	1	1.89427e-44	1.21233e-42	1.32337	7.4.245denovo
20220503	7.4.249	R702	P	tet	208888.89	4	adapted	0.192179	0.395	8.38433	10.2274	3.37112	1	R702_tet	1	4.11322e-44	2.63246e-42	1.42977	7.4.249adapted
20220503	7.4.249	R702	P	tet	208888.89	4	adapted	0.212086	0.420837	8.14366	9.91059	3.23212	1	R702_tet	1	4.11322e-44	2.63246e-42	1.42977	7.4.249adapted
20220503	7.4.249	R702	P	tet	208888.89	4	adapted	0.465694	0.520634	8.09613	9.47855	3.49449	1	R702_tet	1	4.11322e-44	2.63246e-42	1.42977	7.4.249adapted
20220503	7.4.249	R702	P	tet	208888.89	4	adapted	0.309069	0.329192	9.78765	12.1116	2.90799	1	R702_tet	1	4.11322e-44	2.63246e-42	1.42977	7.4.249adapted
20220503	7.4.249	R702	P	tet	208888.89	4	adapted	0.207538	0.320064	10.035	12.4476	2.80569	1	R702_tet	1	4.11322e-44	2.63246e-42	1.42977	7.4.249adapted
20220503	7.4.249	R702	P	tet	208888.89	4	adapted	0.336788	0.332496	8.93261	11.2427	2.92101	1	R702_tet	1	4.11322e-44	2.63246e-42	1.42977	7.4.249adapted
20220503	7.4.249	R702	P	tet	208888.89	4	adapted	0.294654	0.340638	9.24336	11.4947	2.89448	1	R702_tet	1	4.11322e-44	2.63246e-42	1.42977	7.4.249adapted
20220503	7.4.249	R702	P	tet	208888.89	4	adapted	0.433148	0.453517	8.12987	9.74737	3.30717	1	R702_tet	1	4.11322e-44	2.63246e-42	1.42977	7.4.249adapted
20220503	7.4.249	R702	P	tet	208888.89	4	adapted	0.433148	0.457067	8.14225	9.75458	3.27569	1	R702_tet	1	4.11322e-44	2.63246e-42	1.42977	7.4.249adapted
20220503	7.4.249	R702	P	tet	208888.89	4	adapted	0.284765	0.316859	9.17515	11.6196	2.79239	1	R702_tet	1	4.11322e-44	2.63246e-42	1.42977	7.4.249adapted
20220503	7.4.249	R702	P	tet	208888.89	4	adapted	0.312097	0.342467	8.5617	10.7939	2.96733	1	R702_tet	1	4.11322e-44	2.63246e-42	1.42977	7.4.249adapted
20220503	7.4.249	R702	P	tet	208888.89	4	adapted	0.25474	0.454385	7.53559	9.18092	3.1758	1	R702_tet	1	4.11322e-44	2.63246e-42	1.42977	7.4.249adapted
20220503	7.4.249	R702	P	tet	208888.89	4	adapted	0.388073	0.436879	7.55069	9.30093	2.94969	1	R702_tet	1	4.11322e-44	2.63246e-42	1.42977	7.4.249adapted
20220503	7.4.249	R702	P	tet	208888.89	4	adapted	0.613404	0.466984	7.75184	9.37534	3.05305	1	R702_tet	1	4.11322e-44	2.63246e-42	1.42977	7.4.249adapted
20220503	7.4.249	R702	P	tet	208888.89	4	adapted	0.277868	0.504245	7.27056	8.67207	3.6763	1	R702_tet	1	4.11322e-44	2.63246e-42	1.42977	7.4.249adapted
20220503	7.4.249	R702	P	tet	208888.89	4	adapted	0.186349	0.34115	8.49789	10.8035	2.59027	1	R702_tet	1	4.11322e-44	2.63246e-42	1.42977	7.4.249adapted
20220503	7.4.249	R702	P	tet	208888.89	4	adapted	0.355739	0.470986	8.0482	9.70657	2.68856	1	R702_tet	1	4.11322e-44	2.63246e-42	1.42977	7.4.249adapted
20220503	7.4.249	R702	P	tet	208888.89	4	adapted	0.383576	0.487075	7.81341	9.32493	3.34257	1	R702_tet	1	4.11322e-44	2.63246e-42	1.42977	7.4.249adapted
20220503	7.4.249	R702	P	tet	208888.89	4	adapted	0.32778	0.375043	7.52627	9.59616	2.78467	1	R702_tet	1	4.11322e-44	2.63246e-42	1.42977	7.4.249adapted
20220503	7.4.249	R702	P	tet	208888.89	4	adapted	2.28506	1.05369	8.29797	8.91689	4.06903	1	R702_tet	1	4.11322e-44	2.63246e-42	1.42977	7.4.249adapted
20220503	7.4.249	R702	P	tet	208888.89	4	adapted	0.302195	0.377307	8.43784	10.477	2.86683	1	R702_tet	1	4.11322e-44	2.63246e-42	1.42977	7.4.249adapted
20220503	7.4.249	R702	P	tet	208888.89	4	adapted	0.370568	0.623715	7.99561	9.18812	3.23414	1	R702_tet	1	4.11322e-44	2.63246e-42	1.42977	7.4.249adapted
20220503	7.4.249	R702	P	tet	208888.89	4	adapted	0.678458	0.489677	7.81958	9.36334	3.10336	1	R702_tet	1	4.11322e-44	2.63246e-42	1.42977	7.4.249adapted
20220503	7.4.249	R702	P	tet	208888.89	4	adapted	0.855016	0.757027	7.8844	8.85689	3.18547	1	R702_tet	1	4.11322e-44	2.63246e-42	1.42977	7.4.249adapted
20220503	7.4.249	R702	P	tet	208888.89	4	adapted	0.656635	0.842195	7.17019	7.94719	4.08205	1	R702_tet	1	4.11322e-44	2.63246e-42	1.42977	7.4.249adapted
20220503	7.4.249	R702	P	tet	208888.89	4	adapted	1.2005	0.706733	7.32294	8.34083	3.48811	1	R702_tet	1	4.11322e-44	2.63246e-42	1.42977	7.4.249adapted
20220503	7.4.249	R702	P	tet	208888.89	4	adapted	0.312097	0.30556	8.65483	11.2451	2.40084	1	R702_tet	1	4.11322e-44	2.63246e-42	1.42977	7.4.249adapted
20220503	7.4.249	R702	P	tet	208888.89	4	adapted	1.84839	0.939006	7.89991	8.61446	3.91202	1	R702_tet	1	4.11322e-44	2.63246e-42	1.42977	7.4.249adapted
20220503	7.4.249	R702	P	tet	208888.89	4	adapted	0.590192	0.553629	7.79382	9.14251	3.21739	1	R702_tet	1	4.11322e-44	2.63246e-42	1.42977	7.4.249adapted
20220503	7.4.249	R702	P	tet	208888.89	4	adapted	1.27021	0.723821	8.10919	9.11851	3.36331	1	R702_tet	1	4.11322e-44	2.63246e-42	1.42977	7.4.249adapted
20220503	7.4.249	R702	P	tet	208888.89	4	adapted	1.06057	0.517901	8.11708	9.59136	2.98789	1	R702_tet	1	4.11322e-44	2.63246e-42	1.42977	7.4.249adapted
20220503	7.4.249	R702	P	tet	208888.89	4	adapted	0.85029	0.493685	7.67938	9.22172	2.97577	1	R702_tet	1	4.11322e-44	2.63246e-42	1.42977	7.4.249adapted
20220503	7.4.249	R702	P	tet	208888.89	4	adapted	1.53891	0.85917	7.37989	8.20642	3.59927	1	R702_tet	1	4.11322e-44	2.63246e-42	1.42977	7.4.249adapted
20220503	7.4.249	R702	P	tet	208888.89	4	adapted	0.870083	0.619279	7.24651	8.50405	2.58255	1	R702_tet	1	4.11322e-44	2.63246e-42	1.42977	7.4.249adapted
20220503	7.4.249	R702	P	tet	208888.89	4	adapted	0.411846	0.377992	8.00949	10.0762	2.66573	1	R702_tet	1	4.11322e-44	2.63246e-42	1.42977	7.4.249adapted
20220503	7.4.249	R702	P	tet	208888.89	4	adapted	1.06381	0.805941	7.74394	8.70567	2.80986	1	R702_tet	1	4.11322e-44	2.63246e-42	1.42977	7.4.249adapted
20220503	7.4.249	R702	P	tet	208888.89	4	denovo	0.258113	0.320143	12.2433	14.6967	2.51627	1	R702_tet	1	4.11322e-44	2.63246e-42	1.42977	7.4.249denovo
20220503	7.4.249	R702	P	tet	208888.89	4	denovo	0.312763	0.343594	13.2789	15.5728	2.44655	1	R702_tet	1	4.11322e-44	2.63246e-42	1.42977	7.4.249denovo
20220503	7.4.249	R702	P	tet	208888.89	4	denovo	0.394461	0.353129	16.9983	19.2643	1.82566	1	R702_tet	1	4.11322e-44	2.63246e-42	1.42977	7.4.249denovo
20220503	7.4.249	R702	P	tet	208888.89	4	denovo	0.568691	0.597187	11.3521	12.6205	3.07748	1	R702_tet	1	4.11322e-44	2.63246e-42	1.42977	7.4.249denovo
20220503	7.4.249	R702	P	tet	208888.89	4	denovo	0.421137	0.504696	13.4905	15.0495	2.6112	1	R702_tet	1	4.11322e-44	2.63246e-42	1.42977	7.4.249denovo
20220503	7.4.249	R702	P	tet	208888.89	4	denovo	0.527861	0.408818	17.6458	19.5572	2.23645	1	R702_tet	1	4.11322e-44	2.63246e-42	1.42977	7.4.249denovo
20220503	7.4.249	R702	P	tet	208888.89	4	denovo	0.748626	0.612505	13.6639	14.9415	2.711	1	R702_tet	1	4.11322e-44	2.63246e-42	1.42977	7.4.249denovo
20220503	7.4.249	R702	P	tet	208888.89	4	denovo	0.266284	0.443947	12.9493	14.7135	2.61159	1	R702_tet	1	4.11322e-44	2.63246e-42	1.42977	7.4.249denovo
20220503	7.4.249	R702	P	tet	208888.89	4	denovo	0.173816	0.218307	13.8072	17.4689	1.89417	1	R702_tet	1	4.11322e-44	2.63246e-42	1.42977	7.4.249denovo
20220503	7.4.249	R702	P	tet	208888.89	4	denovo	0.876854	0.91306	12.8429	13.6118	3.718	1	R702_tet	1	4.11322e-44	2.63246e-42	1.42977	7.4.249denovo
20220503	7.4.249	R702	P	tet	208888.89	4	denovo	0.724276	0.48638	12.1737	13.7534	2.9134	1	R702_tet	1	4.11322e-44	2.63246e-42	1.42977	7.4.249denovo
20220503	7.4.249	R702	P	tet	208888.89	4	denovo	0.273059	0.415985	10.0815	11.8788	3.25957	1	R702_tet	1	4.11322e-44	2.63246e-42	1.42977	7.4.249denovo
20220503	7.4.249	R702	P	tet	208888.89	4	denovo	0.573382	0.621742	18.2784	19.5668	2.00204	1	R702_tet	1	4.11322e-44	2.63246e-42	1.42977	7.4.249denovo
20220503	7.4.249	R702	P	tet	208888.89	4	denovo	0.397113	0.448917	12.899	14.5575	3.10189	1	R702_tet	1	4.11322e-44	2.63246e-42	1.42977	7.4.249denovo
20220503	7.4.249	R702	P	tet	208888.89	4	denovo	1.5315	0.965547	18.6445	19.3267	3.70541	1	R702_tet	1	4.11322e-44	2.63246e-42	1.42977	7.4.249denovo
20220503	7.4.249	R702	P	tet	208888.89	4	denovo	0.528554	0.422457	13.2808	14.9631	3.3673	1	R702_tet	1	4.11322e-44	2.63246e-42	1.42977	7.4.249denovo
20220503	7.4.249	R702	P	tet	208888.89	4	denovo	0.54062	0.550619	12.359	13.7726	2.97953	1	R702_tet	1	4.11322e-44	2.63246e-42	1.42977	7.4.249denovo
20220503	7.4.249	R702	P	tet	208888.89	4	denovo	0.696927	0.661631	12.4746	13.6286	2.83095	1	R702_tet	1	4.11322e-44	2.63246e-42	1.42977	7.4.249denovo
20220503	7.4.249	R702	P	tet	208888.89	4	denovo	0.215791	0.254545	11.8271	14.9511	2.28766	1	R702_tet	1	4.11322e-44	2.63246e-42	1.42977	7.4.249denovo
20220503	7.4.249	R702	P	tet	208888.89	4	denovo	1.05375	0.47785	14.5792	16.2424	2.33537	1	R702_tet	1	4.11322e-44	2.63246e-42	1.42977	7.4.249denovo
20220503	7.4.249	R702	P	tet	208888.89	4	denovo	0.601237	0.397075	10.9052	12.7837	3.13549	1	R702_tet	1	4.11322e-44	2.63246e-42	1.42977	7.4.249denovo
20220503	7.4.249	R702	P	tet	208888.89	4	denovo	0.288297	0.392182	13.7979	15.8296	2.2258	1	R702_tet	1	4.11322e-44	2.63246e-42	1.42977	7.4.249denovo
20220503	7.4.249	R702	P	tet	208888.89	4	denovo	0.152547	0.307234	12.9136	15.4215	2.73244	1	R702_tet	1	4.11322e-44	2.63246e-42	1.42977	7.4.249denovo
20220503	7.4.249	R702	P	tet	208888.89	4	denovo	0.349819	0.453582	13.9343	15.6448	2.73586	1	R702_tet	1	4.11322e-44	2.63246e-42	1.42977	7.4.249denovo
20220503	7.4.249	R702	P	tet	208888.89	4	denovo	0.578181	0.538781	13.9367	15.3879	2.65741	1	R702_tet	1	4.11322e-44	2.63246e-42	1.42977	7.4.249denovo
20220503	7.4.249	R702	P	tet	208888.89	4	denovo	0.649081	0.361084	13.1443	15.3279	2.51231	1	R702_tet	1	4.11322e-44	2.63246e-42	1.42977	7.4.249denovo
20220503	7.4.249	R702	P	tet	208888.89	4	denovo	0.273684	0.314211	12.6492	15.1335	2.57671	1	R702_tet	1	4.11322e-44	2.63246e-42	1.42977	7.4.249denovo
20220503	7.4.249	R702	P	tet	208888.89	4	denovo	0.67346	0.418323	13.1379	14.9847	2.81198	1	R702_tet	1	4.11322e-44	2.63246e-42	1.42977	7.4.249denovo
20220503	7.4.249	R702	P	tet	208888.89	4	denovo	0.365916	0.601177	12.7391	13.9478	3.4286	1	R702_tet	1	4.11322e-44	2.63246e-42	1.42977	7.4.249denovo
20220516	7.4.263	R702	P	tet	1816666.67	5	adapted	0.514994	0.491583	8.78515	10.3157	3.03301	1	R702_tet	1	4.11322e-44	2.63246e-42	1.42977	7.4.263adapted
20220516	7.4.263	R702	P	tet	1816666.67	5	adapted	0.455624	0.470121	8.22374	9.81211	3.15148	1	R702_tet	1	4.11322e-44	2.63246e-42	1.42977	7.4.263adapted
20220516	7.4.263	R702	P	tet	1816666.67	5	adapted	0.467055	0.464519	7.86706	9.45345	3.26845	1	R702_tet	1	4.11322e-44	2.63246e-42	1.42977	7.4.263adapted
20220516	7.4.263	R702	P	tet	1816666.67	5	adapted	0.41814	0.456511	9.82795	11.527	2.73359	1	R702_tet	1	4.11322e-44	2.63246e-42	1.42977	7.4.263adapted
20220516	7.4.263	R702	P	tet	1816666.67	5	adapted	0.478975	0.521766	8.33663	9.73847	3.23939	1	R702_tet	1	4.11322e-44	2.63246e-42	1.42977	7.4.263adapted
20220516	7.4.263	R702	P	tet	1816666.67	5	adapted	0.460415	0.519414	8.68733	10.1185	3.13873	1	R702_tet	1	4.11322e-44	2.63246e-42	1.42977	7.4.263adapted
20220516	7.4.263	R702	P	tet	1816666.67	5	adapted	0.441503	0.448987	8.12497	9.82161	2.97763	1	R702_tet	1	4.11322e-44	2.63246e-42	1.42977	7.4.263adapted
20220516	7.4.263	R702	P	tet	1816666.67	5	adapted	0.529431	0.496478	8.63888	10.1423	3.06885	1	R702_tet	1	4.11322e-44	2.63246e-42	1.42977	7.4.263adapted
20220516	7.4.263	R702	P	tet	1816666.67	5	adapted	0.402353	0.448537	8.08065	9.80261	2.83576	1	R702_tet	1	4.11322e-44	2.63246e-42	1.42977	7.4.263adapted
20220516	7.4.263	R702	P	tet	1816666.67	5	adapted	0.420627	0.431383	7.64649	9.4582	2.6038	1	R702_tet	1	4.11322e-44	2.63246e-42	1.42977	7.4.263adapted
20220516	7.4.263	R702	P	tet	1816666.67	5	adapted	0.47141	0.462888	7.36198	9.0449	2.6936	1	R702_tet	1	4.11322e-44	2.63246e-42	1.42977	7.4.263adapted
20220516	7.4.263	R702	P	tet	1816666.67	5	adapted	0.523037	0.517047	8.79688	10.2325	3.10598	1	R702_tet	1	4.11322e-44	2.63246e-42	1.42977	7.4.263adapted
20220516	7.4.263	R702	P	tet	1816666.67	5	adapted	0.38938	0.40314	9.04018	10.9902	2.52814	1	R702_tet	1	4.11322e-44	2.63246e-42	1.42977	7.4.263adapted
20220516	7.4.263	R702	P	tet	1816666.67	5	adapted	0.409682	0.420694	8.4404	10.2705	2.82315	1	R702_tet	1	4.11322e-44	2.63246e-42	1.42977	7.4.263adapted
20220516	7.4.263	R702	P	tet	1816666.67	5	adapted	0.43642	0.469117	7.86935	9.4867	3.01576	1	R702_tet	1	4.11322e-44	2.63246e-42	1.42977	7.4.263adapted
20220516	7.4.263	R702	P	tet	1816666.67	5	adapted	0.414684	0.383474	8.41411	10.489	2.24339	1	R702_tet	1	4.11322e-44	2.63246e-42	1.42977	7.4.263adapted
20220516	7.4.263	R702	P	tet	1816666.67	5	adapted	0.34767	0.444487	7.0995	8.78363	3.16372	1	R702_tet	1	4.11322e-44	2.63246e-42	1.42977	7.4.263adapted
20220516	7.4.263	R702	P	tet	1816666.67	5	adapted	0.458	0.427538	8.52755	10.3442	2.71333	1	R702_tet	1	4.11322e-44	2.63246e-42	1.42977	7.4.263adapted
20220516	7.4.263	R702	P	tet	1816666.67	5	adapted	0.542182	0.475911	8.63166	10.2587	2.74095	1	R702_tet	1	4.11322e-44	2.63246e-42	1.42977	7.4.263adapted
20220516	7.4.263	R702	P	tet	1816666.67	5	adapted	0.501094	0.460012	8.07376	9.75273	2.78438	1	R702_tet	1	4.11322e-44	2.63246e-42	1.42977	7.4.263adapted
20220516	7.4.263	R702	P	tet	1816666.67	5	adapted	0.52669	0.519142	8.24375	9.71472	2.90272	1	R702_tet	1	4.11322e-44	2.63246e-42	1.42977	7.4.263adapted
20220516	7.4.263	R702	P	tet	1816666.67	5	denovo	0.432544	0.481835	14.9156	16.5435	2.55032	1	R702_tet	1	4.11322e-44	2.63246e-42	1.42977	7.4.263denovo
20220516	7.4.263	R702	P	tet	1816666.67	5	denovo	0.393489	0.429061	12.3256	14.1374	2.71799	1	R702_tet	1	4.11322e-44	2.63246e-42	1.42977	7.4.263denovo
20220516	7.4.263	R702	P	tet	1816666.67	5	denovo	0.363643	0.447904	11.2392	12.945	2.93712	1	R702_tet	1	4.11322e-44	2.63246e-42	1.42977	7.4.263denovo
20220516	7.4.263	R702	P	tet	1816666.67	5	denovo	0.403808	0.470919	8.8357	10.3727	3.42781	1	R702_tet	1	4.11322e-44	2.63246e-42	1.42977	7.4.263denovo
20220516	7.4.263	R702	P	tet	1816666.67	5	denovo	0.437789	0.444567	8.66968	10.375	3.02339	1	R702_tet	1	4.11322e-44	2.63246e-42	1.42977	7.4.263denovo
20220516	7.4.263	R702	P	tet	1816666.67	5	denovo	0.491048	0.497865	13.1976	14.7431	2.84057	1	R702_tet	1	4.11322e-44	2.63246e-42	1.42977	7.4.263denovo
20220516	7.4.263	R702	P	tet	1816666.67	5	denovo	0.455927	0.477201	11.1075	12.6956	3.02582	1	R702_tet	1	4.11322e-44	2.63246e-42	1.42977	7.4.263denovo
20220516	7.4.263	R702	P	tet	1816666.67	5	denovo	0.434933	0.483532	14.3415	15.9545	2.67644	1	R702_tet	1	4.11322e-44	2.63246e-42	1.42977	7.4.263denovo
20220516	7.4.263	R702	P	tet	1816666.67	5	denovo	0.316108	0.359097	13.6197	15.8167	2.44104	1	R702_tet	1	4.11322e-44	2.63246e-42	1.42977	7.4.263denovo
20220516	7.4.263	R702	P	tet	1816666.67	5	denovo	0.426713	0.484421	15.7414	17.3844	2.22178	1	R702_tet	1	4.11322e-44	2.63246e-42	1.42977	7.4.263denovo
20220516	7.4.263	R702	P	tet	1816666.67	5	denovo	0.348342	0.455424	8.36434	9.96887	3.36608	1	R702_tet	1	4.11322e-44	2.63246e-42	1.42977	7.4.263denovo
20220516	7.4.263	R702	P	tet	1816666.67	5	denovo	0.289524	0.399854	8.20075	10.0805	3.10923	1	R702_tet	1	4.11322e-44	2.63246e-42	1.42977	7.4.263denovo
20220516	7.4.263	R702	P	tet	1816666.67	5	denovo	0.399077	0.425091	8.8506	10.6529	2.91545	1	R702_tet	1	4.11322e-44	2.63246e-42	1.42977	7.4.263denovo
20220516	7.4.263	R702	P	tet	1816666.67	5	denovo	0.408619	0.460682	8.64542	10.2491	3.26593	1	R702_tet	1	4.11322e-44	2.63246e-42	1.42977	7.4.263denovo
20220516	7.4.264	R702	P	tet	1650000	6	adapted	0.427976	0.471375	8.83065	10.4225	3.09487	1	R702_tet	1	4.11322e-44	2.63246e-42	1.42977	7.4.264adapted
20220516	7.4.264	R702	P	tet	1650000	6	adapted	0.417483	0.423425	9.139	10.9546	2.81423	1	R702_tet	1	4.11322e-44	2.63246e-42	1.42977	7.4.264adapted
20220516	7.4.264	R702	P	tet	1650000	6	adapted	0.399836	0.458615	8.72415	10.3632	3.06795	1	R702_tet	1	4.11322e-44	2.63246e-42	1.42977	7.4.264adapted
20220516	7.4.264	R702	P	tet	1650000	6	adapted	0.392914	0.426192	8.31322	10.0425	3.22201	1	R702_tet	1	4.11322e-44	2.63246e-42	1.42977	7.4.264adapted
20220516	7.4.264	R702	P	tet	1650000	6	adapted	0.51367	0.518976	7.89722	9.37506	2.82038	1	R702_tet	1	4.11322e-44	2.63246e-42	1.42977	7.4.264adapted
20220516	7.4.264	R702	P	tet	1650000	6	adapted	0.420964	0.478956	8.65164	10.204	3.15528	1	R702_tet	1	4.11322e-44	2.63246e-42	1.42977	7.4.264adapted
20220516	7.4.264	R702	P	tet	1650000	6	adapted	0.343699	0.40897	8.78324	10.6434	2.9247	1	R702_tet	1	4.11322e-44	2.63246e-42	1.42977	7.4.264adapted
20220516	7.4.264	R702	P	tet	1650000	6	adapted	0.480477	0.464055	8.65355	10.261	3.15888	1	R702_tet	1	4.11322e-44	2.63246e-42	1.42977	7.4.264adapted
20220516	7.4.264	R702	P	tet	1650000	6	adapted	0.418296	0.409404	8.65834	10.5556	2.73079	1	R702_tet	1	4.11322e-44	2.63246e-42	1.42977	7.4.264adapted
20220516	7.4.264	R702	P	tet	1650000	6	adapted	0.496725	0.500598	8.48617	9.94274	3.26741	1	R702_tet	1	4.11322e-44	2.63246e-42	1.42977	7.4.264adapted
20220516	7.4.264	R702	P	tet	1650000	6	adapted	0.485703	0.512123	8.64052	10.0568	3.30685	1	R702_tet	1	4.11322e-44	2.63246e-42	1.42977	7.4.264adapted
20220516	7.4.264	R702	P	tet	1650000	6	adapted	0.376064	0.373486	7.34207	9.41069	2.83405	1	R702_tet	1	4.11322e-44	2.63246e-42	1.42977	7.4.264adapted
20220516	7.4.264	R702	P	tet	1650000	6	adapted	0.351126	0.360312	8.46509	10.6529	2.52625	1	R702_tet	1	4.11322e-44	2.63246e-42	1.42977	7.4.264adapted
20220516	7.4.264	R702	P	tet	1650000	6	adapted	0.241145	0.323359	8.36241	10.7646	2.7461	1	R702_tet	1	4.11322e-44	2.63246e-42	1.42977	7.4.264adapted
20220516	7.4.264	R702	P	tet	1650000	6	adapted	0.236208	0.355772	8.47577	10.7099	2.31884	1	R702_tet	1	4.11322e-44	2.63246e-42	1.42977	7.4.264adapted
20220516	7.4.264	R702	P	tet	1650000	6	adapted	0.34392	0.410469	8.74879	10.6482	2.62789	1	R702_tet	1	4.11322e-44	2.63246e-42	1.42977	7.4.264adapted
20220516	7.4.264	R702	P	tet	1650000	6	adapted	0.459787	0.486143	8.23341	9.73847	3.32587	1	R702_tet	1	4.11322e-44	2.63246e-42	1.42977	7.4.264adapted
20220516	7.4.264	R702	P	tet	1650000	6	adapted	0.429117	0.363981	8.14639	10.3014	2.54832	1	R702_tet	1	4.11322e-44	2.63246e-42	1.42977	7.4.264adapted
20220516	7.4.264	R702	P	tet	1650000	6	adapted	0.350333	0.405674	8.49316	10.4273	2.60251	1	R702_tet	1	4.11322e-44	2.63246e-42	1.42977	7.4.264adapted
20220516	7.4.264	R702	P	tet	1650000	6	adapted	0.472329	0.446425	8.58454	10.3133	2.79632	1	R702_tet	1	4.11322e-44	2.63246e-42	1.42977	7.4.264adapted
20220516	7.4.264	R702	P	tet	1650000	6	adapted	0.414741	0.439108	7.89642	9.64584	2.89977	1	R702_tet	1	4.11322e-44	2.63246e-42	1.42977	7.4.264adapted
20220516	7.4.264	R702	P	tet	1650000	6	adapted	0.321203	0.322039	8.4244	10.8928	2.32202	1	R702_tet	1	4.11322e-44	2.63246e-42	1.42977	7.4.264adapted
20220516	7.4.264	R702	P	tet	1650000	6	adapted	0.455275	0.426353	8.86634	10.6957	2.67123	1	R702_tet	1	4.11322e-44	2.63246e-42	1.42977	7.4.264adapted
20220516	7.4.264	R702	P	tet	1650000	6	adapted	0.491414	0.447628	7.95793	9.68622	2.81006	1	R702_tet	1	4.11322e-44	2.63246e-42	1.42977	7.4.264adapted
20220516	7.4.264	R702	P	tet	1650000	6	adapted	0.266945	0.328213	8.9007	11.3275	2.25692	1	R702_tet	1	4.11322e-44	2.63246e-42	1.42977	7.4.264adapted
20220516	7.4.264	R702	P	tet	1650000	6	adapted	0.4584	0.446349	7.4083	9.05678	3.29291	1	R702_tet	1	4.11322e-44	2.63246e-42	1.42977	7.4.264adapted
20220516	7.4.264	R702	P	tet	1650000	6	adapted	0.45521	0.474328	7.48164	9.09478	2.90326	1	R702_tet	1	4.11322e-44	2.63246e-42	1.42977	7.4.264adapted
20220516	7.4.264	R702	P	tet	1650000	6	adapted	0.454439	0.462437	8.44168	10.0971	2.89971	1	R702_tet	1	4.11322e-44	2.63246e-42	1.42977	7.4.264adapted
20220516	7.4.264	R702	P	tet	1650000	6	adapted	0.341934	0.343192	7.97332	10.2373	2.72881	1	R702_tet	1	4.11322e-44	2.63246e-42	1.42977	7.4.264adapted
20220516	7.4.264	R702	P	tet	1650000	6	adapted	0.38171	0.341981	7.42139	9.67434	2.83671	1	R702_tet	1	4.11322e-44	2.63246e-42	1.42977	7.4.264adapted
20220516	7.4.264	R702	P	tet	1650000	6	adapted	0.34385	0.422339	7.56288	9.38219	2.93217	1	R702_tet	1	4.11322e-44	2.63246e-42	1.42977	7.4.264adapted
20220516	7.4.264	R702	P	tet	1650000	6	adapted	0.416104	0.438514	8.56483	10.3727	2.33416	1	R702_tet	1	4.11322e-44	2.63246e-42	1.42977	7.4.264adapted
20220516	7.4.264	R702	P	tet	1650000	6	adapted	0.285721	0.31339	8.20369	10.7337	2.32221	1	R702_tet	1	4.11322e-44	2.63246e-42	1.42977	7.4.264adapted
20220516	7.4.264	R702	P	tet	1650000	6	adapted	0.479121	0.408924	8.98976	10.9095	2.5577	1	R702_tet	1	4.11322e-44	2.63246e-42	1.42977	7.4.264adapted
20220516	7.4.264	R702	P	tet	1650000	6	adapted	0.490633	0.428874	8.49569	10.3038	2.79209	1	R702_tet	1	4.11322e-44	2.63246e-42	1.42977	7.4.264adapted
20220516	7.4.264	R702	P	tet	1650000	6	adapted	0.392699	0.414725	8.84921	10.7289	2.70935	1	R702_tet	1	4.11322e-44	2.63246e-42	1.42977	7.4.264adapted
20220516	7.4.264	R702	P	tet	1650000	6	denovo	0.473449	0.578203	15.7462	17.1065	2.44399	1	R702_tet	1	4.11322e-44	2.63246e-42	1.42977	7.4.264denovo
20220516	7.4.264	R702	P	tet	1650000	6	denovo	0.565705	0.600059	15.9048	17.2252	2.25872	1	R702_tet	1	4.11322e-44	2.63246e-42	1.42977	7.4.264denovo
20220516	7.4.264	R702	P	tet	1650000	6	denovo	0.531624	0.478935	12.5517	14.097	3.15017	1	R702_tet	1	4.11322e-44	2.63246e-42	1.42977	7.4.264denovo
20220516	7.4.264	R702	P	tet	1650000	6	denovo	0.515974	0.56436	14.5777	15.9616	2.54201	1	R702_tet	1	4.11322e-44	2.63246e-42	1.42977	7.4.264denovo
20220516	7.4.264	R702	P	tet	1650000	6	denovo	0.409816	0.507303	14.1035	15.6504	2.54968	1	R702_tet	1	4.11322e-44	2.63246e-42	1.42977	7.4.264denovo
20220516	7.4.264	R702	P	tet	1650000	6	denovo	2.68654	3.65302	21.2821	21.465	3.94158	1	R702_tet	1	4.11322e-44	2.63246e-42	1.42977	7.4.264denovo
20210319	7.2.017	RN3	N	tet	33333.3333	1	adapted	0.440885	0.389566	8.24799	10.29	2.21142	1	RN3_tet	1	4.41965e-78	2.82857e-76	1.46617	7.2.017adapted
20210319	7.2.017	RN3	N	tet	33333.3333	1	adapted	0.463123	0.407636	8.52131	10.4683	2.25392	1	RN3_tet	1	4.41965e-78	2.82857e-76	1.46617	7.2.017adapted
20210319	7.2.017	RN3	N	tet	33333.3333	1	adapted	0.399702	0.406318	8.21766	10.169	2.28909	1	RN3_tet	1	4.41965e-78	2.82857e-76	1.46617	7.2.017adapted
20210319	7.2.017	RN3	N	tet	33333.3333	1	adapted	0.566213	0.637132	7.24689	8.39149	3.31831	1	RN3_tet	1	4.41965e-78	2.82857e-76	1.46617	7.2.017adapted
20210319	7.2.017	RN3	N	tet	33333.3333	1	adapted	0.53199	0.689293	8.28551	9.34073	3.28163	1	RN3_tet	1	4.41965e-78	2.82857e-76	1.46617	7.2.017adapted
20210319	7.2.017	RN3	N	tet	33333.3333	1	adapted	0.428211	0.435585	9.22207	11.0404	2.32728	1	RN3_tet	1	4.41965e-78	2.82857e-76	1.46617	7.2.017adapted
20210319	7.2.017	RN3	N	tet	33333.3333	1	adapted	0.427981	0.446929	7.88944	9.65032	2.4741	1	RN3_tet	1	4.41965e-78	2.82857e-76	1.46617	7.2.017adapted
20210319	7.2.017	RN3	N	tet	33333.3333	1	adapted	0.438294	0.52842	7.42395	8.87124	2.85503	1	RN3_tet	1	4.41965e-78	2.82857e-76	1.46617	7.2.017adapted
20210319	7.2.017	RN3	N	tet	33333.3333	1	adapted	0.373559	0.468095	9.38428	11.0527	2.55841	1	RN3_tet	1	4.41965e-78	2.82857e-76	1.46617	7.2.017adapted
20210319	7.2.017	RN3	N	tet	33333.3333	1	adapted	0.450223	0.448142	8.71763	10.4765	2.42299	1	RN3_tet	1	4.41965e-78	2.82857e-76	1.46617	7.2.017adapted
20210319	7.2.017	RN3	N	tet	33333.3333	1	adapted	0.425908	0.448374	9.05093	10.8005	2.48973	1	RN3_tet	1	4.41965e-78	2.82857e-76	1.46617	7.2.017adapted
20210319	7.2.017	RN3	N	tet	33333.3333	1	adapted	0.446779	0.504018	8.17164	9.70157	2.73597	1	RN3_tet	1	4.41965e-78	2.82857e-76	1.46617	7.2.017adapted
20210319	7.2.017	RN3	N	tet	33333.3333	1	adapted	0.329147	0.435449	9.15117	10.9706	2.30789	1	RN3_tet	1	4.41965e-78	2.82857e-76	1.46617	7.2.017adapted
20210319	7.2.017	RN3	N	tet	33333.3333	1	adapted	0.272459	0.397175	7.75079	9.74052	2.3569	1	RN3_tet	1	4.41965e-78	2.82857e-76	1.46617	7.2.017adapted
20210319	7.2.017	RN3	N	tet	33333.3333	1	adapted	0.322293	0.447496	7.82434	9.58676	2.4199	1	RN3_tet	1	4.41965e-78	2.82857e-76	1.46617	7.2.017adapted
20210319	7.2.017	RN3	N	tet	33333.3333	1	adapted	0.464409	0.413039	8.99437	10.9173	2.22575	1	RN3_tet	1	4.41965e-78	2.82857e-76	1.46617	7.2.017adapted
20210319	7.2.017	RN3	N	tet	33333.3333	1	adapted	0.506545	0.423556	8.79337	10.6529	2.43445	1	RN3_tet	1	4.41965e-78	2.82857e-76	1.46617	7.2.017adapted
20210319	7.2.017	RN3	N	tet	33333.3333	1	adapted	0.334611	0.376214	8.23672	10.3556	2.10302	1	RN3_tet	1	4.41965e-78	2.82857e-76	1.46617	7.2.017adapted
20210319	7.2.017	RN3	N	tet	33333.3333	1	adapted	0.440789	0.450751	7.18922	8.91429	2.62163	1	RN3_tet	1	4.41965e-78	2.82857e-76	1.46617	7.2.017adapted
20210319	7.2.017	RN3	N	tet	33333.3333	1	adapted	1.57003	0.260853	6.83014	9.84713	2.32049	1	RN3_tet	1	4.41965e-78	2.82857e-76	1.46617	7.2.017adapted
20210319	7.2.017	RN3	N	tet	33333.3333	1	adapted	0.793274	0.380994	5.29821	7.25773	3.05922	1	RN3_tet	1	4.41965e-78	2.82857e-76	1.46617	7.2.017adapted
20210319	7.2.017	RN3	N	tet	33333.3333	1	adapted	0.614202	0.493444	7.93497	9.51295	2.62286	1	RN3_tet	1	4.41965e-78	2.82857e-76	1.46617	7.2.017adapted
20210319	7.2.017	RN3	N	tet	33333.3333	1	adapted	0.425516	0.545766	8.86341	10.2633	2.84253	1	RN3_tet	1	4.41965e-78	2.82857e-76	1.46617	7.2.017adapted
20210319	7.2.017	RN3	N	tet	33333.3333	1	adapted	0.44863	0.441077	9.86466	11.6698	2.13726	1	RN3_tet	1	4.41965e-78	2.82857e-76	1.46617	7.2.017adapted
20210319	7.2.017	RN3	N	tet	33333.3333	1	adapted	0.459521	0.481679	8.38456	9.99885	2.62643	1	RN3_tet	1	4.41965e-78	2.82857e-76	1.46617	7.2.017adapted
20210319	7.2.017	RN3	N	tet	33333.3333	1	adapted	0.442102	0.459432	7.73979	9.42889	2.6656	1	RN3_tet	1	4.41965e-78	2.82857e-76	1.46617	7.2.017adapted
20210319	7.2.017	RN3	N	tet	33333.3333	1	adapted	0.473498	0.465517	8.74185	10.4191	2.55219	1	RN3_tet	1	4.41965e-78	2.82857e-76	1.46617	7.2.017adapted
20210319	7.2.017	RN3	N	tet	33333.3333	1	adapted	0.456989	0.467055	9.42639	11.0937	2.60553	1	RN3_tet	1	4.41965e-78	2.82857e-76	1.46617	7.2.017adapted
20210319	7.2.017	RN3	N	tet	33333.3333	1	adapted	0.403041	0.527058	7.38928	8.77693	3.2407	1	RN3_tet	1	4.41965e-78	2.82857e-76	1.46617	7.2.017adapted
20210319	7.2.017	RN3	N	tet	33333.3333	1	adapted	0.318894	0.428448	7.9561	9.80408	2.35898	1	RN3_tet	1	4.41965e-78	2.82857e-76	1.46617	7.2.017adapted
20210319	7.2.017	RN3	N	tet	33333.3333	1	adapted	0.482953	0.464324	8.69594	10.3925	2.44057	1	RN3_tet	1	4.41965e-78	2.82857e-76	1.46617	7.2.017adapted
20210319	7.2.017	RN3	N	tet	33333.3333	1	adapted	0.421047	0.444449	8.72219	10.4888	2.46853	1	RN3_tet	1	4.41965e-78	2.82857e-76	1.46617	7.2.017adapted
20210319	7.2.017	RN3	N	tet	33333.3333	1	adapted	0.447932	0.464151	9.27643	10.9788	2.37109	1	RN3_tet	1	4.41965e-78	2.82857e-76	1.46617	7.2.017adapted
20210319	7.2.017	RN3	N	tet	33333.3333	1	adapted	0.395513	0.367488	8.09426	10.2551	2.23476	1	RN3_tet	1	4.41965e-78	2.82857e-76	1.46617	7.2.017adapted
20210319	7.2.017	RN3	N	tet	33333.3333	1	adapted	0.435326	0.299032	7.53102	10.087	2.64621	1	RN3_tet	1	4.41965e-78	2.82857e-76	1.46617	7.2.017adapted
20210319	7.2.017	RN3	N	tet	33333.3333	1	adapted	0.525887	0.552452	8.09242	9.4617	2.96475	1	RN3_tet	1	4.41965e-78	2.82857e-76	1.46617	7.2.017adapted
20210319	7.2.017	RN3	N	tet	33333.3333	1	adapted	0.358917	0.539685	8.3947	9.76308	3.13681	1	RN3_tet	1	4.41965e-78	2.82857e-76	1.46617	7.2.017adapted
20210319	7.2.017	RN3	N	tet	33333.3333	1	adapted	0.307245	0.340941	8.39944	10.7308	2.19975	1	RN3_tet	1	4.41965e-78	2.82857e-76	1.46617	7.2.017adapted
20210319	7.2.017	RN3	N	tet	33333.3333	1	adapted	0.392234	0.42435	8.25071	10.0932	2.55341	1	RN3_tet	1	4.41965e-78	2.82857e-76	1.46617	7.2.017adapted
20210319	7.2.017	RN3	N	tet	33333.3333	1	adapted	0.423733	0.455585	7.87436	9.57036	2.72102	1	RN3_tet	1	4.41965e-78	2.82857e-76	1.46617	7.2.017adapted
20210319	7.2.017	RN3	N	tet	33333.3333	1	adapted	0.612205	0.692354	8.80399	9.82663	3.45587	1	RN3_tet	1	4.41965e-78	2.82857e-76	1.46617	7.2.017adapted
20210319	7.2.017	RN3	N	tet	33333.3333	1	adapted	0.457965	0.489761	9.10351	10.6836	2.68896	1	RN3_tet	1	4.41965e-78	2.82857e-76	1.46617	7.2.017adapted
20210319	7.2.017	RN3	N	tet	33333.3333	1	adapted	0.566262	0.498174	9.0281	10.5811	2.6936	1	RN3_tet	1	4.41965e-78	2.82857e-76	1.46617	7.2.017adapted
20210319	7.2.017	RN3	N	tet	33333.3333	1	adapted	0.433897	0.524471	8.41087	9.85739	2.92726	1	RN3_tet	1	4.41965e-78	2.82857e-76	1.46617	7.2.017adapted
20210319	7.2.017	RN3	N	tet	33333.3333	1	adapted	0.41882	0.499573	8.42099	9.93119	2.93964	1	RN3_tet	1	4.41965e-78	2.82857e-76	1.46617	7.2.017adapted
20210319	7.2.017	RN3	N	tet	33333.3333	1	adapted	0.390033	0.392604	8.71532	10.7267	2.36675	1	RN3_tet	1	4.41965e-78	2.82857e-76	1.46617	7.2.017adapted
20210319	7.2.017	RN3	N	tet	33333.3333	1	adapted	0.447197	0.493803	8.66892	10.2162	2.8283	1	RN3_tet	1	4.41965e-78	2.82857e-76	1.46617	7.2.017adapted
20210319	7.2.017	RN3	N	tet	33333.3333	1	adapted	0.442988	0.509897	9.57117	11.0342	3.03138	1	RN3_tet	1	4.41965e-78	2.82857e-76	1.46617	7.2.017adapted
20210319	7.2.017	RN3	N	tet	33333.3333	1	adapted	0.425871	0.462213	9.01671	10.6898	2.7003	1	RN3_tet	1	4.41965e-78	2.82857e-76	1.46617	7.2.017adapted
20210319	7.2.017	RN3	N	tet	33333.3333	1	adapted	0.511683	0.547336	8.31334	9.64621	3.22537	1	RN3_tet	1	4.41965e-78	2.82857e-76	1.46617	7.2.017adapted
20210319	7.2.017	RN3	N	tet	33333.3333	1	adapted	0.436463	0.492063	8.08106	9.55191	3.25355	1	RN3_tet	1	4.41965e-78	2.82857e-76	1.46617	7.2.017adapted
20210319	7.2.017	RN3	N	tet	33333.3333	1	adapted	0.46617	0.51097	7.90283	9.31203	3.3006	1	RN3_tet	1	4.41965e-78	2.82857e-76	1.46617	7.2.017adapted
20210319	7.2.017	RN3	N	tet	33333.3333	1	adapted	0.498556	0.54002	8.33349	9.67492	3.27247	1	RN3_tet	1	4.41965e-78	2.82857e-76	1.46617	7.2.017adapted
20210319	7.2.017	RN3	N	tet	33333.3333	1	adapted	0.479431	0.513121	8.9505	10.415	2.9693	1	RN3_tet	1	4.41965e-78	2.82857e-76	1.46617	7.2.017adapted
20210319	7.2.017	RN3	N	tet	33333.3333	1	adapted	0.498289	0.54173	10.1931	11.5652	3.03831	1	RN3_tet	1	4.41965e-78	2.82857e-76	1.46617	7.2.017adapted
20210319	7.2.017	RN3	N	tet	33333.3333	1	adapted	0.482953	0.568354	9.68635	10.903	3.49232	1	RN3_tet	1	4.41965e-78	2.82857e-76	1.46617	7.2.017adapted
20210319	7.2.017	RN3	N	tet	33333.3333	1	adapted	0.456058	0.569075	8.7805	10.0337	3.36427	1	RN3_tet	1	4.41965e-78	2.82857e-76	1.46617	7.2.017adapted
20210319	7.2.017	RN3	N	tet	33333.3333	1	adapted	0.469302	0.496913	9.19403	10.7123	2.91823	1	RN3_tet	1	4.41965e-78	2.82857e-76	1.46617	7.2.017adapted
20210319	7.2.017	RN3	N	tet	33500	2	adapted	0.302743	0.42317	7.44285	9.33048	2.23254	1	RN3_tet	1	4.41965e-78	2.82857e-76	1.46617	7.2.017adapted
20210319	7.2.017	RN3	N	tet	33500	2	adapted	0.650925	0.493412	7.35781	8.92659	2.74254	1	RN3_tet	1	4.41965e-78	2.82857e-76	1.46617	7.2.017adapted
20210319	7.2.017	RN3	N	tet	33500	2	adapted	0.308214	0.372327	7.59731	9.73642	2.19977	1	RN3_tet	1	4.41965e-78	2.82857e-76	1.46617	7.2.017adapted
20210319	7.2.017	RN3	N	tet	33500	2	adapted	0.406369	0.452904	7.17597	8.85484	3.02785	1	RN3_tet	1	4.41965e-78	2.82857e-76	1.46617	7.2.017adapted
20210319	7.2.017	RN3	N	tet	33500	2	adapted	0.429865	0.425729	7.17176	9.0209	2.50628	1	RN3_tet	1	4.41965e-78	2.82857e-76	1.46617	7.2.017adapted
20210319	7.2.017	RN3	N	tet	33500	2	adapted	0.644711	0.621669	6.92411	8.15777	3.0034	1	RN3_tet	1	4.41965e-78	2.82857e-76	1.46617	7.2.017adapted
20210319	7.2.017	RN3	N	tet	33500	2	adapted	0.327735	0.369142	7.48041	9.62571	2.3876	1	RN3_tet	1	4.41965e-78	2.82857e-76	1.46617	7.2.017adapted
20210319	7.2.017	RN3	N	tet	33500	2	adapted	0.368789	0.480615	7.60987	9.24847	2.62996	1	RN3_tet	1	4.41965e-78	2.82857e-76	1.46617	7.2.017adapted
20210319	7.2.017	RN3	N	tet	33500	2	adapted	0.551505	0.437201	6.79868	8.60471	2.56059	1	RN3_tet	1	4.41965e-78	2.82857e-76	1.46617	7.2.017adapted
20210319	7.2.017	RN3	N	tet	33500	2	adapted	0.36894	0.448158	7.37221	9.09266	2.85696	1	RN3_tet	1	4.41965e-78	2.82857e-76	1.46617	7.2.017adapted
20210319	7.2.017	RN3	N	tet	33500	2	adapted	0.389214	0.40228	7.29522	9.24847	2.55189	1	RN3_tet	1	4.41965e-78	2.82857e-76	1.46617	7.2.017adapted
20210319	7.2.017	RN3	N	tet	33500	2	adapted	0.399355	0.415361	7.96029	9.84918	2.59307	1	RN3_tet	1	4.41965e-78	2.82857e-76	1.46617	7.2.017adapted
20210319	7.2.017	RN3	N	tet	33500	2	adapted	0.424106	0.432905	7.60011	9.44324	2.28806	1	RN3_tet	1	4.41965e-78	2.82857e-76	1.46617	7.2.017adapted
20210319	7.2.017	RN3	N	tet	33500	2	adapted	0.422847	0.392329	6.87119	8.87944	2.46406	1	RN3_tet	1	4.41965e-78	2.82857e-76	1.46617	7.2.017adapted
20210319	7.2.017	RN3	N	tet	33500	2	adapted	0.362101	0.419215	7.64784	9.5232	2.54399	1	RN3_tet	1	4.41965e-78	2.82857e-76	1.46617	7.2.017adapted
20210319	7.2.017	RN3	N	tet	33500	2	adapted	0.605861	0.461731	7.22102	8.90404	2.67101	1	RN3_tet	1	4.41965e-78	2.82857e-76	1.46617	7.2.017adapted
20210319	7.2.017	RN3	N	tet	33500	2	adapted	0.387898	0.423018	6.91071	8.74207	2.78413	1	RN3_tet	1	4.41965e-78	2.82857e-76	1.46617	7.2.017adapted
20210319	7.2.017	RN3	N	tet	33500	2	adapted	0.432511	0.41234	7.92618	9.83483	2.51458	1	RN3_tet	1	4.41965e-78	2.82857e-76	1.46617	7.2.017adapted
20210319	7.2.017	RN3	N	tet	33500	2	adapted	0.38115	0.407692	7.46058	9.38584	2.5761	1	RN3_tet	1	4.41965e-78	2.82857e-76	1.46617	7.2.017adapted
20210319	7.2.017	RN3	N	tet	33500	2	adapted	0.316779	0.368536	7.5884	9.74872	2.23597	1	RN3_tet	1	4.41965e-78	2.82857e-76	1.46617	7.2.017adapted
20210319	7.2.017	RN3	N	tet	33500	2	adapted	0.487677	0.474927	8.49919	10.1772	2.37232	1	RN3_tet	1	4.41965e-78	2.82857e-76	1.46617	7.2.017adapted
20210319	7.2.017	RN3	N	tet	33500	2	adapted	0.358694	0.39501	7.11803	9.11316	2.49994	1	RN3_tet	1	4.41965e-78	2.82857e-76	1.46617	7.2.017adapted
20210319	7.2.017	RN3	N	tet	33500	2	adapted	0.367296	0.370755	7.73723	9.85739	2.56838	1	RN3_tet	1	4.41965e-78	2.82857e-76	1.46617	7.2.017adapted
20210319	7.2.017	RN3	N	tet	33500	2	adapted	0.580009	0.54299	6.85933	8.32588	2.08832	1	RN3_tet	1	4.41965e-78	2.82857e-76	1.46617	7.2.017adapted
20210319	7.2.017	RN3	N	tet	33500	2	adapted	0.563591	0.562328	7.29384	8.65802	3.07016	1	RN3_tet	1	4.41965e-78	2.82857e-76	1.46617	7.2.017adapted
20210319	7.2.017	RN3	N	tet	33500	2	adapted	0.415056	0.358607	7.6397	9.84303	2.41756	1	RN3_tet	1	4.41965e-78	2.82857e-76	1.46617	7.2.017adapted
20210319	7.2.017	RN3	N	tet	33500	2	adapted	0.331941	0.442429	7.46954	9.26898	2.37295	1	RN3_tet	1	4.41965e-78	2.82857e-76	1.46617	7.2.017adapted
20210319	7.2.017	RN3	N	tet	33500	2	adapted	0.469627	0.423702	7.94048	9.80408	2.42309	1	RN3_tet	1	4.41965e-78	2.82857e-76	1.46617	7.2.017adapted
20210319	7.2.017	RN3	N	tet	33500	2	adapted	0.479482	0.507858	7.70673	9.24437	2.7711	1	RN3_tet	1	4.41965e-78	2.82857e-76	1.46617	7.2.017adapted
20210319	7.2.017	RN3	N	tet	33500	2	adapted	0.476106	0.520158	7.22488	8.66827	3.15142	1	RN3_tet	1	4.41965e-78	2.82857e-76	1.46617	7.2.017adapted
20210319	7.2.017	RN3	N	tet	33500	2	adapted	0.55886	0.522924	7.64202	9.14391	2.70878	1	RN3_tet	1	4.41965e-78	2.82857e-76	1.46617	7.2.017adapted
20210319	7.2.017	RN3	N	tet	33500	2	adapted	0.392151	0.39806	7.92499	9.90044	2.55913	1	RN3_tet	1	4.41965e-78	2.82857e-76	1.46617	7.2.017adapted
20210319	7.2.017	RN3	N	tet	33500	2	adapted	0.323775	0.377138	8.10253	10.1957	2.45582	1	RN3_tet	1	4.41965e-78	2.82857e-76	1.46617	7.2.017adapted
20210319	7.2.017	RN3	N	tet	33500	2	adapted	0.484274	0.409814	6.88125	8.75643	2.80542	1	RN3_tet	1	4.41965e-78	2.82857e-76	1.46617	7.2.017adapted
20210319	7.2.017	RN3	N	tet	33500	2	adapted	0.333445	0.388664	7.86977	9.89839	2.49579	1	RN3_tet	1	4.41965e-78	2.82857e-76	1.46617	7.2.017adapted
20210319	7.2.017	RN3	N	tet	33500	2	adapted	0.280259	0.40633	7.54394	9.474	2.58062	1	RN3_tet	1	4.41965e-78	2.82857e-76	1.46617	7.2.017adapted
20210319	7.2.017	RN3	N	tet	33500	2	adapted	0.353915	0.363108	7.51894	9.68927	2.49077	1	RN3_tet	1	4.41965e-78	2.82857e-76	1.46617	7.2.017adapted
20210319	7.2.017	RN3	N	tet	33500	2	adapted	0.384553	0.470526	8.11074	9.79383	2.55098	1	RN3_tet	1	4.41965e-78	2.82857e-76	1.46617	7.2.017adapted
20210319	7.2.017	RN3	N	tet	33500	2	adapted	0.309928	0.383048	7.12849	9.16647	2.70046	1	RN3_tet	1	4.41965e-78	2.82857e-76	1.46617	7.2.017adapted
20210319	7.2.017	RN3	N	tet	33500	2	adapted	0.494996	0.551811	6.57306	7.9548	2.8528	1	RN3_tet	1	4.41965e-78	2.82857e-76	1.46617	7.2.017adapted
20210319	7.2.017	RN3	N	tet	33500	2	adapted	0.399413	0.479733	7.74896	9.38789	2.68456	1	RN3_tet	1	4.41965e-78	2.82857e-76	1.46617	7.2.017adapted
20210319	7.2.017	RN3	N	tet	33500	2	adapted	0.523581	0.507832	7.50018	8.9758	3.11574	1	RN3_tet	1	4.41965e-78	2.82857e-76	1.46617	7.2.017adapted
20210319	7.2.017	RN3	N	tet	33500	2	adapted	0.426468	0.478085	7.67076	9.30793	2.76186	1	RN3_tet	1	4.41965e-78	2.82857e-76	1.46617	7.2.017adapted
20210319	7.2.017	RN3	N	tet	33500	2	adapted	0.421596	0.425015	7.57704	9.38584	2.88082	1	RN3_tet	1	4.41965e-78	2.82857e-76	1.46617	7.2.017adapted
20210319	7.2.017	RN3	N	tet	33500	2	adapted	0.388985	0.391384	7.37133	9.36534	2.67663	1	RN3_tet	1	4.41965e-78	2.82857e-76	1.46617	7.2.017adapted
20210319	7.2.017	RN3	N	tet	33500	2	adapted	0.375487	0.420263	7.80155	9.66057	2.63554	1	RN3_tet	1	4.41965e-78	2.82857e-76	1.46617	7.2.017adapted
20210319	7.2.017	RN3	N	tet	33500	2	adapted	0.409539	0.464327	7.67697	9.30178	3.07641	1	RN3_tet	1	4.41965e-78	2.82857e-76	1.46617	7.2.017adapted
20210319	7.2.017	RN3	N	tet	33500	2	adapted	0.346524	0.448135	8.40806	10.1711	2.62718	1	RN3_tet	1	4.41965e-78	2.82857e-76	1.46617	7.2.017adapted
20210319	7.2.017	RN3	N	tet	33500	2	adapted	0.363705	0.46868	8.0485	9.70772	2.87751	1	RN3_tet	1	4.41965e-78	2.82857e-76	1.46617	7.2.017adapted
20210319	7.2.017	RN3	N	tet	33500	2	adapted	0.393952	0.451355	7.62434	9.31408	2.95593	1	RN3_tet	1	4.41965e-78	2.82857e-76	1.46617	7.2.017adapted
20210319	7.2.017	RN3	N	tet	33500	2	adapted	0.318481	0.403478	7.25211	9.14801	2.91116	1	RN3_tet	1	4.41965e-78	2.82857e-76	1.46617	7.2.017adapted
20210319	7.2.017	RN3	N	tet	33500	2	adapted	0.426796	0.507992	8.04452	9.57241	2.90088	1	RN3_tet	1	4.41965e-78	2.82857e-76	1.46617	7.2.017adapted
20210319	7.2.017	RN3	N	tet	33500	2	adapted	0.423189	0.474908	8.33162	9.85534	3.38721	1	RN3_tet	1	4.41965e-78	2.82857e-76	1.46617	7.2.017adapted
20210319	7.2.017	RN3	N	tet	33500	2	adapted	0.385989	0.406571	8.12318	10.0255	2.80474	1	RN3_tet	1	4.41965e-78	2.82857e-76	1.46617	7.2.017adapted
20210319	7.2.017	RN3	N	tet	33500	2	adapted	0.39337	0.42022	7.81803	9.63596	2.93609	1	RN3_tet	1	4.41965e-78	2.82857e-76	1.46617	7.2.017adapted
20210319	7.2.017	RN3	N	tet	33500	2	adapted	0.354388	0.432243	7.90391	9.67287	2.93921	1	RN3_tet	1	4.41965e-78	2.82857e-76	1.46617	7.2.017adapted
20210319	7.2.017	RN3	N	tet	33500	2	adapted	0.378764	0.423086	7.7717	9.58471	2.90142	1	RN3_tet	1	4.41965e-78	2.82857e-76	1.46617	7.2.017adapted
20210319	7.2.017	RN3	N	tet	33500	2	adapted	0.389382	0.463589	8.62577	10.2756	2.83855	1	RN3_tet	1	4.41965e-78	2.82857e-76	1.46617	7.2.017adapted
20210319	7.2.017	RN3	N	tet	33333.3333	1	denovo	0.362578	0.368061	13.8176	15.9752	1.96008	1	RN3_tet	1	4.41965e-78	2.82857e-76	1.46617	7.2.017denovo
20210319	7.2.017	RN3	N	tet	33333.3333	1	denovo	0.353272	0.451296	12.8461	14.6077	2.09576	1	RN3_tet	1	4.41965e-78	2.82857e-76	1.46617	7.2.017denovo
20210319	7.2.017	RN3	N	tet	33333.3333	1	denovo	0.574898	0.663463	16.2198	17.4267	1.63761	1	RN3_tet	1	4.41965e-78	2.82857e-76	1.46617	7.2.017denovo
20210319	7.2.017	RN3	N	tet	33333.3333	1	denovo	0.299691	0.479708	14.8101	16.4795	1.54546	1	RN3_tet	1	4.41965e-78	2.82857e-76	1.46617	7.2.017denovo
20210319	7.2.017	RN3	N	tet	33333.3333	1	denovo	1.88595	1.37709	13.9748	14.538	2.69255	1	RN3_tet	1	4.41965e-78	2.82857e-76	1.46617	7.2.017denovo
20210319	7.2.017	RN3	N	tet	33333.3333	1	denovo	0.351537	0.532876	12.916	14.4068	2.1838	1	RN3_tet	1	4.41965e-78	2.82857e-76	1.46617	7.2.017denovo
20210319	7.2.017	RN3	N	tet	33333.3333	1	denovo	1.39587	0.755206	12.7208	13.7794	2.05072	1	RN3_tet	1	4.41965e-78	2.82857e-76	1.46617	7.2.017denovo
20210319	7.2.017	RN3	N	tet	33333.3333	1	denovo	0.393489	0.330246	13.3442	15.7661	1.71799	1	RN3_tet	1	4.41965e-78	2.82857e-76	1.46617	7.2.017denovo
20210319	7.2.017	RN3	N	tet	33333.3333	1	denovo	0.829226	0.914127	13.9604	14.8291	2.29001	1	RN3_tet	1	4.41965e-78	2.82857e-76	1.46617	7.2.017denovo
20210319	7.2.017	RN3	N	tet	33333.3333	1	denovo	0.50849	0.606267	15.1358	16.4529	1.93601	1	RN3_tet	1	4.41965e-78	2.82857e-76	1.46617	7.2.017denovo
20210319	7.2.017	RN3	N	tet	33333.3333	1	denovo	0.554021	0.724202	15.5866	16.6846	2.07307	1	RN3_tet	1	4.41965e-78	2.82857e-76	1.46617	7.2.017denovo
20210319	7.2.017	RN3	N	tet	33333.3333	1	denovo	0.832539	0.577972	12.5753	13.9537	2.09642	1	RN3_tet	1	4.41965e-78	2.82857e-76	1.46617	7.2.017denovo
20210319	7.2.017	RN3	N	tet	33333.3333	1	denovo	0.241331	0.713483	13.9757	15.0977	1.66892	1	RN3_tet	1	4.41965e-78	2.82857e-76	1.46617	7.2.017denovo
20210319	7.2.017	RN3	N	tet	33333.3333	1	denovo	0.699638	0.755095	13.9806	15.0239	2.37024	1	RN3_tet	1	4.41965e-78	2.82857e-76	1.46617	7.2.017denovo
20210319	7.2.017	RN3	N	tet	33333.3333	1	denovo	0.375578	0.457887	13.8457	15.5816	2.01146	1	RN3_tet	1	4.41965e-78	2.82857e-76	1.46617	7.2.017denovo
20210319	7.2.017	RN3	N	tet	33333.3333	1	denovo	0.827435	0.720959	15.3753	16.4857	1.64053	1	RN3_tet	1	4.41965e-78	2.82857e-76	1.46617	7.2.017denovo
20210319	7.2.017	RN3	N	tet	33333.3333	1	denovo	1.35919	0.974388	15.1381	15.9608	1.7687	1	RN3_tet	1	4.41965e-78	2.82857e-76	1.46617	7.2.017denovo
20210319	7.2.017	RN3	N	tet	33333.3333	1	denovo	1.07587	1.01221	13.418	14.1731	2.98946	1	RN3_tet	1	4.41965e-78	2.82857e-76	1.46617	7.2.017denovo
20210319	7.2.017	RN3	N	tet	33333.3333	1	denovo	0.358653	0.410285	13.1728	15.1244	1.59459	1	RN3_tet	1	4.41965e-78	2.82857e-76	1.46617	7.2.017denovo
20210319	7.2.017	RN3	N	tet	33333.3333	1	denovo	0.477673	0.554436	12.1375	13.5498	2.46232	1	RN3_tet	1	4.41965e-78	2.82857e-76	1.46617	7.2.017denovo
20210319	7.2.017	RN3	N	tet	33333.3333	1	denovo	1.5379	0.681414	13.1839	14.3596	1.84831	1	RN3_tet	1	4.41965e-78	2.82857e-76	1.46617	7.2.017denovo
20210319	7.2.017	RN3	N	tet	33333.3333	1	denovo	1.95045	1.43169	13.679	14.2264	2.49994	1	RN3_tet	1	4.41965e-78	2.82857e-76	1.46617	7.2.017denovo
20210319	7.2.017	RN3	N	tet	33333.3333	1	denovo	0.850396	0.630411	13.8807	15.1223	2.4267	1	RN3_tet	1	4.41965e-78	2.82857e-76	1.46617	7.2.017denovo
20210319	7.2.017	RN3	N	tet	33333.3333	1	denovo	1.40102	0.446449	12.7973	14.5893	1.73031	1	RN3_tet	1	4.41965e-78	2.82857e-76	1.46617	7.2.017denovo
20210319	7.2.017	RN3	N	tet	33333.3333	1	denovo	0.423983	0.565662	13.615	15.026	2.01309	1	RN3_tet	1	4.41965e-78	2.82857e-76	1.46617	7.2.017denovo
20210319	7.2.017	RN3	N	tet	33333.3333	1	denovo	0.0950521	0.387345	12.869	14.9357	1.66981	1	RN3_tet	1	4.41965e-78	2.82857e-76	1.46617	7.2.017denovo
20210319	7.2.017	RN3	N	tet	33333.3333	1	denovo	0.238256	0.358401	13.7489	15.9813	1.55859	1	RN3_tet	1	4.41965e-78	2.82857e-76	1.46617	7.2.017denovo
20210319	7.2.017	RN3	N	tet	33333.3333	1	denovo	0.286815	0.476063	13.817	15.4852	2.07215	1	RN3_tet	1	4.41965e-78	2.82857e-76	1.46617	7.2.017denovo
20210319	7.2.017	RN3	N	tet	33333.3333	1	denovo	0.335886	0.474518	13.1908	14.8742	1.92366	1	RN3_tet	1	4.41965e-78	2.82857e-76	1.46617	7.2.017denovo
20210319	7.2.017	RN3	N	tet	33333.3333	1	denovo	0.364152	0.686444	14.2625	15.4093	2.34585	1	RN3_tet	1	4.41965e-78	2.82857e-76	1.46617	7.2.017denovo
20210319	7.2.017	RN3	N	tet	33333.3333	1	denovo	1.37735	0.726042	13.9557	15.0567	2.00533	1	RN3_tet	1	4.41965e-78	2.82857e-76	1.46617	7.2.017denovo
20210319	7.2.017	RN3	N	tet	33333.3333	1	denovo	1.16512	0.854853	16.3727	17.3099	1.53419	1	RN3_tet	1	4.41965e-78	2.82857e-76	1.46617	7.2.017denovo
20210319	7.2.017	RN3	N	tet	33333.3333	1	denovo	0.583671	0.521981	14.2016	15.7251	2.04328	1	RN3_tet	1	4.41965e-78	2.82857e-76	1.46617	7.2.017denovo
20210319	7.2.017	RN3	N	tet	33333.3333	1	denovo	0.659356	0.637061	14.9434	16.2007	1.64259	1	RN3_tet	1	4.41965e-78	2.82857e-76	1.46617	7.2.017denovo
20210319	7.2.017	RN3	N	tet	33333.3333	1	denovo	0.495986	0.516141	13.2684	14.8127	2.01067	1	RN3_tet	1	4.41965e-78	2.82857e-76	1.46617	7.2.017denovo
20210319	7.2.017	RN3	N	tet	33333.3333	1	denovo	0.494065	0.605741	14.5038	15.8132	2.12503	1	RN3_tet	1	4.41965e-78	2.82857e-76	1.46617	7.2.017denovo
20210319	7.2.017	RN3	N	tet	33333.3333	1	denovo	0.331596	0.649817	14.9	16.131	1.91299	1	RN3_tet	1	4.41965e-78	2.82857e-76	1.46617	7.2.017denovo
20210319	7.2.017	RN3	N	tet	33333.3333	1	denovo	0.679273	0.816677	15.9174	16.8978	1.80749	1	RN3_tet	1	4.41965e-78	2.82857e-76	1.46617	7.2.017denovo
20210319	7.2.017	RN3	N	tet	33333.3333	1	denovo	0.45019	0.613539	16.0298	17.3345	1.51259	1	RN3_tet	1	4.41965e-78	2.82857e-76	1.46617	7.2.017denovo
20210319	7.2.017	RN3	N	tet	33333.3333	1	denovo	0.389007	0.481857	12.1351	13.7692	2.34607	1	RN3_tet	1	4.41965e-78	2.82857e-76	1.46617	7.2.017denovo
20210319	7.2.017	RN3	N	tet	33333.3333	1	denovo	0.412881	0.524457	15.2243	16.7502	1.57554	1	RN3_tet	1	4.41965e-78	2.82857e-76	1.46617	7.2.017denovo
20210319	7.2.017	RN3	N	tet	33500	2	denovo	0.293028	0.413276	9.84752	11.7641	2.36186	1	RN3_tet	1	4.41965e-78	2.82857e-76	1.46617	7.2.017denovo
20210319	7.2.017	RN3	N	tet	33500	2	denovo	1.70559	1.28624	13.5304	14.1136	3.07577	1	RN3_tet	1	4.41965e-78	2.82857e-76	1.46617	7.2.017denovo
20210319	7.2.017	RN3	N	tet	33500	2	denovo	0.562504	0.594401	13.9725	15.3191	1.87678	1	RN3_tet	1	4.41965e-78	2.82857e-76	1.46617	7.2.017denovo
20210319	7.2.017	RN3	N	tet	33500	2	denovo	1.02853	0.960263	13.2947	14.0849	2.89037	1	RN3_tet	1	4.41965e-78	2.82857e-76	1.46617	7.2.017denovo
20210319	7.2.017	RN3	N	tet	33500	2	denovo	0.185562	0.348946	12.0618	14.3043	2.4144	1	RN3_tet	1	4.41965e-78	2.82857e-76	1.46617	7.2.017denovo
20210319	7.2.017	RN3	N	tet	33500	2	denovo	0.328396	0.299685	13.5532	16.2233	1.54592	1	RN3_tet	1	4.41965e-78	2.82857e-76	1.46617	7.2.017denovo
20210319	7.2.017	RN3	N	tet	33500	2	denovo	0.460534	0.428161	9.72638	11.5509	2.5813	1	RN3_tet	1	4.41965e-78	2.82857e-76	1.46617	7.2.017denovo
20210319	7.2.017	RN3	N	tet	33500	2	denovo	0.431716	0.559345	14.6911	16.1228	1.6864	1	RN3_tet	1	4.41965e-78	2.82857e-76	1.46617	7.2.017denovo
20210319	7.2.017	RN3	N	tet	33500	2	denovo	1.08375	0.729587	13.3622	14.4396	2.4375	1	RN3_tet	1	4.41965e-78	2.82857e-76	1.46617	7.2.017denovo
20210319	7.2.017	RN3	N	tet	33500	2	denovo	1.64902	0.909718	13.7049	14.5544	2.83143	1	RN3_tet	1	4.41965e-78	2.82857e-76	1.46617	7.2.017denovo
20210319	7.2.017	RN3	N	tet	33500	2	denovo	0.860692	0.778859	13.5264	14.5544	2.01404	1	RN3_tet	1	4.41965e-78	2.82857e-76	1.46617	7.2.017denovo
20210319	7.2.017	RN3	N	tet	33500	2	denovo	0.482003	0.501174	14.8037	16.3996	1.7498	1	RN3_tet	1	4.41965e-78	2.82857e-76	1.46617	7.2.017denovo
20210319	7.2.017	RN3	N	tet	33500	2	denovo	1.95233	20.3565	19.1488	19.1899	1.56938	1	RN3_tet	1	4.41965e-78	2.82857e-76	1.46617	7.2.017denovo
20210319	7.2.017	RN3	N	tet	33500	2	denovo	1.36686	0.716029	13.1922	14.3104	1.96009	1	RN3_tet	1	4.41965e-78	2.82857e-76	1.46617	7.2.017denovo
20210319	7.2.017	RN3	N	tet	33500	2	denovo	0.294654	0.378641	12.9486	15.0588	1.87096	1	RN3_tet	1	4.41965e-78	2.82857e-76	1.46617	7.2.017denovo
20210319	7.2.017	RN3	N	tet	33500	2	denovo	0.757312	0.61177	13.7605	15.069	1.83945	1	RN3_tet	1	4.41965e-78	2.82857e-76	1.46617	7.2.017denovo
20210319	7.2.017	RN3	N	tet	33500	2	denovo	0.427877	0.477444	14.1954	15.8645	2.08504	1	RN3_tet	1	4.41965e-78	2.82857e-76	1.46617	7.2.017denovo
20210319	7.2.017	RN3	N	tet	33500	2	denovo	1.9841	1.54728	13.3379	13.7958	3.30963	1	RN3_tet	1	4.41965e-78	2.82857e-76	1.46617	7.2.017denovo
20210319	7.2.017	RN3	N	tet	33500	2	denovo	0.602647	0.50615	14.9128	16.4939	1.73802	1	RN3_tet	1	4.41965e-78	2.82857e-76	1.46617	7.2.017denovo
20210319	7.2.017	RN3	N	tet	33500	2	denovo	1.50135	1.10924	13.2414	13.8881	3.39002	1	RN3_tet	1	4.41965e-78	2.82857e-76	1.46617	7.2.017denovo
20210319	7.2.017	RN3	N	tet	33500	2	denovo	0.287611	0.551317	13.5296	14.9808	1.70265	1	RN3_tet	1	4.41965e-78	2.82857e-76	1.46617	7.2.017denovo
20210319	7.2.017	RN3	N	tet	33500	2	denovo	0.517512	0.634273	13.9781	15.2351	2.33785	1	RN3_tet	1	4.41965e-78	2.82857e-76	1.46617	7.2.017denovo
20210319	7.2.017	RN3	N	tet	33500	2	denovo	0.208461	0.33247	14.7185	17.1192	1.66916	1	RN3_tet	1	4.41965e-78	2.82857e-76	1.46617	7.2.017denovo
20210319	7.2.017	RN3	N	tet	33500	2	denovo	0.349449	0.421302	10.932	12.7994	2.52573	1	RN3_tet	1	4.41965e-78	2.82857e-76	1.46617	7.2.017denovo
20210319	7.2.017	RN3	N	tet	33500	2	denovo	1.29253	1.24068	14.7912	15.3909	3.01635	1	RN3_tet	1	4.41965e-78	2.82857e-76	1.46617	7.2.017denovo
20210319	7.2.017	RN3	N	tet	33500	2	denovo	0.309514	0.377335	11.328	13.4145	2.45824	1	RN3_tet	1	4.41965e-78	2.82857e-76	1.46617	7.2.017denovo
20210319	7.2.017	RN3	N	tet	33500	2	denovo	0.491315	0.528006	13.1426	14.6569	1.93961	1	RN3_tet	1	4.41965e-78	2.82857e-76	1.46617	7.2.017denovo
20210319	7.2.017	RN3	N	tet	33500	2	denovo	0.406073	0.450091	13.2323	15.0096	2.03357	1	RN3_tet	1	4.41965e-78	2.82857e-76	1.46617	7.2.017denovo
20210319	7.2.017	RN3	N	tet	33500	2	denovo	0.646823	0.641522	12.287	13.5293	2.40001	1	RN3_tet	1	4.41965e-78	2.82857e-76	1.46617	7.2.017denovo
20210319	7.2.017	RN3	N	tet	33500	2	denovo	0.319205	0.369558	12.5802	14.7451	1.81055	1	RN3_tet	1	4.41965e-78	2.82857e-76	1.46617	7.2.017denovo
20210319	7.2.017	RN3	N	tet	33500	2	denovo	0.393066	0.468981	13.3314	15.0096	2.36489	1	RN3_tet	1	4.41965e-78	2.82857e-76	1.46617	7.2.017denovo
20210319	7.2.017	RN3	N	tet	33500	2	denovo	0.433384	0.50588	12.5699	14.1259	2.44652	1	RN3_tet	1	4.41965e-78	2.82857e-76	1.46617	7.2.017denovo
20210319	7.2.017	RN3	N	tet	33500	2	denovo	0.788131	0.797936	12.0541	12.988	3.13368	1	RN3_tet	1	4.41965e-78	2.82857e-76	1.46617	7.2.017denovo
20210319	7.2.017	RN3	N	tet	33500	2	denovo	0.622575	0.629612	15.0609	16.3319	1.61291	1	RN3_tet	1	4.41965e-78	2.82857e-76	1.46617	7.2.017denovo
20210319	7.2.017	RN3	N	tet	33500	2	denovo	0.626672	0.591056	13.326	14.6795	1.89113	1	RN3_tet	1	4.41965e-78	2.82857e-76	1.46617	7.2.017denovo
20210319	7.2.017	RN3	N	tet	33500	2	denovo	0.333466	0.560031	11.9359	13.3284	2.71149	1	RN3_tet	1	4.41965e-78	2.82857e-76	1.46617	7.2.017denovo
20210319	7.2.017	RN3	N	tet	33500	2	denovo	0.220432	0.469983	13.5585	15.2064	2.5539	1	RN3_tet	1	4.41965e-78	2.82857e-76	1.46617	7.2.017denovo
20210319	7.2.017	RN3	N	tet	33500	2	denovo	0.26348	0.386485	14.5559	16.6272	1.65052	1	RN3_tet	1	4.41965e-78	2.82857e-76	1.46617	7.2.017denovo
20210319	7.2.017	RN3	N	tet	33500	2	denovo	0.631712	0.421281	14.4282	16.3278	1.68762	1	RN3_tet	1	4.41965e-78	2.82857e-76	1.46617	7.2.017denovo
20210319	7.2.017	RN3	N	tet	33500	2	denovo	0.433304	0.498854	11.374	12.9224	2.75741	1	RN3_tet	1	4.41965e-78	2.82857e-76	1.46617	7.2.017denovo
20210319	7.2.017	RN3	N	tet	33500	2	denovo	0.3986	0.458313	10.7608	12.4775	2.49049	1	RN3_tet	1	4.41965e-78	2.82857e-76	1.46617	7.2.017denovo
20210319	7.2.017	RN3	N	tet	33500	2	denovo	0.0253976	0.365658	12.6571	14.8353	2.23882	1	RN3_tet	1	4.41965e-78	2.82857e-76	1.46617	7.2.017denovo
20210319	7.2.017	RN3	N	tet	33500	2	denovo	0.39966	0.651754	14.6787	15.9075	1.54322	1	RN3_tet	1	4.41965e-78	2.82857e-76	1.46617	7.2.017denovo
20210319	7.2.017	RN3	N	tet	33500	2	denovo	0.476291	0.522619	12.7469	14.253	2.34751	1	RN3_tet	1	4.41965e-78	2.82857e-76	1.46617	7.2.017denovo
20210319	7.2.017	RN3	N	tet	33500	2	denovo	0.50879	0.5689	11.533	12.8917	2.65631	1	RN3_tet	1	4.41965e-78	2.82857e-76	1.46617	7.2.017denovo
20210319	7.2.017	RN3	N	tet	33500	2	denovo	0.316588	0.487034	14.4486	16.09	2.00077	1	RN3_tet	1	4.41965e-78	2.82857e-76	1.46617	7.2.017denovo
20210319	7.2.017	RN3	N	tet	33500	2	denovo	0.519884	0.687734	16.5675	17.7199	2.20162	1	RN3_tet	1	4.41965e-78	2.82857e-76	1.46617	7.2.017denovo
20220216	7.4.176	RN3	N	tet	54111.1111	3	adapted	0.908602	0.322091	9.29351	11.756	2.34033	1	RN3_tet	1	4.41965e-78	2.82857e-76	1.46617	7.4.176adapted
20220216	7.4.176	RN3	N	tet	54111.1111	3	adapted	0.673952	0.266984	7.46072	10.4564	1.92587	1	RN3_tet	1	4.41965e-78	2.82857e-76	1.46617	7.4.176adapted
20220216	7.4.176	RN3	N	tet	54111.1111	3	adapted	0.838145	0.275142	8.67562	11.5837	1.95644	1	RN3_tet	1	4.41965e-78	2.82857e-76	1.46617	7.4.176adapted
20220216	7.4.176	RN3	N	tet	54111.1111	3	adapted	1.7433	0.562896	8.80225	10.2134	2.32093	1	RN3_tet	1	4.41965e-78	2.82857e-76	1.46617	7.4.176adapted
20220216	7.4.176	RN3	N	tet	54111.1111	3	adapted	0.370834	0.337599	8.71774	11.0779	2.25776	1	RN3_tet	1	4.41965e-78	2.82857e-76	1.46617	7.4.176adapted
20220216	7.4.176	RN3	N	tet	54111.1111	3	adapted	0.220686	0.302364	10.7228	13.3664	2.08067	1	RN3_tet	1	4.41965e-78	2.82857e-76	1.46617	7.4.176adapted
20220216	7.4.176	RN3	N	tet	54111.1111	3	adapted	1.77024	0.543997	8.74414	10.1993	2.43183	1	RN3_tet	1	4.41965e-78	2.82857e-76	1.46617	7.4.176adapted
20220216	7.4.176	RN3	N	tet	54111.1111	3	adapted	0.179454	0.191705	10.3812	14.5559	1.72563	1	RN3_tet	1	4.41965e-78	2.82857e-76	1.46617	7.4.176adapted
20220216	7.4.176	RN3	N	tet	54111.1111	3	adapted	0.129832	0.288413	8.91245	11.6232	2.62244	1	RN3_tet	1	4.41965e-78	2.82857e-76	1.46617	7.4.176adapted
20220216	7.4.176	RN3	N	tet	54111.1111	3	adapted	0.226001	0.238786	9.60717	12.9426	2.22655	1	RN3_tet	1	4.41965e-78	2.82857e-76	1.46617	7.4.176adapted
20220216	7.4.176	RN3	N	tet	54111.1111	3	adapted	0.41821	0.461763	7.71576	9.19629	3.77506	1	RN3_tet	1	4.41965e-78	2.82857e-76	1.46617	7.4.176adapted
20220216	7.4.176	RN3	N	tet	54111.1111	3	adapted	0.575557	0.434886	7.53103	9.25563	3.13685	1	RN3_tet	1	4.41965e-78	2.82857e-76	1.46617	7.4.176adapted
20220216	7.4.176	RN3	N	tet	54111.1111	3	adapted	0.198714	0.273153	9.09903	11.9509	2.68558	1	RN3_tet	1	4.41965e-78	2.82857e-76	1.46617	7.4.176adapted
20220216	7.4.176	RN3	N	tet	54111.1111	3	adapted	0.313384	0.379264	8.08072	9.99867	3.3673	1	RN3_tet	1	4.41965e-78	2.82857e-76	1.46617	7.4.176adapted
20220216	7.4.176	RN3	N	tet	54111.1111	3	adapted	0.161115	0.25671	8.98077	12.0583	2.44977	1	RN3_tet	1	4.41965e-78	2.82857e-76	1.46617	7.4.176adapted
20220216	7.4.176	RN3	N	tet	54111.1111	3	adapted	0.322448	0.356261	7.94251	10.0382	3.17805	1	RN3_tet	1	4.41965e-78	2.82857e-76	1.46617	7.4.176adapted
20220216	7.4.176	RN3	N	tet	54111.1111	3	adapted	0.357068	0.535214	7.85258	9.17087	3.6192	1	RN3_tet	1	4.41965e-78	2.82857e-76	1.46617	7.4.176adapted
20220216	7.4.176	RN3	N	tet	54111.1111	3	adapted	0.272709	0.330041	9.31458	11.6515	2.88598	1	RN3_tet	1	4.41965e-78	2.82857e-76	1.46617	7.4.176adapted
20220216	7.4.176	RN3	N	tet	54111.1111	3	adapted	0.244045	0.265748	9.38113	12.3606	2.40437	1	RN3_tet	1	4.41965e-78	2.82857e-76	1.46617	7.4.176adapted
20220216	7.4.176	RN3	N	tet	54111.1111	3	adapted	0.4178	0.422118	8.34265	10.0863	3.25932	1	RN3_tet	1	4.41965e-78	2.82857e-76	1.46617	7.4.176adapted
20220216	7.4.176	RN3	N	tet	54111.1111	3	adapted	0.155151	0.19746	10.7529	14.7988	2.02197	1	RN3_tet	1	4.41965e-78	2.82857e-76	1.46617	7.4.176adapted
20220216	7.4.176	RN3	N	tet	54111.1111	3	adapted	0.347044	0.451047	8.18626	9.78678	3.46449	1	RN3_tet	1	4.41965e-78	2.82857e-76	1.46617	7.4.176adapted
20220216	7.4.176	RN3	N	tet	54111.1111	3	adapted	0.351586	0.377442	8.27788	10.2501	3.238	1	RN3_tet	1	4.41965e-78	2.82857e-76	1.46617	7.4.176adapted
20220216	7.4.176	RN3	N	tet	54111.1111	3	adapted	0.249035	0.285607	9.73974	12.4341	2.88852	1	RN3_tet	1	4.41965e-78	2.82857e-76	1.46617	7.4.176adapted
20220216	7.4.176	RN3	N	tet	54111.1111	3	denovo	0.561618	0.411328	10.4237	12.2646	2.92267	1	RN3_tet	1	4.41965e-78	2.82857e-76	1.46617	7.4.176denovo
20220216	7.4.176	RN3	N	tet	54111.1111	3	denovo	0.621166	0.326248	11.9351	14.2988	2.7908	1	RN3_tet	1	4.41965e-78	2.82857e-76	1.46617	7.4.176denovo
20220216	7.4.176	RN3	N	tet	54111.1111	3	denovo	0.352705	0.454324	11.2091	12.9511	2.28457	1	RN3_tet	1	4.41965e-78	2.82857e-76	1.46617	7.4.176denovo
20220216	7.4.176	RN3	N	tet	54111.1111	3	denovo	1.27402	0.593884	11.2672	12.4595	3.39002	1	RN3_tet	1	4.41965e-78	2.82857e-76	1.46617	7.4.176denovo
20220216	7.4.176	RN3	N	tet	54111.1111	3	denovo	0.638523	0.519587	11.3394	12.8776	1.95382	1	RN3_tet	1	4.41965e-78	2.82857e-76	1.46617	7.4.176denovo
20220216	7.4.176	RN3	N	tet	54111.1111	3	denovo	1.87666	0.213809	9.43413	13.0415	2.72317	1	RN3_tet	1	4.41965e-78	2.82857e-76	1.46617	7.4.176denovo
20220216	7.4.176	RN3	N	tet	54111.1111	3	denovo	1.52909	0.728366	11.2193	12.1939	3.44553	1	RN3_tet	1	4.41965e-78	2.82857e-76	1.46617	7.4.176denovo
20220216	7.4.176	RN3	N	tet	54111.1111	3	denovo	0.978626	0.51543	12.5523	14.0162	3.09729	1	RN3_tet	1	4.41965e-78	2.82857e-76	1.46617	7.4.176denovo
20220216	7.4.176	RN3	N	tet	54111.1111	3	denovo	0.483312	0.535208	11.7107	12.9737	3.85391	1	RN3_tet	1	4.41965e-78	2.82857e-76	1.46617	7.4.176denovo
20220216	7.4.176	RN3	N	tet	54111.1111	3	denovo	0.284258	0.366505	11.9431	13.8354	3.64467	1	RN3_tet	1	4.41965e-78	2.82857e-76	1.46617	7.4.176denovo
20220216	7.4.176	RN3	N	tet	54111.1111	3	denovo	0.280961	0.380766	14.245	16.3104	2.61173	1	RN3_tet	1	4.41965e-78	2.82857e-76	1.46617	7.4.176denovo
20220216	7.4.177	RN3	N	tet	39800	4	adapted	0.190801	0.250797	10.6544	13.7874	2.53687	1	RN3_tet	1	4.41965e-78	2.82857e-76	1.46617	7.4.177adapted
20220216	7.4.177	RN3	N	tet	39800	4	adapted	0.366909	0.395687	8.62827	10.5581	2.99064	1	RN3_tet	1	4.41965e-78	2.82857e-76	1.46617	7.4.177adapted
20220216	7.4.177	RN3	N	tet	39800	4	adapted	0.416911	0.356267	9.64327	11.869	2.37861	1	RN3_tet	1	4.41965e-78	2.82857e-76	1.46617	7.4.177adapted
20220216	7.4.177	RN3	N	tet	39800	4	adapted	1.87665	0.587794	11.2249	12.5612	2.64076	1	RN3_tet	1	4.41965e-78	2.82857e-76	1.46617	7.4.177adapted
20220216	7.4.177	RN3	N	tet	39800	4	adapted	2.2869	2.28658	17.3507	17.6919	2.69559	1	RN3_tet	1	4.41965e-78	2.82857e-76	1.46617	7.4.177adapted
20220216	7.4.177	RN3	N	tet	39800	4	adapted	0.428064	0.280461	8.26612	11.0469	2.70776	1	RN3_tet	1	4.41965e-78	2.82857e-76	1.46617	7.4.177adapted
20220216	7.4.177	RN3	N	tet	39800	4	adapted	0.46517	0.310491	8.02	10.4507	3.08811	1	RN3_tet	1	4.41965e-78	2.82857e-76	1.46617	7.4.177adapted
20220216	7.4.177	RN3	N	tet	39800	4	adapted	0.192642	0.234714	10.0402	13.4201	2.36026	1	RN3_tet	1	4.41965e-78	2.82857e-76	1.46617	7.4.177adapted
20220216	7.4.177	RN3	N	tet	39800	4	adapted	0.233255	0.347064	8.48164	10.6061	3.33589	1	RN3_tet	1	4.41965e-78	2.82857e-76	1.46617	7.4.177adapted
20220216	7.4.177	RN3	N	tet	39800	4	adapted	0.277541	0.289472	8.08834	10.6457	3.25411	1	RN3_tet	1	4.41965e-78	2.82857e-76	1.46617	7.4.177adapted
20220216	7.4.177	RN3	N	tet	39800	4	adapted	0.250736	0.340015	8.36935	10.5185	3.34335	1	RN3_tet	1	4.41965e-78	2.82857e-76	1.46617	7.4.177adapted
20220216	7.4.177	RN3	N	tet	39800	4	adapted	0.363343	0.252503	9.42902	12.5443	2.53237	1	RN3_tet	1	4.41965e-78	2.82857e-76	1.46617	7.4.177adapted
20220216	7.4.177	RN3	N	tet	39800	4	adapted	0.216692	0.300957	9.28097	11.8125	2.98315	1	RN3_tet	1	4.41965e-78	2.82857e-76	1.46617	7.4.177adapted
20220216	7.4.177	RN3	N	tet	39800	4	adapted	0.422812	0.202939	6.95098	10.7135	2.79515	1	RN3_tet	1	4.41965e-78	2.82857e-76	1.46617	7.4.177adapted
20220216	7.4.177	RN3	N	tet	39800	4	adapted	0.383576	0.341873	8.71163	10.8689	3.3136	1	RN3_tet	1	4.41965e-78	2.82857e-76	1.46617	7.4.177adapted
20220216	7.4.177	RN3	N	tet	39800	4	adapted	0.140481	0.298923	8.80564	11.3209	3.12279	1	RN3_tet	1	4.41965e-78	2.82857e-76	1.46617	7.4.177adapted
20220216	7.4.177	RN3	N	tet	39800	4	denovo	0.739081	0.514774	12.3312	13.7733	3.2365	1	RN3_tet	1	4.41965e-78	2.82857e-76	1.46617	7.4.177denovo
20220216	7.4.177	RN3	N	tet	39800	4	denovo	0.417163	0.347163	12.5991	14.844	2.68244	1	RN3_tet	1	4.41965e-78	2.82857e-76	1.46617	7.4.177denovo
20220216	7.4.177	RN3	N	tet	39800	4	denovo	0.249615	0.345383	10.8576	13.0104	3.17545	1	RN3_tet	1	4.41965e-78	2.82857e-76	1.46617	7.4.177denovo
20220216	7.4.177	RN3	N	tet	39800	4	denovo	0.237434	0.297304	12.6421	15.3046	2.40232	1	RN3_tet	1	4.41965e-78	2.82857e-76	1.46617	7.4.177denovo
20220216	7.4.177	RN3	N	tet	39800	4	denovo	0.536298	0.366131	11.2955	13.3184	3.21442	1	RN3_tet	1	4.41965e-78	2.82857e-76	1.46617	7.4.177denovo
20220216	7.4.177	RN3	N	tet	39800	4	denovo	0.294773	0.312972	12.7349	15.1887	2.88625	1	RN3_tet	1	4.41965e-78	2.82857e-76	1.46617	7.4.177denovo
20220216	7.4.177	RN3	N	tet	39800	4	denovo	0.369614	0.507445	12.7275	14.1377	3.54998	1	RN3_tet	1	4.41965e-78	2.82857e-76	1.46617	7.4.177denovo
20220216	7.4.177	RN3	N	tet	39800	4	denovo	0.291839	0.364736	12.7724	14.8356	3.09104	1	RN3_tet	1	4.41965e-78	2.82857e-76	1.46617	7.4.177denovo
20220216	7.4.177	RN3	N	tet	39800	4	denovo	1.22821	0.489562	19.6614	21.2574	2.55924	1	RN3_tet	1	4.41965e-78	2.82857e-76	1.46617	7.4.177denovo
20220216	7.4.177	RN3	N	tet	39800	4	denovo	0.444852	0.402313	16.6021	18.4915	2.91957	1	RN3_tet	1	4.41965e-78	2.82857e-76	1.46617	7.4.177denovo
20220216	7.4.177	RN3	N	tet	39800	4	denovo	0.300452	0.346375	16.3844	18.6327	2.65373	1	RN3_tet	1	4.41965e-78	2.82857e-76	1.46617	7.4.177denovo
20220216	7.4.177	RN3	N	tet	39800	4	denovo	0.165404	0.314105	15.8357	18.3417	2.50491	1	RN3_tet	1	4.41965e-78	2.82857e-76	1.46617	7.4.177denovo
20210616	7.2.066	RP4	P	tet	2666666.6667	2	adapted	1.9584	3.77585	13.7048	13.9149	2.2778	1	RP4_tet	1	1.8657e-86	1.19405e-84	1.49837	7.2.066adapted
20210616	7.2.066	RP4	P	tet	2666666.6667	2	adapted	0.390803	0.569851	6.98723	8.32891	2.90571	1	RP4_tet	1	1.8657e-86	1.19405e-84	1.49837	7.2.066adapted
20210616	7.2.066	RP4	P	tet	2666666.6667	2	adapted	0.472108	0.493981	8.77839	10.3736	2.46492	1	RP4_tet	1	1.8657e-86	1.19405e-84	1.49837	7.2.066adapted
20210616	7.2.066	RP4	P	tet	2666666.6667	2	adapted	0.555256	0.508069	8.13759	9.68189	2.55696	1	RP4_tet	1	1.8657e-86	1.19405e-84	1.49837	7.2.066adapted
20210616	7.2.066	RP4	P	tet	2666666.6667	2	adapted	0.471144	0.524079	7.64934	9.12939	2.75474	1	RP4_tet	1	1.8657e-86	1.19405e-84	1.49837	7.2.066adapted
20210616	7.2.066	RP4	P	tet	2666666.6667	2	adapted	0.372343	0.401903	7.55912	9.5318	2.3449	1	RP4_tet	1	1.8657e-86	1.19405e-84	1.49837	7.2.066adapted
20210616	7.2.066	RP4	P	tet	2666666.6667	2	adapted	0.44439	0.414656	8.59156	10.5107	2.23734	1	RP4_tet	1	1.8657e-86	1.19405e-84	1.49837	7.2.066adapted
20210616	7.2.066	RP4	P	tet	2666666.6667	2	adapted	0.479541	0.498314	7.93933	9.5144	2.55664	1	RP4_tet	1	1.8657e-86	1.19405e-84	1.49837	7.2.066adapted
20210616	7.2.066	RP4	P	tet	2666666.6667	2	adapted	0.370834	0.47682	8.02303	9.63839	2.84959	1	RP4_tet	1	1.8657e-86	1.19405e-84	1.49837	7.2.066adapted
20210616	7.2.066	RP4	P	tet	2666666.6667	2	adapted	0.492908	0.532238	7.6542	9.09241	2.90286	1	RP4_tet	1	1.8657e-86	1.19405e-84	1.49837	7.2.066adapted
20210616	7.2.066	RP4	P	tet	2666666.6667	2	adapted	0.468531	0.483539	7.88099	9.47742	2.79466	1	RP4_tet	1	1.8657e-86	1.19405e-84	1.49837	7.2.066adapted
20210616	7.2.066	RP4	P	tet	2666666.6667	2	adapted	0.492996	0.478629	8.20282	9.83416	2.66581	1	RP4_tet	1	1.8657e-86	1.19405e-84	1.49837	7.2.066adapted
20210616	7.2.066	RP4	P	tet	2666666.6667	2	adapted	0.547046	0.514837	7.10658	8.59428	2.88634	1	RP4_tet	1	1.8657e-86	1.19405e-84	1.49837	7.2.066adapted
20210616	7.2.066	RP4	P	tet	2666666.6667	2	adapted	0.50849	0.579207	8.05157	9.32516	3.22419	1	RP4_tet	1	1.8657e-86	1.19405e-84	1.49837	7.2.066adapted
20210616	7.2.066	RP4	P	tet	2666666.6667	2	adapted	0.479861	0.50332	8.59391	10.1474	2.65955	1	RP4_tet	1	1.8657e-86	1.19405e-84	1.49837	7.2.066adapted
20210616	7.2.066	RP4	P	tet	2666666.6667	2	adapted	0.54062	0.501544	6.98466	8.49205	3.02313	1	RP4_tet	1	1.8657e-86	1.19405e-84	1.49837	7.2.066adapted
20210616	7.2.066	RP4	P	tet	2666666.6667	2	adapted	0.426807	0.421951	8.35629	10.2235	2.50336	1	RP4_tet	1	1.8657e-86	1.19405e-84	1.49837	7.2.066adapted
20210616	7.2.066	RP4	P	tet	2666666.6667	2	adapted	0.616322	0.523808	8.62511	10.0887	2.87109	1	RP4_tet	1	1.8657e-86	1.19405e-84	1.49837	7.2.066adapted
20210616	7.2.066	RP4	P	tet	2666666.6667	2	adapted	0.504744	0.541365	8.47792	9.89724	2.89568	1	RP4_tet	1	1.8657e-86	1.19405e-84	1.49837	7.2.066adapted
20210616	7.2.066	RP4	P	tet	2666666.6667	2	adapted	0.479878	0.473707	8.13786	9.75585	2.88531	1	RP4_tet	1	1.8657e-86	1.19405e-84	1.49837	7.2.066adapted
20210616	7.2.066	RP4	P	tet	2666666.6667	2	adapted	0.371618	0.330278	8.1341	10.5389	2.30628	1	RP4_tet	1	1.8657e-86	1.19405e-84	1.49837	7.2.066adapted
20210616	7.2.066	RP4	P	tet	2666666.6667	2	adapted	0.479541	0.536738	8.28378	9.70147	2.96674	1	RP4_tet	1	1.8657e-86	1.19405e-84	1.49837	7.2.066adapted
20210616	7.2.066	RP4	P	tet	2666666.6667	2	adapted	0.51684	0.537892	8.17526	9.57096	3.10034	1	RP4_tet	1	1.8657e-86	1.19405e-84	1.49837	7.2.066adapted
20210616	7.2.066	RP4	P	tet	2666666.6667	2	adapted	0.502082	0.44281	8.48104	10.2235	2.84392	1	RP4_tet	1	1.8657e-86	1.19405e-84	1.49837	7.2.066adapted
20210616	7.2.066	RP4	P	tet	2666666.6667	2	adapted	0.418929	0.420748	8.21357	10.08	2.57753	1	RP4_tet	1	1.8657e-86	1.19405e-84	1.49837	7.2.066adapted
20210616	7.2.066	RP4	P	tet	2666666.6667	2	adapted	0.416178	0.467337	8.30259	9.94292	2.92006	1	RP4_tet	1	1.8657e-86	1.19405e-84	1.49837	7.2.066adapted
20210616	7.2.066	RP4	P	tet	2666666.6667	2	adapted	0.449862	0.520228	8.30757	9.72757	3.24069	1	RP4_tet	1	1.8657e-86	1.19405e-84	1.49837	7.2.066adapted
20210616	7.2.066	RP4	P	tet	2666666.6667	2	adapted	0.461389	0.483528	7.82381	9.35779	3.22114	1	RP4_tet	1	1.8657e-86	1.19405e-84	1.49837	7.2.066adapted
20210616	7.2.066	RP4	P	tet	2666666.6667	2	adapted	0.487598	0.507782	8.60906	10.0517	3.3253	1	RP4_tet	1	1.8657e-86	1.19405e-84	1.49837	7.2.066adapted
20210616	7.2.066	RP4	P	tet	2666666.6667	2	adapted	0.355952	0.460147	8.41793	10.093	2.82486	1	RP4_tet	1	1.8657e-86	1.19405e-84	1.49837	7.2.066adapted
20210616	7.2.066	RP4	P	tet	2666666.6667	2	adapted	0.476505	0.471902	8.49121	10.0974	3.01146	1	RP4_tet	1	1.8657e-86	1.19405e-84	1.49837	7.2.066adapted
20210616	7.2.066	RP4	P	tet	2666666.6667	2	adapted	0.489134	0.474023	8.71244	10.2997	3.0784	1	RP4_tet	1	1.8657e-86	1.19405e-84	1.49837	7.2.066adapted
20210616	7.2.066	RP4	P	tet	2666666.6667	2	adapted	0.422162	0.497486	8.26591	9.71452	3.44726	1	RP4_tet	1	1.8657e-86	1.19405e-84	1.49837	7.2.066adapted
20210616	7.2.066	RP4	P	tet	2666666.6667	2	denovo	0.355505	0.351176	10.9701	13.2275	2.3044	1	RP4_tet	1	1.8657e-86	1.19405e-84	1.49837	7.2.066denovo
20210616	7.2.066	RP4	P	tet	2666666.6667	2	denovo	0.607636	0.75838	11.4519	12.4096	3.4435	1	RP4_tet	1	1.8657e-86	1.19405e-84	1.49837	7.2.066denovo
20210616	7.2.066	RP4	P	tet	2666666.6667	2	denovo	0.998061	0.631347	11.7503	12.9926	2.584	1	RP4_tet	1	1.8657e-86	1.19405e-84	1.49837	7.2.066denovo
20210616	7.2.066	RP4	P	tet	2666666.6667	2	denovo	0.798042	0.438313	14.3507	16.1771	1.73786	1	RP4_tet	1	1.8657e-86	1.19405e-84	1.49837	7.2.066denovo
20210616	7.2.066	RP4	P	tet	2666666.6667	2	denovo	2.82291	3.14527	14.4939	14.7262	3.54873	1	RP4_tet	1	1.8657e-86	1.19405e-84	1.49837	7.2.066denovo
20210616	7.2.066	RP4	P	tet	2666666.6667	2	denovo	0.44863	0.5351	10.7038	12.1138	3.08554	1	RP4_tet	1	1.8657e-86	1.19405e-84	1.49837	7.2.066denovo
20210616	7.2.066	RP4	P	tet	2666666.6667	2	denovo	1.08333	0.583294	11.0636	12.3944	2.87437	1	RP4_tet	1	1.8657e-86	1.19405e-84	1.49837	7.2.066denovo
20210616	7.2.066	RP4	P	tet	2666666.6667	2	denovo	0.378516	0.463353	12.1204	13.8148	2.56708	1	RP4_tet	1	1.8657e-86	1.19405e-84	1.49837	7.2.066denovo
20210616	7.2.066	RP4	P	tet	2666666.6667	2	denovo	0.264152	0.416158	13.0617	14.9546	2.4339	1	RP4_tet	1	1.8657e-86	1.19405e-84	1.49837	7.2.066denovo
20210616	7.2.066	RP4	P	tet	2666666.6667	2	denovo	0.372986	0.456835	14.0574	15.7986	2.18851	1	RP4_tet	1	1.8657e-86	1.19405e-84	1.49837	7.2.066denovo
20210616	7.2.066	RP4	P	tet	2666666.6667	2	denovo	0.464409	0.594308	17.4588	18.8026	1.95808	1	RP4_tet	1	1.8657e-86	1.19405e-84	1.49837	7.2.066denovo
20210616	7.2.066	RP4	P	tet	2666666.6667	2	denovo	0.473498	0.533671	11.9158	13.3254	3.06339	1	RP4_tet	1	1.8657e-86	1.19405e-84	1.49837	7.2.066denovo
20210616	7.2.066	RP4	P	tet	2666666.6667	2	denovo	0.399794	0.441911	13.9004	15.7094	1.93794	1	RP4_tet	1	1.8657e-86	1.19405e-84	1.49837	7.2.066denovo
20210616	7.2.066	RP4	P	tet	2666666.6667	2	denovo	0.591489	0.528062	10.8492	12.2922	2.95718	1	RP4_tet	1	1.8657e-86	1.19405e-84	1.49837	7.2.066denovo
20210616	7.2.066	RP4	P	tet	2666666.6667	2	denovo	0.641997	0.613673	13.4099	14.6697	2.70705	1	RP4_tet	1	1.8657e-86	1.19405e-84	1.49837	7.2.066denovo
20210616	7.2.066	RP4	P	tet	2666666.6667	2	denovo	0.360547	0.457601	10.6444	12.3248	2.81626	1	RP4_tet	1	1.8657e-86	1.19405e-84	1.49837	7.2.066denovo
20210616	7.2.066	RP4	P	tet	2666666.6667	2	denovo	1.43269	1.21546	13.7532	14.339	3.47462	1	RP4_tet	1	1.8657e-86	1.19405e-84	1.49837	7.2.066denovo
20210616	7.2.066	RP4	P	tet	2666666.6667	2	denovo	0.446733	0.50102	13.4341	15.0134	2.3816	1	RP4_tet	1	1.8657e-86	1.19405e-84	1.49837	7.2.066denovo
20210616	7.2.066	RP4	P	tet	2666666.6667	2	denovo	0.469729	0.493179	12.1315	13.7278	2.47058	1	RP4_tet	1	1.8657e-86	1.19405e-84	1.49837	7.2.066denovo
20210616	7.2.066	RP4	P	tet	2666666.6667	2	denovo	0.496731	0.351197	12.7905	15.0699	1.65964	1	RP4_tet	1	1.8657e-86	1.19405e-84	1.49837	7.2.066denovo
20210616	7.2.066	RP4	P	tet	2666666.6667	2	denovo	0.421884	0.47465	12.1791	13.817	2.71367	1	RP4_tet	1	1.8657e-86	1.19405e-84	1.49837	7.2.066denovo
20210616	7.2.066	RP4	P	tet	2666666.6667	2	denovo	0.27858	0.35571	11.0162	13.2667	1.82907	1	RP4_tet	1	1.8657e-86	1.19405e-84	1.49837	7.2.066denovo
20210616	7.2.066	RP4	P	tet	2666666.6667	2	denovo	0.48314	0.713758	13.4406	14.4195	3.64619	1	RP4_tet	1	1.8657e-86	1.19405e-84	1.49837	7.2.066denovo
20210617	7.2.067	RP4	P	tet	3166666.6667	1	adapted	0.405031	0.44371	7.90855	9.5	3.60947	1	RP4_tet	1	1.8657e-86	1.19405e-84	1.49837	7.2.067adapted
20210617	7.2.067	RP4	P	tet	3166666.6667	1	adapted	0.268562	0.319412	7.95816	10.2929	3.18017	1	RP4_tet	1	1.8657e-86	1.19405e-84	1.49837	7.2.067adapted
20210617	7.2.067	RP4	P	tet	3166666.6667	1	adapted	0.244507	0.303728	8.81592	11.3889	2.67251	1	RP4_tet	1	1.8657e-86	1.19405e-84	1.49837	7.2.067adapted
20210617	7.2.067	RP4	P	tet	3166666.6667	1	adapted	0.433235	0.450463	7.52302	9.09596	3.6065	1	RP4_tet	1	1.8657e-86	1.19405e-84	1.49837	7.2.067adapted
20210617	7.2.067	RP4	P	tet	3166666.6667	1	adapted	0.281219	0.3468	8.47699	10.7096	2.80197	1	RP4_tet	1	1.8657e-86	1.19405e-84	1.49837	7.2.067adapted
20210617	7.2.067	RP4	P	tet	3166666.6667	1	adapted	0.397113	0.456274	7.78969	9.2702	3.87827	1	RP4_tet	1	1.8657e-86	1.19405e-84	1.49837	7.2.067adapted
20210617	7.2.067	RP4	P	tet	3166666.6667	1	adapted	0.387156	0.445121	8.26722	9.86364	3.55627	1	RP4_tet	1	1.8657e-86	1.19405e-84	1.49837	7.2.067adapted
20210617	7.2.067	RP4	P	tet	3166666.6667	1	adapted	0.378592	0.430039	7.7494	9.44192	3.39391	1	RP4_tet	1	1.8657e-86	1.19405e-84	1.49837	7.2.067adapted
20210617	7.2.067	RP4	P	tet	3166666.6667	1	adapted	0.348568	0.449757	8.46724	10.1162	3.25387	1	RP4_tet	1	1.8657e-86	1.19405e-84	1.49837	7.2.067adapted
20210617	7.2.067	RP4	P	tet	3166666.6667	1	adapted	0.424605	0.458848	8.52028	10.1313	3.2593	1	RP4_tet	1	1.8657e-86	1.19405e-84	1.49837	7.2.067adapted
20210617	7.2.067	RP4	P	tet	3166666.6667	1	adapted	0.414229	0.421866	7.95237	9.7399	3.09104	1	RP4_tet	1	1.8657e-86	1.19405e-84	1.49837	7.2.067adapted
20210617	7.2.067	RP4	P	tet	3166666.6667	1	adapted	0.41354	0.499111	7.35005	8.78788	3.46999	1	RP4_tet	1	1.8657e-86	1.19405e-84	1.49837	7.2.067adapted
20210617	7.2.067	RP4	P	tet	3166666.6667	1	adapted	0.547237	0.406789	8.36907	10.2551	2.91819	1	RP4_tet	1	1.8657e-86	1.19405e-84	1.49837	7.2.067adapted
20210617	7.2.067	RP4	P	tet	3166666.6667	1	adapted	0.421847	0.389203	7.43648	9.40404	2.93214	1	RP4_tet	1	1.8657e-86	1.19405e-84	1.49837	7.2.067adapted
20210617	7.2.067	RP4	P	tet	3166666.6667	1	adapted	0.578293	0.435742	7.07434	8.83081	2.90879	1	RP4_tet	1	1.8657e-86	1.19405e-84	1.49837	7.2.067adapted
20210617	7.2.067	RP4	P	tet	3166666.6667	1	adapted	0.461338	0.4391	7.36054	9.09343	2.97803	1	RP4_tet	1	1.8657e-86	1.19405e-84	1.49837	7.2.067adapted
20210617	7.2.067	RP4	P	tet	3166666.6667	1	adapted	0.39128	0.368439	7.56553	9.65404	2.84815	1	RP4_tet	1	1.8657e-86	1.19405e-84	1.49837	7.2.067adapted
20210617	7.2.067	RP4	P	tet	3166666.6667	1	adapted	0.417399	0.381533	7.28111	9.31313	2.75205	1	RP4_tet	1	1.8657e-86	1.19405e-84	1.49837	7.2.067adapted
20210617	7.2.067	RP4	P	tet	3166666.6667	1	adapted	0.226417	0.338309	7.77243	10.0354	2.91976	1	RP4_tet	1	1.8657e-86	1.19405e-84	1.49837	7.2.067adapted
20210617	7.2.067	RP4	P	tet	3166666.6667	1	adapted	0.435833	0.378851	7.62146	9.66414	2.78879	1	RP4_tet	1	1.8657e-86	1.19405e-84	1.49837	7.2.067adapted
20210617	7.2.067	RP4	P	tet	3166666.6667	1	adapted	0.496065	0.643317	6.69793	7.74495	3.81478	1	RP4_tet	1	1.8657e-86	1.19405e-84	1.49837	7.2.067adapted
20210617	7.2.067	RP4	P	tet	3166666.6667	1	adapted	0.364391	0.379247	7.80614	9.88131	2.50093	1	RP4_tet	1	1.8657e-86	1.19405e-84	1.49837	7.2.067adapted
20210617	7.2.067	RP4	P	tet	3166666.6667	1	adapted	0.611864	0.423252	7.05446	8.87879	2.82919	1	RP4_tet	1	1.8657e-86	1.19405e-84	1.49837	7.2.067adapted
20210617	7.2.067	RP4	P	tet	3166666.6667	1	adapted	0.548825	0.456468	7.11255	8.77525	3.00048	1	RP4_tet	1	1.8657e-86	1.19405e-84	1.49837	7.2.067adapted
20210617	7.2.067	RP4	P	tet	3166666.6667	1	adapted	1.95492	0.295503	6.28153	8.95202	2.42427	1	RP4_tet	1	1.8657e-86	1.19405e-84	1.49837	7.2.067adapted
20210617	7.2.067	RP4	P	tet	3166666.6667	1	adapted	0.592507	0.429782	7.33228	9.16162	2.54076	1	RP4_tet	1	1.8657e-86	1.19405e-84	1.49837	7.2.067adapted
20210617	7.2.067	RP4	P	tet	3166666.6667	1	adapted	0.276582	0.352627	7.93941	10.1793	2.49352	1	RP4_tet	1	1.8657e-86	1.19405e-84	1.49837	7.2.067adapted
20210617	7.2.067	RP4	P	tet	3166666.6667	1	adapted	2.0901	0.320535	6.57667	9.0101	2.62972	1	RP4_tet	1	1.8657e-86	1.19405e-84	1.49837	7.2.067adapted
20210617	7.2.067	RP4	P	tet	3166666.6667	1	adapted	0.369697	0.490398	7.76255	9.31818	2.91057	1	RP4_tet	1	1.8657e-86	1.19405e-84	1.49837	7.2.067adapted
20210617	7.2.067	RP4	P	tet	3166666.6667	1	adapted	0.582176	0.470437	7.33343	8.9697	2.84251	1	RP4_tet	1	1.8657e-86	1.19405e-84	1.49837	7.2.067adapted
20210617	7.2.067	RP4	P	tet	3166666.6667	1	adapted	0.247782	0.249104	7.74725	10.9419	2.23755	1	RP4_tet	1	1.8657e-86	1.19405e-84	1.49837	7.2.067adapted
20210617	7.2.067	RP4	P	tet	3166666.6667	1	adapted	0.444737	0.389693	7.55567	9.55303	2.71808	1	RP4_tet	1	1.8657e-86	1.19405e-84	1.49837	7.2.067adapted
20210617	7.2.067	RP4	P	tet	3166666.6667	1	adapted	0.436416	0.536073	7.09827	8.5404	2.73708	1	RP4_tet	1	1.8657e-86	1.19405e-84	1.49837	7.2.067adapted
20210617	7.2.067	RP4	P	tet	3166666.6667	1	adapted	0.348118	0.334291	8.30676	10.6894	2.20154	1	RP4_tet	1	1.8657e-86	1.19405e-84	1.49837	7.2.067adapted
20210617	7.2.067	RP4	P	tet	3166666.6667	1	denovo	0.370655	0.41136	12.4731	14.2727	3.20809	1	RP4_tet	1	1.8657e-86	1.19405e-84	1.49837	7.2.067denovo
20210617	7.2.067	RP4	P	tet	3166666.6667	1	denovo	0.405861	0.570875	14.4711	15.7626	3.30869	1	RP4_tet	1	1.8657e-86	1.19405e-84	1.49837	7.2.067denovo
20210617	7.2.067	RP4	P	tet	3166666.6667	1	denovo	0.493227	0.539588	13.917	15.2652	3.3673	1	RP4_tet	1	1.8657e-86	1.19405e-84	1.49837	7.2.067denovo
20210617	7.2.067	RP4	P	tet	3166666.6667	1	denovo	0.527713	0.570073	15.9566	17.2071	3.43472	1	RP4_tet	1	1.8657e-86	1.19405e-84	1.49837	7.2.067denovo
20210617	7.2.067	RP4	P	tet	3166666.6667	1	denovo	0.403041	0.550885	17.7383	19.1566	2.61598	1	RP4_tet	1	1.8657e-86	1.19405e-84	1.49837	7.2.067denovo
20210617	7.2.067	RP4	P	tet	3166666.6667	1	denovo	0.4969	0.580228	13.5381	14.7071	3.79901	1	RP4_tet	1	1.8657e-86	1.19405e-84	1.49837	7.2.067denovo
20210617	7.2.067	RP4	P	tet	3166666.6667	1	denovo	0.41882	0.572111	16.2896	17.6288	2.92531	1	RP4_tet	1	1.8657e-86	1.19405e-84	1.49837	7.2.067denovo
20210617	7.2.067	RP4	P	tet	3166666.6667	1	denovo	0.283829	0.508474	15.1863	16.6465	3.18364	1	RP4_tet	1	1.8657e-86	1.19405e-84	1.49837	7.2.067denovo
20210617	7.2.067	RP4	P	tet	3166666.6667	1	denovo	0.52094	0.551292	16.5365	17.9268	2.90842	1	RP4_tet	1	1.8657e-86	1.19405e-84	1.49837	7.2.067denovo
20210617	7.2.067	RP4	P	tet	3166666.6667	1	denovo	0.45746	0.490709	13.7248	15.2298	3.23257	1	RP4_tet	1	1.8657e-86	1.19405e-84	1.49837	7.2.067denovo
20210617	7.2.067	RP4	P	tet	3166666.6667	1	denovo	0.371003	0.442652	12.689	14.3788	3.14461	1	RP4_tet	1	1.8657e-86	1.19405e-84	1.49837	7.2.067denovo
20210617	7.2.067	RP4	P	tet	3166666.6667	1	denovo	0.52436	0.68328	16.3253	17.3889	3.41646	1	RP4_tet	1	1.8657e-86	1.19405e-84	1.49837	7.2.067denovo
20210617	7.2.067	RP4	P	tet	3166666.6667	1	denovo	2.08917	0.452461	15.5149	16.7879	3.72268	1	RP4_tet	1	1.8657e-86	1.19405e-84	1.49837	7.2.067denovo
20210616	7.2.069	RP4	P	tet	180000	3	adapted	0.426101	0.6184	7.95741	9.12504	3.39944	1	RP4_tet	1	1.8657e-86	1.19405e-84	1.49837	7.2.069adapted
20210616	7.2.069	RP4	P	tet	180000	3	adapted	0.446237	0.474363	9.59491	11.2328	2.7518	1	RP4_tet	1	1.8657e-86	1.19405e-84	1.49837	7.2.069adapted
20210616	7.2.069	RP4	P	tet	180000	3	adapted	0.369184	0.432351	10.1537	11.992	2.25985	1	RP4_tet	1	1.8657e-86	1.19405e-84	1.49837	7.2.069adapted
20210616	7.2.069	RP4	P	tet	180000	3	adapted	0.44863	0.408915	9.74747	11.6983	2.12454	1	RP4_tet	1	1.8657e-86	1.19405e-84	1.49837	7.2.069adapted
20210616	7.2.069	RP4	P	tet	180000	3	adapted	0.806176	0.656548	8.55756	9.70147	3.061	1	RP4_tet	1	1.8657e-86	1.19405e-84	1.49837	7.2.069adapted
20210616	7.2.069	RP4	P	tet	180000	3	adapted	0.526511	0.470931	9.31313	10.9696	2.64854	1	RP4_tet	1	1.8657e-86	1.19405e-84	1.49837	7.2.069adapted
20210616	7.2.069	RP4	P	tet	180000	3	adapted	0.252485	0.378119	9.66463	11.7483	2.51115	1	RP4_tet	1	1.8657e-86	1.19405e-84	1.49837	7.2.069adapted
20210616	7.2.069	RP4	P	tet	180000	3	adapted	0.817473	0.580958	8.83093	10.1691	2.69351	1	RP4_tet	1	1.8657e-86	1.19405e-84	1.49837	7.2.069adapted
20210616	7.2.069	RP4	P	tet	180000	3	adapted	0.318335	0.413291	10.9922	12.9251	2.02518	1	RP4_tet	1	1.8657e-86	1.19405e-84	1.49837	7.2.069adapted
20210616	7.2.069	RP4	P	tet	180000	3	adapted	1.57902	0.967226	8.92089	9.64056	3.65034	1	RP4_tet	1	1.8657e-86	1.19405e-84	1.49837	7.2.069adapted
20210616	7.2.069	RP4	P	tet	180000	3	adapted	0.408301	0.473316	9.83495	11.4938	2.54371	1	RP4_tet	1	1.8657e-86	1.19405e-84	1.49837	7.2.069adapted
20210616	7.2.069	RP4	P	tet	180000	3	adapted	1.3443	0.880446	8.68029	9.46872	3.66123	1	RP4_tet	1	1.8657e-86	1.19405e-84	1.49837	7.2.069adapted
20210616	7.2.069	RP4	P	tet	180000	3	adapted	0.219071	0.410305	5.97352	7.67634	3.50579	1	RP4_tet	1	1.8657e-86	1.19405e-84	1.49837	7.2.069adapted
20210616	7.2.069	RP4	P	tet	180000	3	adapted	0.544767	0.486534	8.06976	9.64274	2.92827	1	RP4_tet	1	1.8657e-86	1.19405e-84	1.49837	7.2.069adapted
20210616	7.2.069	RP4	P	tet	180000	3	adapted	0.543412	0.431303	9.71432	11.5613	2.18122	1	RP4_tet	1	1.8657e-86	1.19405e-84	1.49837	7.2.069adapted
20210616	7.2.069	RP4	P	tet	180000	3	adapted	0.257321	0.356759	10.72	12.9556	2.13624	1	RP4_tet	1	1.8657e-86	1.19405e-84	1.49837	7.2.069adapted
20210616	7.2.069	RP4	P	tet	180000	3	adapted	0.477512	0.645295	9.2495	10.4041	3.18479	1	RP4_tet	1	1.8657e-86	1.19405e-84	1.49837	7.2.069adapted
20210616	7.2.069	RP4	P	tet	180000	3	adapted	0.677492	0.723744	12.9086	13.9845	2.7447	1	RP4_tet	1	1.8657e-86	1.19405e-84	1.49837	7.2.069adapted
20210616	7.2.069	RP4	P	tet	180000	3	adapted	0.785112	0.795518	9.83729	10.7064	3.69272	1	RP4_tet	1	1.8657e-86	1.19405e-84	1.49837	7.2.069adapted
20210616	7.2.069	RP4	P	tet	180000	3	adapted	0.419324	0.448334	9.40648	11.1676	2.47027	1	RP4_tet	1	1.8657e-86	1.19405e-84	1.49837	7.2.069adapted
20210616	7.2.069	RP4	P	tet	180000	3	adapted	0.49795	0.459211	10.0346	11.7483	2.52088	1	RP4_tet	1	1.8657e-86	1.19405e-84	1.49837	7.2.069adapted
20210616	7.2.069	RP4	P	tet	180000	3	adapted	0.542463	0.533097	8.89276	10.291	3.14734	1	RP4_tet	1	1.8657e-86	1.19405e-84	1.49837	7.2.069adapted
20210616	7.2.069	RP4	P	tet	180000	3	adapted	0.430754	0.480312	9.73313	11.3351	2.83869	1	RP4_tet	1	1.8657e-86	1.19405e-84	1.49837	7.2.069adapted
20210616	7.2.069	RP4	P	tet	180000	3	adapted	0.568496	0.480296	9.14326	10.7543	2.80186	1	RP4_tet	1	1.8657e-86	1.19405e-84	1.49837	7.2.069adapted
20210616	7.2.069	RP4	P	tet	180000	3	adapted	0.451896	0.444092	10.2752	12.0355	2.61439	1	RP4_tet	1	1.8657e-86	1.19405e-84	1.49837	7.2.069adapted
20210616	7.2.069	RP4	P	tet	180000	3	adapted	0.520964	0.524018	11.4244	12.899	2.80253	1	RP4_tet	1	1.8657e-86	1.19405e-84	1.49837	7.2.069adapted
20210616	7.2.069	RP4	P	tet	180000	3	adapted	0.508019	0.52707	9.17657	10.5977	3.13128	1	RP4_tet	1	1.8657e-86	1.19405e-84	1.49837	7.2.069adapted
20210616	7.2.069	RP4	P	tet	180000	3	adapted	0.344701	0.456021	12.2164	13.8975	2.84285	1	RP4_tet	1	1.8657e-86	1.19405e-84	1.49837	7.2.069adapted
20210616	7.2.069	RP4	P	tet	180000	3	denovo	0.362291	0.500664	10.6646	12.2291	2.61576	1	RP4_tet	1	1.8657e-86	1.19405e-84	1.49837	7.2.069denovo
20210616	7.2.069	RP4	P	tet	180000	3	denovo	0.371777	0.489832	12.229	13.8279	2.62003	1	RP4_tet	1	1.8657e-86	1.19405e-84	1.49837	7.2.069denovo
20210616	7.2.069	RP4	P	tet	180000	3	denovo	0.750509	0.440589	11.0126	12.8229	2.15598	1	RP4_tet	1	1.8657e-86	1.19405e-84	1.49837	7.2.069denovo
20210616	7.2.069	RP4	P	tet	180000	3	denovo	0.785343	0.473207	11.6104	13.2928	2.22814	1	RP4_tet	1	1.8657e-86	1.19405e-84	1.49837	7.2.069denovo
20210616	7.2.069	RP4	P	tet	180000	3	denovo	0.42378	0.468896	9.90864	11.4177	3.48273	1	RP4_tet	1	1.8657e-86	1.19405e-84	1.49837	7.2.069denovo
20210616	7.2.069	RP4	P	tet	180000	3	denovo	0.933823	0.726767	15.4115	16.5121	2.05697	1	RP4_tet	1	1.8657e-86	1.19405e-84	1.49837	7.2.069denovo
20210616	7.2.069	RP4	P	tet	180000	3	denovo	0.567656	0.710285	15.9373	17.0385	2.63588	1	RP4_tet	1	1.8657e-86	1.19405e-84	1.49837	7.2.069denovo
20210616	7.2.069	RP4	P	tet	180000	3	denovo	3.04944	1.44369	11.1086	11.5613	4.15165	1	RP4_tet	1	1.8657e-86	1.19405e-84	1.49837	7.2.069denovo
20210616	7.2.069	RP4	P	tet	180000	3	denovo	0.919321	0.651381	10.0578	11.2589	2.52854	1	RP4_tet	1	1.8657e-86	1.19405e-84	1.49837	7.2.069denovo
20210616	7.2.069	RP4	P	tet	180000	3	denovo	2.16627	0.90451	12.7852	13.6386	2.93017	1	RP4_tet	1	1.8657e-86	1.19405e-84	1.49837	7.2.069denovo
20210616	7.2.069	RP4	P	tet	180000	3	denovo	1.62927	0.760391	16.1318	17.1777	2.30901	1	RP4_tet	1	1.8657e-86	1.19405e-84	1.49837	7.2.069denovo
20210616	7.2.069	RP4	P	tet	180000	3	denovo	0.605861	0.608248	18.1743	19.4899	1.62818	1	RP4_tet	1	1.8657e-86	1.19405e-84	1.49837	7.2.069denovo
20210616	7.2.069	RP4	P	tet	180000	3	denovo	0.54062	0.400354	11.274	13.2732	1.88365	1	RP4_tet	1	1.8657e-86	1.19405e-84	1.49837	7.2.069denovo
20210616	7.2.069	RP4	P	tet	180000	3	denovo	0.523416	0.478756	9.99052	11.6483	2.28964	1	RP4_tet	1	1.8657e-86	1.19405e-84	1.49837	7.2.069denovo
20210616	7.2.069	RP4	P	tet	180000	3	denovo	0.32683	0.41401	12.8263	14.7589	1.83322	1	RP4_tet	1	1.8657e-86	1.19405e-84	1.49837	7.2.069denovo
20210616	7.2.069	RP4	P	tet	180000	3	denovo	0.486632	0.54031	12.5103	13.9888	2.06193	1	RP4_tet	1	1.8657e-86	1.19405e-84	1.49837	7.2.069denovo
20210616	7.2.069	RP4	P	tet	180000	3	denovo	1.39043	0.643101	12.638	13.867	2.50673	1	RP4_tet	1	1.8657e-86	1.19405e-84	1.49837	7.2.069denovo
20210616	7.2.069	RP4	P	tet	180000	3	denovo	0.339288	0.3597	11.9252	14.1433	2.05297	1	RP4_tet	1	1.8657e-86	1.19405e-84	1.49837	7.2.069denovo
20210616	7.2.069	RP4	P	tet	180000	3	denovo	0.956718	0.471209	12.5252	14.2237	1.84157	1	RP4_tet	1	1.8657e-86	1.19405e-84	1.49837	7.2.069denovo
20210616	7.2.069	RP4	P	tet	180000	3	denovo	0.335086	0.475099	15.3101	16.9928	2.05249	1	RP4_tet	1	1.8657e-86	1.19405e-84	1.49837	7.2.069denovo
20210617	7.2.070	RP4	P	tet	7833333.3333	4	adapted	0.767989	0.649942	7.50747	8.70202	2.65698	1	RP4_tet	1	1.8657e-86	1.19405e-84	1.49837	7.2.070adapted
20210617	7.2.070	RP4	P	tet	7833333.3333	4	adapted	0.394329	0.401162	8.08614	10.0707	2.15493	1	RP4_tet	1	1.8657e-86	1.19405e-84	1.49837	7.2.070adapted
20210617	7.2.070	RP4	P	tet	7833333.3333	4	adapted	0.444655	0.414954	8.75243	10.6616	2.40524	1	RP4_tet	1	1.8657e-86	1.19405e-84	1.49837	7.2.070adapted
20210617	7.2.070	RP4	P	tet	7833333.3333	4	adapted	0.602647	0.525099	8.16375	9.65657	2.53219	1	RP4_tet	1	1.8657e-86	1.19405e-84	1.49837	7.2.070adapted
20210617	7.2.070	RP4	P	tet	7833333.3333	4	adapted	0.418497	0.360604	7.4345	9.64646	2.00543	1	RP4_tet	1	1.8657e-86	1.19405e-84	1.49837	7.2.070adapted
20210617	7.2.070	RP4	P	tet	7833333.3333	4	adapted	0.373736	0.4407	7.20462	8.9798	2.53403	1	RP4_tet	1	1.8657e-86	1.19405e-84	1.49837	7.2.070adapted
20210617	7.2.070	RP4	P	tet	7833333.3333	4	adapted	0.682461	0.434715	7.37931	9.17424	2.63614	1	RP4_tet	1	1.8657e-86	1.19405e-84	1.49837	7.2.070adapted
20210617	7.2.070	RP4	P	tet	7833333.3333	4	adapted	0.594835	0.502749	7.56303	9.12879	2.48255	1	RP4_tet	1	1.8657e-86	1.19405e-84	1.49837	7.2.070adapted
20210617	7.2.070	RP4	P	tet	7833333.3333	4	adapted	0.363988	0.482263	6.82504	8.42677	2.74468	1	RP4_tet	1	1.8657e-86	1.19405e-84	1.49837	7.2.070adapted
20210617	7.2.070	RP4	P	tet	7833333.3333	4	adapted	0.413193	0.553492	8.14966	9.5404	2.81572	1	RP4_tet	1	1.8657e-86	1.19405e-84	1.49837	7.2.070adapted
20210617	7.2.070	RP4	P	tet	7833333.3333	4	adapted	0.48728	0.441374	8.4657	10.149	3.25108	1	RP4_tet	1	1.8657e-86	1.19405e-84	1.49837	7.2.070adapted
20210617	7.2.070	RP4	P	tet	7833333.3333	4	adapted	0.465761	0.52445	8.03648	9.49495	2.89191	1	RP4_tet	1	1.8657e-86	1.19405e-84	1.49837	7.2.070adapted
20210617	7.2.070	RP4	P	tet	7833333.3333	4	adapted	0.335918	0.393127	7.95078	9.93434	2.68949	1	RP4_tet	1	1.8657e-86	1.19405e-84	1.49837	7.2.070adapted
20210617	7.2.070	RP4	P	tet	7833333.3333	4	adapted	0.570488	0.487071	7.64267	9.18434	3.08431	1	RP4_tet	1	1.8657e-86	1.19405e-84	1.49837	7.2.070adapted
20210617	7.2.070	RP4	P	tet	7833333.3333	4	adapted	0.525324	0.408639	8.68451	10.6212	2.35562	1	RP4_tet	1	1.8657e-86	1.19405e-84	1.49837	7.2.070adapted
20210617	7.2.070	RP4	P	tet	7833333.3333	4	adapted	0.50849	0.38362	6.39715	8.44444	2.57221	1	RP4_tet	1	1.8657e-86	1.19405e-84	1.49837	7.2.070adapted
20210617	7.2.070	RP4	P	tet	7833333.3333	4	adapted	0.596769	0.750596	7.65857	8.62879	3.29892	1	RP4_tet	1	1.8657e-86	1.19405e-84	1.49837	7.2.070adapted
20210617	7.2.070	RP4	P	tet	7833333.3333	4	adapted	0.510365	0.464646	8.65094	10.298	2.9483	1	RP4_tet	1	1.8657e-86	1.19405e-84	1.49837	7.2.070adapted
20210617	7.2.070	RP4	P	tet	7833333.3333	4	adapted	0.629754	0.545473	7.44596	8.81313	3.11168	1	RP4_tet	1	1.8657e-86	1.19405e-84	1.49837	7.2.070adapted
20210617	7.2.070	RP4	P	tet	7833333.3333	4	adapted	0.6847	0.568439	7.76424	9.03535	3.39627	1	RP4_tet	1	1.8657e-86	1.19405e-84	1.49837	7.2.070adapted
20210617	7.2.070	RP4	P	tet	7833333.3333	4	adapted	0.284765	0.390082	7.67865	9.58838	3.18664	1	RP4_tet	1	1.8657e-86	1.19405e-84	1.49837	7.2.070adapted
20210617	7.2.070	RP4	P	tet	7833333.3333	4	adapted	0.505112	0.496987	8.66664	10.1515	3.2643	1	RP4_tet	1	1.8657e-86	1.19405e-84	1.49837	7.2.070adapted
20210617	7.2.070	RP4	P	tet	7833333.3333	4	adapted	0.42603	0.499614	7.26396	8.65404	3.70988	1	RP4_tet	1	1.8657e-86	1.19405e-84	1.49837	7.2.070adapted
20210617	7.2.070	RP4	P	tet	7833333.3333	4	adapted	0.537372	0.462772	8.29132	9.89141	3.23553	1	RP4_tet	1	1.8657e-86	1.19405e-84	1.49837	7.2.070adapted
20210617	7.2.070	RP4	P	tet	7833333.3333	4	adapted	0.538916	0.524236	8.14253	9.49242	3.55815	1	RP4_tet	1	1.8657e-86	1.19405e-84	1.49837	7.2.070adapted
20210617	7.2.070	RP4	P	tet	7833333.3333	4	adapted	0.439466	0.468976	10.1644	11.7727	3.08072	1	RP4_tet	1	1.8657e-86	1.19405e-84	1.49837	7.2.070adapted
20210617	7.2.070	RP4	P	tet	7833333.3333	4	adapted	0.421847	0.437772	8.20591	9.89394	3.26119	1	RP4_tet	1	1.8657e-86	1.19405e-84	1.49837	7.2.070adapted
20210617	7.2.070	RP4	P	tet	7833333.3333	4	adapted	0.255342	0.305478	8.62846	11.1616	2.76327	1	RP4_tet	1	1.8657e-86	1.19405e-84	1.49837	7.2.070adapted
20210617	7.2.070	RP4	P	tet	7833333.3333	4	adapted	0.469881	0.486621	8.13393	9.57576	3.62865	1	RP4_tet	1	1.8657e-86	1.19405e-84	1.49837	7.2.070adapted
20210617	7.2.070	RP4	P	tet	7833333.3333	4	adapted	0.54062	0.457165	8.6319	10.1869	3.582	1	RP4_tet	1	1.8657e-86	1.19405e-84	1.49837	7.2.070adapted
20210617	7.2.070	RP4	P	tet	7833333.3333	4	adapted	0.436099	0.464575	9.07847	10.6288	3.44067	1	RP4_tet	1	1.8657e-86	1.19405e-84	1.49837	7.2.070adapted
20210617	7.2.070	RP4	P	tet	7833333.3333	4	denovo	0.397231	0.580507	14.857	16.0934	3.47053	1	RP4_tet	1	1.8657e-86	1.19405e-84	1.49837	7.2.070denovo
20210617	7.2.070	RP4	P	tet	7833333.3333	4	denovo	0.497079	0.534167	18.4648	19.9495	2.28114	1	RP4_tet	1	1.8657e-86	1.19405e-84	1.49837	7.2.070denovo
20210617	7.2.070	RP4	P	tet	7833333.3333	4	denovo	0.478763	0.634147	16.8877	18.0783	3.06247	1	RP4_tet	1	1.8657e-86	1.19405e-84	1.49837	7.2.070denovo
20210617	7.2.070	RP4	P	tet	7833333.3333	4	denovo	0.564645	0.534595	13.9651	15.3662	3.13273	1	RP4_tet	1	1.8657e-86	1.19405e-84	1.49837	7.2.070denovo
20210617	7.2.070	RP4	P	tet	7833333.3333	4	denovo	0.430722	0.509828	13.1917	14.6313	3.30161	1	RP4_tet	1	1.8657e-86	1.19405e-84	1.49837	7.2.070denovo
20210617	7.2.070	RP4	P	tet	7833333.3333	4	denovo	0.587823	0.744677	14.2094	15.0707	4.11451	1	RP4_tet	1	1.8657e-86	1.19405e-84	1.49837	7.2.070denovo
20210617	7.2.070	RP4	P	tet	7833333.3333	4	denovo	0.478178	0.527242	14.1197	15.5253	3.20995	1	RP4_tet	1	1.8657e-86	1.19405e-84	1.49837	7.2.070denovo
20210617	7.2.070	RP4	P	tet	7833333.3333	4	denovo	1.96919	0.88003	15.929	16.6641	4.0892	1	RP4_tet	1	1.8657e-86	1.19405e-84	1.49837	7.2.070denovo
20210617	7.2.070	RP4	P	tet	7833333.3333	4	denovo	0.405169	0.47298	16.4385	18.1086	2.42562	1	RP4_tet	1	1.8657e-86	1.19405e-84	1.49837	7.2.070denovo
20210617	7.2.070	RP4	P	tet	7833333.3333	4	denovo	0.603748	0.726237	17.5965	18.6338	3.10395	1	RP4_tet	1	1.8657e-86	1.19405e-84	1.49837	7.2.070denovo
20210617	7.2.070	RP4	P	tet	7833333.3333	4	denovo	0.412477	0.56489	17.4623	18.8535	2.5331	1	RP4_tet	1	1.8657e-86	1.19405e-84	1.49837	7.2.070denovo
20210617	7.2.070	RP4	P	tet	7833333.3333	4	denovo	0.476554	0.533604	20.0626	21.5606	1.98592	1	RP4_tet	1	1.8657e-86	1.19405e-84	1.49837	7.2.070denovo
20210617	7.2.070	RP4	P	tet	7833333.3333	4	denovo	0.426658	0.507549	16.4122	17.9419	2.71292	1	RP4_tet	1	1.8657e-86	1.19405e-84	1.49837	7.2.070denovo
20220427	7.4.241	RP4	P	tet	500000	6	adapted	0.276852	0.351077	9.56027	11.79	2.66579	1	RP4_tet	1	1.8657e-86	1.19405e-84	1.49837	7.4.241adapted
20220427	7.4.241	RP4	P	tet	500000	6	adapted	0.261298	0.355275	9.90497	12.1044	2.65732	1	RP4_tet	1	1.8657e-86	1.19405e-84	1.49837	7.4.241adapted
20220427	7.4.241	RP4	P	tet	500000	6	adapted	0.396712	0.407233	9.33185	11.2043	2.97224	1	RP4_tet	1	1.8657e-86	1.19405e-84	1.49837	7.4.241adapted
20220427	7.4.241	RP4	P	tet	500000	6	adapted	0.534982	0.587265	10.5528	11.8572	2.94038	1	RP4_tet	1	1.8657e-86	1.19405e-84	1.49837	7.4.241adapted
20220427	7.4.241	RP4	P	tet	500000	6	adapted	0.360387	0.46978	9.63594	11.2571	2.9877	1	RP4_tet	1	1.8657e-86	1.19405e-84	1.49837	7.4.241adapted
20220427	7.4.241	RP4	P	tet	500000	6	adapted	0.518211	0.554981	8.77988	10.045	3.63961	1	RP4_tet	1	1.8657e-86	1.19405e-84	1.49837	7.4.241adapted
20220427	7.4.241	RP4	P	tet	500000	6	adapted	0.443253	0.530916	9.62911	11.0363	3.13114	1	RP4_tet	1	1.8657e-86	1.19405e-84	1.49837	7.4.241adapted
20220427	7.4.241	RP4	P	tet	500000	6	adapted	0.656635	0.723855	8.71893	9.68977	3.55425	1	RP4_tet	1	1.8657e-86	1.19405e-84	1.49837	7.4.241adapted
20220427	7.4.241	RP4	P	tet	500000	6	adapted	0.54898	0.609347	8.97918	10.189	3.28619	1	RP4_tet	1	1.8657e-86	1.19405e-84	1.49837	7.4.241adapted
20220427	7.4.241	RP4	P	tet	500000	6	adapted	0.367797	0.395511	9.34954	11.3243	2.65275	1	RP4_tet	1	1.8657e-86	1.19405e-84	1.49837	7.4.241adapted
20220427	7.4.241	RP4	P	tet	500000	6	adapted	0.406481	0.534794	8.90841	10.3066	3.16457	1	RP4_tet	1	1.8657e-86	1.19405e-84	1.49837	7.4.241adapted
20220427	7.4.241	RP4	P	tet	500000	6	adapted	0.867886	0.583656	8.61644	9.91779	2.9649	1	RP4_tet	1	1.8657e-86	1.19405e-84	1.49837	7.4.241adapted
20220427	7.4.241	RP4	P	tet	500000	6	adapted	0.656635	0.555887	9.22172	10.5251	3.40366	1	RP4_tet	1	1.8657e-86	1.19405e-84	1.49837	7.4.241adapted
20220427	7.4.241	RP4	P	tet	500000	6	adapted	0.48544	0.66089	7.96278	9.07051	3.2846	1	RP4_tet	1	1.8657e-86	1.19405e-84	1.49837	7.4.241adapted
20220427	7.4.241	RP4	P	tet	500000	6	adapted	0.423619	0.723017	8.95679	9.93459	3.59016	1	RP4_tet	1	1.8657e-86	1.19405e-84	1.49837	7.4.241adapted
20220427	7.4.241	RP4	P	tet	500000	6	adapted	0.319827	0.562091	7.90376	9.25053	2.99068	1	RP4_tet	1	1.8657e-86	1.19405e-84	1.49837	7.4.241adapted
20220427	7.4.241	RP4	P	tet	500000	6	adapted	1.71055	0.832861	9.52176	10.3426	3.77046	1	RP4_tet	1	1.8657e-86	1.19405e-84	1.49837	7.4.241adapted
20220427	7.4.241	RP4	P	tet	500000	6	adapted	0.329878	0.445943	9.77313	11.4803	2.96496	1	RP4_tet	1	1.8657e-86	1.19405e-84	1.49837	7.4.241adapted
20220427	7.4.241	RP4	P	tet	500000	6	adapted	0.430365	0.483389	9.7508	11.3363	2.88609	1	RP4_tet	1	1.8657e-86	1.19405e-84	1.49837	7.4.241adapted
20220427	7.4.241	RP4	P	tet	500000	6	adapted	0.758257	0.606099	9.26299	10.4842	3.2692	1	RP4_tet	1	1.8657e-86	1.19405e-84	1.49837	7.4.241adapted
20220427	7.4.241	RP4	P	tet	500000	6	adapted	0.222139	0.551382	7.74395	9.11131	3.01296	1	RP4_tet	1	1.8657e-86	1.19405e-84	1.49837	7.4.241adapted
20220427	7.4.241	RP4	P	tet	500000	6	adapted	1.0188	0.742991	8.33334	9.33213	3.26101	1	RP4_tet	1	1.8657e-86	1.19405e-84	1.49837	7.4.241adapted
20220427	7.4.241	RP4	P	tet	500000	6	adapted	1.00081	0.599181	8.81798	10.117	2.68156	1	RP4_tet	1	1.8657e-86	1.19405e-84	1.49837	7.4.241adapted
20220427	7.4.241	RP4	P	tet	500000	6	adapted	0.276852	0.368302	7.67094	9.79778	2.53766	1	RP4_tet	1	1.8657e-86	1.19405e-84	1.49837	7.4.241adapted
20220427	7.4.241	RP4	P	tet	500000	6	adapted	0.54062	0.503276	7.50167	8.9961	3.04073	1	RP4_tet	1	1.8657e-86	1.19405e-84	1.49837	7.4.241adapted
20220427	7.4.241	RP4	P	tet	500000	6	adapted	0.737053	0.504356	8.30882	9.85059	2.72303	1	RP4_tet	1	1.8657e-86	1.19405e-84	1.49837	7.4.241adapted
20220427	7.4.241	RP4	P	tet	500000	6	adapted	0.561618	0.635634	7.2934	8.42964	3.35615	1	RP4_tet	1	1.8657e-86	1.19405e-84	1.49837	7.4.241adapted
20220427	7.4.241	RP4	P	tet	500000	6	adapted	0.761393	0.641261	8.93405	10.1074	3.03162	1	RP4_tet	1	1.8657e-86	1.19405e-84	1.49837	7.4.241adapted
20220427	7.4.241	RP4	P	tet	500000	6	adapted	0.395262	0.505006	8.22638	9.74737	2.85554	1	RP4_tet	1	1.8657e-86	1.19405e-84	1.49837	7.4.241adapted
20220427	7.4.241	RP4	P	tet	500000	6	denovo	0.366804	0.412055	15.7197	17.6514	2.21417	1	RP4_tet	1	1.8657e-86	1.19405e-84	1.49837	7.4.241denovo
20220427	7.4.241	RP4	P	tet	500000	6	denovo	0.246857	0.4015	11.3236	13.2349	2.93248	1	RP4_tet	1	1.8657e-86	1.19405e-84	1.49837	7.4.241denovo
20220427	7.4.241	RP4	P	tet	500000	6	denovo	0.380239	0.44773	12.3765	14.0798	2.92929	1	RP4_tet	1	1.8657e-86	1.19405e-84	1.49837	7.4.241denovo
20220427	7.4.241	RP4	P	tet	500000	6	denovo	0.260412	0.349778	14.0722	16.3072	2.47505	1	RP4_tet	1	1.8657e-86	1.19405e-84	1.49837	7.4.241denovo
20220427	7.4.241	RP4	P	tet	500000	6	denovo	0.315185	0.311236	11.9047	14.4326	2.55603	1	RP4_tet	1	1.8657e-86	1.19405e-84	1.49837	7.4.241denovo
20220427	7.4.241	RP4	P	tet	500000	6	denovo	0.273059	0.460382	12.0784	13.7438	2.90581	1	RP4_tet	1	1.8657e-86	1.19405e-84	1.49837	7.4.241denovo
20220427	7.4.241	RP4	P	tet	500000	6	denovo	0.243095	0.415324	12.0029	13.883	2.63333	1	RP4_tet	1	1.8657e-86	1.19405e-84	1.49837	7.4.241denovo
20220427	7.4.241	RP4	P	tet	500000	6	denovo	0.275115	0.377424	11.9378	13.9406	2.96844	1	RP4_tet	1	1.8657e-86	1.19405e-84	1.49837	7.4.241denovo
20220427	7.4.241	RP4	P	tet	500000	6	denovo	0.270032	0.390694	11.0224	12.9469	3.09467	1	RP4_tet	1	1.8657e-86	1.19405e-84	1.49837	7.4.241denovo
20220506	7.4.252	RP4	P	tet	5800000	7	adapted	0.514994	0.491583	8.78515	10.3157	3.03301	1	RP4_tet	1	1.8657e-86	1.19405e-84	1.49837	7.4.252adapted
20220506	7.4.252	RP4	P	tet	5800000	7	adapted	0.455624	0.470121	8.22374	9.81211	3.15148	1	RP4_tet	1	1.8657e-86	1.19405e-84	1.49837	7.4.252adapted
20220506	7.4.252	RP4	P	tet	5800000	7	adapted	0.467055	0.464519	7.86706	9.45345	3.26845	1	RP4_tet	1	1.8657e-86	1.19405e-84	1.49837	7.4.252adapted
20220506	7.4.252	RP4	P	tet	5800000	7	adapted	0.41814	0.456511	9.82795	11.527	2.73359	1	RP4_tet	1	1.8657e-86	1.19405e-84	1.49837	7.4.252adapted
20220506	7.4.252	RP4	P	tet	5800000	7	adapted	0.478975	0.521766	8.33663	9.73847	3.23939	1	RP4_tet	1	1.8657e-86	1.19405e-84	1.49837	7.4.252adapted
20220506	7.4.252	RP4	P	tet	5800000	7	adapted	0.460415	0.519414	8.68733	10.1185	3.13873	1	RP4_tet	1	1.8657e-86	1.19405e-84	1.49837	7.4.252adapted
20220506	7.4.252	RP4	P	tet	5800000	7	adapted	0.441503	0.448987	8.12497	9.82161	2.97763	1	RP4_tet	1	1.8657e-86	1.19405e-84	1.49837	7.4.252adapted
20220506	7.4.252	RP4	P	tet	5800000	7	adapted	0.406623	0.452165	7.30205	8.99977	2.86513	1	RP4_tet	1	1.8657e-86	1.19405e-84	1.49837	7.4.252adapted
20220506	7.4.252	RP4	P	tet	5800000	7	adapted	0.529431	0.496478	8.63888	10.1423	3.06885	1	RP4_tet	1	1.8657e-86	1.19405e-84	1.49837	7.4.252adapted
20220506	7.4.252	RP4	P	tet	5800000	7	adapted	0.402353	0.449044	8.08475	9.80261	2.84461	1	RP4_tet	1	1.8657e-86	1.19405e-84	1.49837	7.4.252adapted
20220506	7.4.252	RP4	P	tet	5800000	7	adapted	0.453126	0.416746	7.61817	9.49857	2.5655	1	RP4_tet	1	1.8657e-86	1.19405e-84	1.49837	7.4.252adapted
20220506	7.4.252	RP4	P	tet	5800000	7	adapted	0.47141	0.457373	7.37164	9.07578	2.67538	1	RP4_tet	1	1.8657e-86	1.19405e-84	1.49837	7.4.252adapted
20220506	7.4.252	RP4	P	tet	5800000	7	adapted	0.523037	0.517047	8.79688	10.2325	3.10598	1	RP4_tet	1	1.8657e-86	1.19405e-84	1.49837	7.4.252adapted
20220506	7.4.252	RP4	P	tet	5800000	7	adapted	0.38938	0.40314	9.04018	10.9902	2.52814	1	RP4_tet	1	1.8657e-86	1.19405e-84	1.49837	7.4.252adapted
20220506	7.4.252	RP4	P	tet	5800000	7	adapted	0.537043	0.543489	7.68019	9.07816	2.97216	1	RP4_tet	1	1.8657e-86	1.19405e-84	1.49837	7.4.252adapted
20220506	7.4.252	RP4	P	tet	5800000	7	adapted	0.409682	0.421119	8.44152	10.2705	2.8283	1	RP4_tet	1	1.8657e-86	1.19405e-84	1.49837	7.4.252adapted
20220506	7.4.252	RP4	P	tet	5800000	7	adapted	0.43642	0.467347	7.90065	9.52708	2.97475	1	RP4_tet	1	1.8657e-86	1.19405e-84	1.49837	7.4.252adapted
20220506	7.4.252	RP4	P	tet	5800000	7	adapted	0.34767	0.444487	7.0995	8.78363	3.16372	1	RP4_tet	1	1.8657e-86	1.19405e-84	1.49837	7.4.252adapted
20220506	7.4.252	RP4	P	tet	5800000	7	adapted	0.458	0.427538	8.52755	10.3442	2.71333	1	RP4_tet	1	1.8657e-86	1.19405e-84	1.49837	7.4.252adapted
20220506	7.4.252	RP4	P	tet	5800000	7	adapted	0.542182	0.475911	8.63166	10.2587	2.74095	1	RP4_tet	1	1.8657e-86	1.19405e-84	1.49837	7.4.252adapted
20220506	7.4.252	RP4	P	tet	5800000	7	adapted	0.501094	0.455926	8.08968	9.78598	2.76616	1	RP4_tet	1	1.8657e-86	1.19405e-84	1.49837	7.4.252adapted
20220506	7.4.252	RP4	P	tet	5800000	7	adapted	0.52669	0.515456	8.26149	9.7456	2.88449	1	RP4_tet	1	1.8657e-86	1.19405e-84	1.49837	7.4.252adapted
20220506	7.4.252	RP4	P	tet	5800000	7	denovo	0.432544	0.481835	14.9156	16.5435	2.55032	1	RP4_tet	1	1.8657e-86	1.19405e-84	1.49837	7.4.252denovo
20220506	7.4.252	RP4	P	tet	5800000	7	denovo	0.393489	0.429865	12.3275	14.1374	2.70245	1	RP4_tet	1	1.8657e-86	1.19405e-84	1.49837	7.4.252denovo
20220506	7.4.252	RP4	P	tet	5800000	7	denovo	0.363643	0.448361	11.2406	12.945	2.93712	1	RP4_tet	1	1.8657e-86	1.19405e-84	1.49837	7.4.252denovo
20220506	7.4.252	RP4	P	tet	5800000	7	denovo	0.437789	0.444521	8.66868	10.375	3.02339	1	RP4_tet	1	1.8657e-86	1.19405e-84	1.49837	7.4.252denovo
20220506	7.4.252	RP4	P	tet	5800000	7	denovo	0.491048	0.497865	13.1976	14.7431	2.84057	1	RP4_tet	1	1.8657e-86	1.19405e-84	1.49837	7.4.252denovo
20220506	7.4.252	RP4	P	tet	5800000	7	denovo	0.455927	0.477201	11.1075	12.6956	3.02582	1	RP4_tet	1	1.8657e-86	1.19405e-84	1.49837	7.4.252denovo
20220506	7.4.252	RP4	P	tet	5800000	7	denovo	0.434933	0.483532	14.3415	15.9545	2.67644	1	RP4_tet	1	1.8657e-86	1.19405e-84	1.49837	7.4.252denovo
20220506	7.4.252	RP4	P	tet	5800000	7	denovo	0.316108	0.359097	13.6197	15.8167	2.44104	1	RP4_tet	1	1.8657e-86	1.19405e-84	1.49837	7.4.252denovo
20220506	7.4.252	RP4	P	tet	5800000	7	denovo	0.426713	0.484421	15.7414	17.3844	2.22178	1	RP4_tet	1	1.8657e-86	1.19405e-84	1.49837	7.4.252denovo
20220506	7.4.252	RP4	P	tet	5800000	7	denovo	0.348342	0.455424	8.36434	9.96887	3.36608	1	RP4_tet	1	1.8657e-86	1.19405e-84	1.49837	7.4.252denovo
20220506	7.4.252	RP4	P	tet	5800000	7	denovo	0.289524	0.399854	8.20075	10.0805	3.10923	1	RP4_tet	1	1.8657e-86	1.19405e-84	1.49837	7.4.252denovo
20220506	7.4.252	RP4	P	tet	5800000	7	denovo	0.399077	0.425091	8.8506	10.6529	2.91545	1	RP4_tet	1	1.8657e-86	1.19405e-84	1.49837	7.4.252denovo
20220506	7.4.252	RP4	P	tet	5800000	7	denovo	0.408619	0.460682	8.64542	10.2491	3.26593	1	RP4_tet	1	1.8657e-86	1.19405e-84	1.49837	7.4.252denovo
20220506	7.4.253	RP4	P	tet	3500000	8	adapted	0.427976	0.471375	8.83065	10.4225	3.09487	1	RP4_tet	1	1.8657e-86	1.19405e-84	1.49837	7.4.253adapted
20220506	7.4.253	RP4	P	tet	3500000	8	adapted	0.476647	0.451927	8.27969	9.89999	3.24232	1	RP4_tet	1	1.8657e-86	1.19405e-84	1.49837	7.4.253adapted
20220506	7.4.253	RP4	P	tet	3500000	8	adapted	0.399836	0.458615	8.72415	10.3632	3.06795	1	RP4_tet	1	1.8657e-86	1.19405e-84	1.49837	7.4.253adapted
20220506	7.4.253	RP4	P	tet	3500000	8	adapted	0.392914	0.426192	8.31322	10.0425	3.22201	1	RP4_tet	1	1.8657e-86	1.19405e-84	1.49837	7.4.253adapted
20220506	7.4.253	RP4	P	tet	3500000	8	adapted	0.420964	0.478956	8.65164	10.204	3.15528	1	RP4_tet	1	1.8657e-86	1.19405e-84	1.49837	7.4.253adapted
20220506	7.4.253	RP4	P	tet	3500000	8	adapted	0.343699	0.40897	8.78324	10.6434	2.9247	1	RP4_tet	1	1.8657e-86	1.19405e-84	1.49837	7.4.253adapted
20220506	7.4.253	RP4	P	tet	3500000	8	adapted	0.480477	0.464055	8.65355	10.261	3.15888	1	RP4_tet	1	1.8657e-86	1.19405e-84	1.49837	7.4.253adapted
20220506	7.4.253	RP4	P	tet	3500000	8	adapted	0.418296	0.409404	8.65834	10.5556	2.73079	1	RP4_tet	1	1.8657e-86	1.19405e-84	1.49837	7.4.253adapted
20220506	7.4.253	RP4	P	tet	3500000	8	adapted	0.496725	0.499669	8.48384	9.94274	3.26242	1	RP4_tet	1	1.8657e-86	1.19405e-84	1.49837	7.4.253adapted
20220506	7.4.253	RP4	P	tet	3500000	8	adapted	0.485703	0.510294	8.63535	10.0568	3.33123	1	RP4_tet	1	1.8657e-86	1.19405e-84	1.49837	7.4.253adapted
20220506	7.4.253	RP4	P	tet	3500000	8	adapted	0.351126	0.360312	8.46509	10.6529	2.52625	1	RP4_tet	1	1.8657e-86	1.19405e-84	1.49837	7.4.253adapted
20220506	7.4.253	RP4	P	tet	3500000	8	adapted	0.241145	0.323359	8.36241	10.7646	2.7461	1	RP4_tet	1	1.8657e-86	1.19405e-84	1.49837	7.4.253adapted
20220506	7.4.253	RP4	P	tet	3500000	8	adapted	0.455666	0.405227	8.00246	9.93324	2.58076	1	RP4_tet	1	1.8657e-86	1.19405e-84	1.49837	7.4.253adapted
20220506	7.4.253	RP4	P	tet	3500000	8	adapted	0.34392	0.410469	8.74879	10.6482	2.62789	1	RP4_tet	1	1.8657e-86	1.19405e-84	1.49837	7.4.253adapted
20220506	7.4.253	RP4	P	tet	3500000	8	adapted	0.459787	0.485711	8.23218	9.73847	3.32587	1	RP4_tet	1	1.8657e-86	1.19405e-84	1.49837	7.4.253adapted
20220506	7.4.253	RP4	P	tet	3500000	8	adapted	0.429117	0.373804	8.07036	10.1613	2.60625	1	RP4_tet	1	1.8657e-86	1.19405e-84	1.49837	7.4.253adapted
20220506	7.4.253	RP4	P	tet	3500000	8	adapted	0.350333	0.405674	8.49316	10.4273	2.60251	1	RP4_tet	1	1.8657e-86	1.19405e-84	1.49837	7.4.253adapted
20220506	7.4.253	RP4	P	tet	3500000	8	adapted	0.472329	0.446425	8.58454	10.3133	2.79632	1	RP4_tet	1	1.8657e-86	1.19405e-84	1.49837	7.4.253adapted
20220506	7.4.253	RP4	P	tet	3500000	8	adapted	0.413826	0.463995	7.27446	8.93802	2.74966	1	RP4_tet	1	1.8657e-86	1.19405e-84	1.49837	7.4.253adapted
20220506	7.4.253	RP4	P	tet	3500000	8	adapted	0.415155	0.408669	7.91131	9.81686	2.75487	1	RP4_tet	1	1.8657e-86	1.19405e-84	1.49837	7.4.253adapted
20220506	7.4.253	RP4	P	tet	3500000	8	adapted	0.455275	0.426353	8.86634	10.6957	2.67123	1	RP4_tet	1	1.8657e-86	1.19405e-84	1.49837	7.4.253adapted
20220506	7.4.253	RP4	P	tet	3500000	8	adapted	0.491414	0.461279	7.91412	9.58171	2.86799	1	RP4_tet	1	1.8657e-86	1.19405e-84	1.49837	7.4.253adapted
20220506	7.4.253	RP4	P	tet	3500000	8	adapted	0.27981	0.332518	8.90527	11.299	2.2832	1	RP4_tet	1	1.8657e-86	1.19405e-84	1.49837	7.4.253adapted
20220506	7.4.253	RP4	P	tet	3500000	8	adapted	0.4584	0.445567	7.40477	9.05441	3.29291	1	RP4_tet	1	1.8657e-86	1.19405e-84	1.49837	7.4.253adapted
20220506	7.4.253	RP4	P	tet	3500000	8	adapted	0.454439	0.462437	8.44168	10.0971	2.89971	1	RP4_tet	1	1.8657e-86	1.19405e-84	1.49837	7.4.253adapted
20220506	7.4.253	RP4	P	tet	3500000	8	adapted	0.341934	0.343192	7.97332	10.2373	2.72881	1	RP4_tet	1	1.8657e-86	1.19405e-84	1.49837	7.4.253adapted
20220506	7.4.253	RP4	P	tet	3500000	8	adapted	0.38171	0.348131	7.31312	9.5152	2.89464	1	RP4_tet	1	1.8657e-86	1.19405e-84	1.49837	7.4.253adapted
20220506	7.4.253	RP4	P	tet	3500000	8	adapted	0.39453	0.435851	7.52313	9.27768	2.9901	1	RP4_tet	1	1.8657e-86	1.19405e-84	1.49837	7.4.253adapted
20220506	7.4.253	RP4	P	tet	3500000	8	adapted	0.285721	0.31339	8.20369	10.7337	2.32221	1	RP4_tet	1	1.8657e-86	1.19405e-84	1.49837	7.4.253adapted
20220506	7.4.253	RP4	P	tet	3500000	8	adapted	0.479121	0.408924	8.98976	10.9095	2.5577	1	RP4_tet	1	1.8657e-86	1.19405e-84	1.49837	7.4.253adapted
20220506	7.4.253	RP4	P	tet	3500000	8	adapted	0.490633	0.428874	8.49569	10.3038	2.79209	1	RP4_tet	1	1.8657e-86	1.19405e-84	1.49837	7.4.253adapted
20220506	7.4.253	RP4	P	tet	3500000	8	adapted	0.392699	0.414725	8.84921	10.7289	2.70935	1	RP4_tet	1	1.8657e-86	1.19405e-84	1.49837	7.4.253adapted
20220506	7.4.253	RP4	P	tet	3500000	8	denovo	0.51149	0.608023	15.9072	17.2181	2.09488	1	RP4_tet	1	1.8657e-86	1.19405e-84	1.49837	7.4.253denovo
20220506	7.4.253	RP4	P	tet	3500000	8	denovo	0.681899	0.591224	15.7845	17.1302	2.18635	1	RP4_tet	1	1.8657e-86	1.19405e-84	1.49837	7.4.253denovo
20220506	7.4.253	RP4	P	tet	3500000	8	denovo	0.531624	0.479214	12.5473	14.0994	3.11928	1	RP4_tet	1	1.8657e-86	1.19405e-84	1.49837	7.4.253denovo
20220506	7.4.253	RP4	P	tet	3500000	8	denovo	0.563726	0.566464	14.5698	15.9592	2.41655	1	RP4_tet	1	1.8657e-86	1.19405e-84	1.49837	7.4.253denovo
20220506	7.4.253	RP4	P	tet	3500000	8	denovo	0.409816	0.511032	14.1066	15.6481	2.47284	1	RP4_tet	1	1.8657e-86	1.19405e-84	1.49837	7.4.253denovo
20220506	7.4.253	RP4	P	tet	3500000	8	denovo	1.69729	1.67191	21.7219	22.1966	2.25878	1	RP4_tet	1	1.8657e-86	1.19405e-84	1.49837	7.4.253denovo
20211109	7.4.083	pB10	P	tet	1955555.5556	1	adapted	0.219674	0.285782	11.2424	14.0322	2.13351	1	pB10_tet	1	1.12776e-77	7.21765e-76	1.55137	7.4.083adapted
20211109	7.4.083	pB10	P	tet	1955555.5556	1	adapted	0.0382801	0.312376	10.0694	12.6262	2.14096	1	pB10_tet	1	1.12776e-77	7.21765e-76	1.55137	7.4.083adapted
20211109	7.4.083	pB10	P	tet	1955555.5556	1	adapted	0.825386	0.647699	9.55448	10.7302	3.03555	1	pB10_tet	1	1.12776e-77	7.21765e-76	1.55137	7.4.083adapted
20211109	7.4.083	pB10	P	tet	1955555.5556	1	adapted	0.551685	0.616795	9.67139	10.9158	2.93386	1	pB10_tet	1	1.12776e-77	7.21765e-76	1.55137	7.4.083adapted
20211109	7.4.083	pB10	P	tet	1955555.5556	1	adapted	0.535255	0.401213	8.32332	10.2153	2.97238	1	pB10_tet	1	1.12776e-77	7.21765e-76	1.55137	7.4.083adapted
20211109	7.4.083	pB10	P	tet	1955555.5556	1	adapted	0.895521	0.698711	9.042	10.1535	2.84385	1	pB10_tet	1	1.12776e-77	7.21765e-76	1.55137	7.4.083adapted
20211109	7.4.083	pB10	P	tet	1955555.5556	1	adapted	0.534681	0.387704	9.75012	11.7525	2.73725	1	pB10_tet	1	1.12776e-77	7.21765e-76	1.55137	7.4.083adapted
20211109	7.4.083	pB10	P	tet	1955555.5556	1	adapted	1.47488	0.586032	9.65085	10.9777	2.79576	1	pB10_tet	1	1.12776e-77	7.21765e-76	1.55137	7.4.083adapted
20211109	7.4.083	pB10	P	tet	1955555.5556	1	adapted	1.79378	0.23596	7.0832	10.4307	2.37701	1	pB10_tet	1	1.12776e-77	7.21765e-76	1.55137	7.4.083adapted
20211109	7.4.083	pB10	P	tet	1955555.5556	1	adapted	2.07212	0.531618	8.95935	10.3936	3.01553	1	pB10_tet	1	1.12776e-77	7.21765e-76	1.55137	7.4.083adapted
20211109	7.4.083	pB10	P	tet	1955555.5556	1	adapted	0.107441	0.278545	9.9497	12.8094	2.18432	1	pB10_tet	1	1.12776e-77	7.21765e-76	1.55137	7.4.083adapted
20211109	7.4.083	pB10	P	tet	1955555.5556	1	adapted	0.154442	0.422813	8.31404	10.146	2.84103	1	pB10_tet	1	1.12776e-77	7.21765e-76	1.55137	7.4.083adapted
20211109	7.4.083	pB10	P	tet	1955555.5556	1	adapted	0.599024	0.396761	9.43461	11.3911	2.77509	1	pB10_tet	1	1.12776e-77	7.21765e-76	1.55137	7.4.083adapted
20211109	7.4.083	pB10	P	tet	1955555.5556	1	adapted	0.622445	0.516502	9.92863	11.4307	2.8184	1	pB10_tet	1	1.12776e-77	7.21765e-76	1.55137	7.4.083adapted
20211109	7.4.083	pB10	P	tet	1955555.5556	1	adapted	0.731863	0.396951	8.76824	10.7426	2.67185	1	pB10_tet	1	1.12776e-77	7.21765e-76	1.55137	7.4.083adapted
20211109	7.4.083	pB10	P	tet	1955555.5556	1	adapted	0.813021	0.45216	9.25467	10.953	2.96269	1	pB10_tet	1	1.12776e-77	7.21765e-76	1.55137	7.4.083adapted
20211109	7.4.083	pB10	P	tet	1955555.5556	1	adapted	0.1709	0.232686	7.49698	10.8812	2.4653	1	pB10_tet	1	1.12776e-77	7.21765e-76	1.55137	7.4.083adapted
20211109	7.4.083	pB10	P	tet	1955555.5556	1	adapted	0.5986	0.285216	10.2648	13.047	2.32028	1	pB10_tet	1	1.12776e-77	7.21765e-76	1.55137	7.4.083adapted
20211109	7.4.083	pB10	P	tet	1955555.5556	1	adapted	0.277729	0.281831	9.12924	11.9134	2.58022	1	pB10_tet	1	1.12776e-77	7.21765e-76	1.55137	7.4.083adapted
20211109	7.4.083	pB10	P	tet	1955555.5556	1	adapted	0.25474	0.237632	10.8147	14.1535	2.28092	1	pB10_tet	1	1.12776e-77	7.21765e-76	1.55137	7.4.083adapted
20211109	7.4.083	pB10	P	tet	1955555.5556	1	adapted	0.19992	0.25299	10.6429	13.7822	2.27006	1	pB10_tet	1	1.12776e-77	7.21765e-76	1.55137	7.4.083adapted
20211109	7.4.083	pB10	P	tet	1955555.5556	1	denovo	0.198714	0.217206	13.8307	17.5099	1.88707	1	pB10_tet	1	1.12776e-77	7.21765e-76	1.55137	7.4.083denovo
20211109	7.4.083	pB10	P	tet	1955555.5556	1	denovo	0.656635	0.351764	15.6146	17.8911	1.79176	1	pB10_tet	1	1.12776e-77	7.21765e-76	1.55137	7.4.083denovo
20211109	7.4.083	pB10	P	tet	1955555.5556	1	denovo	0.713231	0.388321	15.7047	17.7649	1.96765	1	pB10_tet	1	1.12776e-77	7.21765e-76	1.55137	7.4.083denovo
20211109	7.4.083	pB10	P	tet	1955555.5556	1	denovo	0.0919905	0.266866	15.8442	18.8441	1.62471	1	pB10_tet	1	1.12776e-77	7.21765e-76	1.55137	7.4.083denovo
20211109	7.4.083	pB10	P	tet	1955555.5556	1	denovo	0.213132	0.434253	14.0723	15.8985	2.29515	1	pB10_tet	1	1.12776e-77	7.21765e-76	1.55137	7.4.083denovo
20211109	7.4.083	pB10	P	tet	1955555.5556	1	denovo	1.30201	0.552934	15.1197	16.5495	2.49245	1	pB10_tet	1	1.12776e-77	7.21765e-76	1.55137	7.4.083denovo
20211109	7.4.083	pB10	P	tet	1955555.5556	1	denovo	0.828918	0.345324	13.6484	15.8886	2.66921	1	pB10_tet	1	1.12776e-77	7.21765e-76	1.55137	7.4.083denovo
20211109	7.4.083	pB10	P	tet	1955555.5556	1	denovo	0.21284	0.377276	19.1112	21.2277	1.70111	1	pB10_tet	1	1.12776e-77	7.21765e-76	1.55137	7.4.083denovo
20211109	7.4.083	pB10	P	tet	1955555.5556	1	denovo	1.9851	1.31635	15.4582	16.0569	2.34947	1	pB10_tet	1	1.12776e-77	7.21765e-76	1.55137	7.4.083denovo
20211109	7.4.083	pB10	P	tet	1955555.5556	1	denovo	0.892066	0.414762	13.777	15.6584	2.68994	1	pB10_tet	1	1.12776e-77	7.21765e-76	1.55137	7.4.083denovo
20211109	7.4.083	pB10	P	tet	1955555.5556	1	denovo	1.09648	0.673911	15.7932	16.9802	1.86872	1	pB10_tet	1	1.12776e-77	7.21765e-76	1.55137	7.4.083denovo
20211109	7.4.083	pB10	P	tet	1955555.5556	1	denovo	0.301076	0.370766	14.1734	16.3144	2.33649	1	pB10_tet	1	1.12776e-77	7.21765e-76	1.55137	7.4.083denovo
20211109	7.4.083	pB10	P	tet	1955555.5556	1	denovo	0.100949	0.31515	13.1381	15.6584	2.46385	1	pB10_tet	1	1.12776e-77	7.21765e-76	1.55137	7.4.083denovo
20211109	7.4.083	pB10	P	tet	1955555.5556	1	denovo	1.37648	0.803167	16.5352	17.4901	2.75154	1	pB10_tet	1	1.12776e-77	7.21765e-76	1.55137	7.4.083denovo
20211109	7.4.083	pB10	P	tet	1955555.5556	1	denovo	0.273059	0.394167	12.7844	14.7822	2.30259	1	pB10_tet	1	1.12776e-77	7.21765e-76	1.55137	7.4.083denovo
20211109	7.4.083	pB10	P	tet	1955555.5556	1	denovo	1.16729	0.209585	15.6462	19.4629	1.73695	1	pB10_tet	1	1.12776e-77	7.21765e-76	1.55137	7.4.083denovo
20211109	7.4.083	pB10	P	tet	1955555.5556	1	denovo	1.29437	0.212374	15.359	19.1262	1.73695	1	pB10_tet	1	1.12776e-77	7.21765e-76	1.55137	7.4.083denovo
20211116	7.4.093	pB10	P	tet	1620000	2	adapted	0.651796	0.294225	12.1762	14.8882	2.10788	1	pB10_tet	1	1.12776e-77	7.21765e-76	1.55137	7.4.093adapted
20211116	7.4.093	pB10	P	tet	1620000	2	adapted	0.160837	0.275417	8.96804	11.8495	2.3623	1	pB10_tet	1	1.12776e-77	7.21765e-76	1.55137	7.4.093adapted
20211116	7.4.093	pB10	P	tet	1620000	2	adapted	0.322853	0.277358	9.78111	12.6453	2.32728	1	pB10_tet	1	1.12776e-77	7.21765e-76	1.55137	7.4.093adapted
20211116	7.4.093	pB10	P	tet	1620000	2	adapted	0.214574	0.221504	12.1058	15.703	2.12346	1	pB10_tet	1	1.12776e-77	7.21765e-76	1.55137	7.4.093adapted
20211116	7.4.093	pB10	P	tet	1620000	2	adapted	0.105666	0.326501	9.35408	11.7323	2.73337	1	pB10_tet	1	1.12776e-77	7.21765e-76	1.55137	7.4.093adapted
20211116	7.4.093	pB10	P	tet	1620000	2	adapted	0.241832	0.316416	8.705	11.209	2.38043	1	pB10_tet	1	1.12776e-77	7.21765e-76	1.55137	7.4.093adapted
20211116	7.4.093	pB10	P	tet	1620000	2	adapted	0.172904	0.195763	12.0027	16.0764	2.08901	1	pB10_tet	1	1.12776e-77	7.21765e-76	1.55137	7.4.093adapted
20211116	7.4.093	pB10	P	tet	1620000	2	adapted	0.32683	0.356705	9.53233	11.7159	2.7339	1	pB10_tet	1	1.12776e-77	7.21765e-76	1.55137	7.4.093adapted
20211116	7.4.093	pB10	P	tet	1620000	2	adapted	0.935641	0.568426	10.97	12.3564	2.56495	1	pB10_tet	1	1.12776e-77	7.21765e-76	1.55137	7.4.093adapted
20211116	7.4.093	pB10	P	tet	1620000	2	adapted	0.111175	0.327727	10.403	12.7924	2.66136	1	pB10_tet	1	1.12776e-77	7.21765e-76	1.55137	7.4.093adapted
20211116	7.4.093	pB10	P	tet	1620000	2	adapted	0.336788	0.265062	9.5706	12.5063	2.67661	1	pB10_tet	1	1.12776e-77	7.21765e-76	1.55137	7.4.093adapted
20211116	7.4.093	pB10	P	tet	1620000	2	adapted	1.54094	0.536904	13.6331	15.1198	2.20663	1	pB10_tet	1	1.12776e-77	7.21765e-76	1.55137	7.4.093adapted
20211116	7.4.093	pB10	P	tet	1620000	2	adapted	0.231796	0.256567	9.95908	13.0077	2.62177	1	pB10_tet	1	1.12776e-77	7.21765e-76	1.55137	7.4.093adapted
20211116	7.4.093	pB10	P	tet	1620000	2	adapted	0.0937553	0.214428	11.3967	15.128	1.88658	1	pB10_tet	1	1.12776e-77	7.21765e-76	1.55137	7.4.093adapted
20211116	7.4.093	pB10	P	tet	1620000	2	adapted	0.547046	0.654066	10.4999	11.7159	2.09714	1	pB10_tet	1	1.12776e-77	7.21765e-76	1.55137	7.4.093adapted
20211116	7.4.093	pB10	P	tet	1620000	2	adapted	0.260656	0.466101	10.4165	12.0675	2.88553	1	pB10_tet	1	1.12776e-77	7.21765e-76	1.55137	7.4.093adapted
20211116	7.4.093	pB10	P	tet	1620000	2	adapted	0.352923	0.266931	10.5174	13.4901	2.3254	1	pB10_tet	1	1.12776e-77	7.21765e-76	1.55137	7.4.093adapted
20211116	7.4.093	pB10	P	tet	1620000	2	adapted	0.146083	0.415609	11.6306	13.4874	2.819	1	pB10_tet	1	1.12776e-77	7.21765e-76	1.55137	7.4.093adapted
20211116	7.4.093	pB10	P	tet	1620000	2	adapted	0.341728	0.269089	8.74495	11.6751	2.47211	1	pB10_tet	1	1.12776e-77	7.21765e-76	1.55137	7.4.093adapted
20211116	7.4.093	pB10	P	tet	1620000	2	adapted	0.266284	0.286151	9.41294	12.1247	2.86334	1	pB10_tet	1	1.12776e-77	7.21765e-76	1.55137	7.4.093adapted
20211116	7.4.093	pB10	P	tet	1620000	2	adapted	0.454139	0.281744	12.1078	14.9045	2.48193	1	pB10_tet	1	1.12776e-77	7.21765e-76	1.55137	7.4.093adapted
20211116	7.4.093	pB10	P	tet	1620000	2	adapted	0.318523	0.309484	13.6273	16.1963	2.32728	1	pB10_tet	1	1.12776e-77	7.21765e-76	1.55137	7.4.093adapted
20211116	7.4.093	pB10	P	tet	1620000	2	adapted	0.0544293	0.207179	11.3574	15.2016	2.16102	1	pB10_tet	1	1.12776e-77	7.21765e-76	1.55137	7.4.093adapted
20211116	7.4.093	pB10	P	tet	1620000	2	adapted	0.243095	0.204445	11.9932	15.8883	2.17313	1	pB10_tet	1	1.12776e-77	7.21765e-76	1.55137	7.4.093adapted
20211116	7.4.093	pB10	P	tet	1620000	2	adapted	0.236445	0.224406	12.888	16.4416	2.12823	1	pB10_tet	1	1.12776e-77	7.21765e-76	1.55137	7.4.093adapted
20211116	7.4.093	pB10	P	tet	1620000	2	adapted	0.109651	0.220718	12.7218	16.3353	2.08939	1	pB10_tet	1	1.12776e-77	7.21765e-76	1.55137	7.4.093adapted
20211116	7.4.093	pB10	P	tet	1620000	2	adapted	0.205534	0.211708	11.6117	15.376	2.158	1	pB10_tet	1	1.12776e-77	7.21765e-76	1.55137	7.4.093adapted
20211116	7.4.093	pB10	P	tet	1620000	2	denovo	0.211473	0.301811	17.3648	19.949	2.29385	1	pB10_tet	1	1.12776e-77	7.21765e-76	1.55137	7.4.093denovo
20211116	7.4.093	pB10	P	tet	1620000	2	denovo	0.354271	0.272103	11.5065	14.3595	2.68008	1	pB10_tet	1	1.12776e-77	7.21765e-76	1.55137	7.4.093denovo
20211116	7.4.093	pB10	P	tet	1620000	2	denovo	0.292071	0.344717	20.0718	22.3936	1.69066	1	pB10_tet	1	1.12776e-77	7.21765e-76	1.55137	7.4.093denovo
20211116	7.4.093	pB10	P	tet	1620000	2	denovo	0.275726	0.574509	17.049	18.4201	2.58022	1	pB10_tet	1	1.12776e-77	7.21765e-76	1.55137	7.4.093denovo
20211116	7.4.093	pB10	P	tet	1620000	2	denovo	0.271465	0.825601	19.649	20.554	2.95625	1	pB10_tet	1	1.12776e-77	7.21765e-76	1.55137	7.4.093denovo
20211116	7.4.093	pB10	P	tet	1620000	2	denovo	0.185115	0.294972	14.8303	17.5044	2.46751	1	pB10_tet	1	1.12776e-77	7.21765e-76	1.55137	7.4.093denovo
20211116	7.4.093	pB10	P	tet	1620000	2	denovo	0.210537	0.265538	16.9957	20.0008	2.11626	1	pB10_tet	1	1.12776e-77	7.21765e-76	1.55137	7.4.093denovo
20211116	7.4.093	pB10	P	tet	1620000	2	denovo	1.19385	0.741599	20.0985	21.1236	2.9605	1	pB10_tet	1	1.12776e-77	7.21765e-76	1.55137	7.4.093denovo
20211116	7.4.093	pB10	P	tet	1620000	2	denovo	0.563809	0.435485	18.6648	20.4859	2.40875	1	pB10_tet	1	1.12776e-77	7.21765e-76	1.55137	7.4.093denovo
20211202	7.4.113	pB10	P	tet	168750	3	adapted	0.286929	0.217382	10.9713	14.573	2.56731	1	pB10_tet	1	1.12776e-77	7.21765e-76	1.55137	7.4.113adapted
20211202	7.4.113	pB10	P	tet	168750	3	adapted	0.130863	0.247838	8.15208	11.2704	2.75703	1	pB10_tet	1	1.12776e-77	7.21765e-76	1.55137	7.4.113adapted
20211202	7.4.113	pB10	P	tet	168750	3	adapted	0.132121	0.229989	8.36965	11.7584	2.66211	1	pB10_tet	1	1.12776e-77	7.21765e-76	1.55137	7.4.113adapted
20211202	7.4.113	pB10	P	tet	168750	3	adapted	0.211524	0.226684	9.86481	13.3442	2.45475	1	pB10_tet	1	1.12776e-77	7.21765e-76	1.55137	7.4.113adapted
20211202	7.4.113	pB10	P	tet	168750	3	adapted	0.138396	0.206541	9.71808	13.5584	2.32712	1	pB10_tet	1	1.12776e-77	7.21765e-76	1.55137	7.4.113adapted
20211202	7.4.113	pB10	P	tet	168750	3	adapted	0.159735	0.242231	8.61386	11.7911	2.84592	1	pB10_tet	1	1.12776e-77	7.21765e-76	1.55137	7.4.113adapted
20211202	7.4.113	pB10	P	tet	168750	3	adapted	0.106724	0.21986	9.6859	13.2609	2.53791	1	pB10_tet	1	1.12776e-77	7.21765e-76	1.55137	7.4.113adapted
20211202	7.4.113	pB10	P	tet	168750	3	adapted	0.137757	0.242383	8.58327	11.684	3.07784	1	pB10_tet	1	1.12776e-77	7.21765e-76	1.55137	7.4.113adapted
20211202	7.4.113	pB10	P	tet	168750	3	adapted	0.161565	0.223097	8.71468	12.2255	2.56934	1	pB10_tet	1	1.12776e-77	7.21765e-76	1.55137	7.4.113adapted
20211202	7.4.113	pB10	P	tet	168750	3	adapted	0.183854	0.225803	7.77423	11.2585	2.48766	1	pB10_tet	1	1.12776e-77	7.21765e-76	1.55137	7.4.113adapted
20211202	7.4.113	pB10	P	tet	168750	3	adapted	0.129133	0.212068	8.74718	12.4486	2.5525	1	pB10_tet	1	1.12776e-77	7.21765e-76	1.55137	7.4.113adapted
20211202	7.4.113	pB10	P	tet	168750	3	adapted	0.169002	0.220968	8.41557	11.9726	2.51231	1	pB10_tet	1	1.12776e-77	7.21765e-76	1.55137	7.4.113adapted
20211202	7.4.113	pB10	P	tet	168750	3	adapted	0.170679	0.232096	8.7896	12.0648	2.98759	1	pB10_tet	1	1.12776e-77	7.21765e-76	1.55137	7.4.113adapted
20211202	7.4.113	pB10	P	tet	168750	3	adapted	0.193913	0.218862	8.98803	12.5855	2.47505	1	pB10_tet	1	1.12776e-77	7.21765e-76	1.55137	7.4.113adapted
20211202	7.4.113	pB10	P	tet	168750	3	adapted	0.173202	0.223635	9.03656	12.532	2.65006	1	pB10_tet	1	1.12776e-77	7.21765e-76	1.55137	7.4.113adapted
20211202	7.4.113	pB10	P	tet	168750	3	adapted	0.217677	0.21981	8.06957	11.5144	2.96299	1	pB10_tet	1	1.12776e-77	7.21765e-76	1.55137	7.4.113adapted
20211202	7.4.113	pB10	P	tet	168750	3	adapted	0.170315	0.215748	7.54541	11.0651	2.97612	1	pB10_tet	1	1.12776e-77	7.21765e-76	1.55137	7.4.113adapted
20211202	7.4.113	pB10	P	tet	168750	3	adapted	0.280276	0.232873	8.47383	11.7971	2.76679	1	pB10_tet	1	1.12776e-77	7.21765e-76	1.55137	7.4.113adapted
20211202	7.4.113	pB10	P	tet	168750	3	adapted	0.153861	0.191517	9.85074	14.0047	2.22957	1	pB10_tet	1	1.12776e-77	7.21765e-76	1.55137	7.4.113adapted
20211202	7.4.113	pB10	P	tet	168750	3	adapted	0.168392	0.219243	8.19726	11.7405	2.70018	1	pB10_tet	1	1.12776e-77	7.21765e-76	1.55137	7.4.113adapted
20211202	7.4.113	pB10	P	tet	168750	3	adapted	0.185739	0.230104	8.1659	11.5293	2.77494	1	pB10_tet	1	1.12776e-77	7.21765e-76	1.55137	7.4.113adapted
20211202	7.4.113	pB10	P	tet	168750	3	adapted	0.273731	0.271617	6.94823	9.68459	3.2032	1	pB10_tet	1	1.12776e-77	7.21765e-76	1.55137	7.4.113adapted
20211202	7.4.113	pB10	P	tet	168750	3	adapted	0.181842	0.239854	9.90928	13.13	2.79538	1	pB10_tet	1	1.12776e-77	7.21765e-76	1.55137	7.4.113adapted
20211202	7.4.113	pB10	P	tet	168750	3	adapted	0.235188	0.231233	9.25226	12.5736	2.85172	1	pB10_tet	1	1.12776e-77	7.21765e-76	1.55137	7.4.113adapted
20211202	7.4.113	pB10	P	tet	168750	3	adapted	0.237977	0.26963	7.33757	10.1339	3.06967	1	pB10_tet	1	1.12776e-77	7.21765e-76	1.55137	7.4.113adapted
20211202	7.4.113	pB10	P	tet	168750	3	adapted	0.101315	0.210697	8.77559	12.4814	2.63817	1	pB10_tet	1	1.12776e-77	7.21765e-76	1.55137	7.4.113adapted
20211202	7.4.113	pB10	P	tet	168750	3	adapted	0.236908	0.216644	8.37437	11.9488	2.76524	1	pB10_tet	1	1.12776e-77	7.21765e-76	1.55137	7.4.113adapted
20211202	7.4.113	pB10	P	tet	168750	3	adapted	0.184045	0.245347	8.3115	11.318	3.26442	1	pB10_tet	1	1.12776e-77	7.21765e-76	1.55137	7.4.113adapted
20211202	7.4.113	pB10	P	tet	168750	3	adapted	0.151105	0.213963	10.7872	14.4064	2.74869	1	pB10_tet	1	1.12776e-77	7.21765e-76	1.55137	7.4.113adapted
20211202	7.4.113	pB10	P	tet	168750	3	adapted	0.168249	0.230247	8.71387	11.9785	3.05522	1	pB10_tet	1	1.12776e-77	7.21765e-76	1.55137	7.4.113adapted
20211202	7.4.113	pB10	P	tet	168750	3	denovo	0.175767	0.232136	14.771	18.1672	2.44696	1	pB10_tet	1	1.12776e-77	7.21765e-76	1.55137	7.4.113denovo
20211202	7.4.113	pB10	P	tet	168750	3	denovo	0.122732	0.265716	15.4773	18.426	2.64988	1	pB10_tet	1	1.12776e-77	7.21765e-76	1.55137	7.4.113denovo
20211202	7.4.113	pB10	P	tet	168750	3	denovo	0.318091	0.408718	12.4831	14.2308	3.54765	1	pB10_tet	1	1.12776e-77	7.21765e-76	1.55137	7.4.113denovo
20211202	7.4.113	pB10	P	tet	168750	3	denovo	0.289419	0.262015	11.6757	14.6176	2.81304	1	pB10_tet	1	1.12776e-77	7.21765e-76	1.55137	7.4.113denovo
20211202	7.4.113	pB10	P	tet	168750	3	denovo	0.177567	0.278802	12.4818	15.171	3.11737	1	pB10_tet	1	1.12776e-77	7.21765e-76	1.55137	7.4.113denovo
20211202	7.4.113	pB10	P	tet	168750	3	denovo	0.181842	0.271694	16.1733	19.0865	2.41313	1	pB10_tet	1	1.12776e-77	7.21765e-76	1.55137	7.4.113denovo
20211202	7.4.113	pB10	P	tet	168750	3	denovo	0.277567	0.317155	10.6499	12.9485	3.37187	1	pB10_tet	1	1.12776e-77	7.21765e-76	1.55137	7.4.113denovo
20211202	7.4.113	pB10	P	tet	168750	3	denovo	0.170923	0.225346	13.1752	16.6855	2.3787	1	pB10_tet	1	1.12776e-77	7.21765e-76	1.55137	7.4.113denovo
20211202	7.4.113	pB10	P	tet	168750	3	denovo	0.197122	0.240101	12.7185	15.9863	2.547	1	pB10_tet	1	1.12776e-77	7.21765e-76	1.55137	7.4.113denovo
20211202	7.4.113	pB10	P	tet	168750	3	denovo	1.54024	0.303165	18.4024	21.0235	2.28011	1	pB10_tet	1	1.12776e-77	7.21765e-76	1.55137	7.4.113denovo
20211202	7.4.113	pB10	P	tet	168750	3	denovo	0.170082	0.26531	17.0549	20.0535	2.20848	1	pB10_tet	1	1.12776e-77	7.21765e-76	1.55137	7.4.113denovo
20211202	7.4.113	pB10	P	tet	168750	3	denovo	0.273237	0.30881	16.6675	19.2145	2.49316	1	pB10_tet	1	1.12776e-77	7.21765e-76	1.55137	7.4.113denovo
20211202	7.4.113	pB10	P	tet	168750	3	denovo	0.418446	0.28796	18.2761	21.0473	2.12509	1	pB10_tet	1	1.12776e-77	7.21765e-76	1.55137	7.4.113denovo
20211202	7.4.113	pB10	P	tet	168750	3	denovo	0.240972	0.230792	14.4569	17.8696	2.41555	1	pB10_tet	1	1.12776e-77	7.21765e-76	1.55137	7.4.113denovo
20211202	7.4.113	pB10	P	tet	168750	3	denovo	0.217858	0.264832	14.5729	17.5067	2.66857	1	pB10_tet	1	1.12776e-77	7.21765e-76	1.55137	7.4.113denovo
20211202	7.4.113	pB10	P	tet	168750	3	denovo	0.29333	0.260939	14.2268	17.2389	2.48426	1	pB10_tet	1	1.12776e-77	7.21765e-76	1.55137	7.4.113denovo
20211202	7.4.113	pB10	P	tet	168750	3	denovo	0.226438	0.256114	12.5284	15.5608	2.7222	1	pB10_tet	1	1.12776e-77	7.21765e-76	1.55137	7.4.113denovo
20211202	7.4.113	pB10	P	tet	168750	3	denovo	0.341477	0.380414	18.6729	20.6605	2.97782	1	pB10_tet	1	1.12776e-77	7.21765e-76	1.55137	7.4.113denovo
20211202	7.4.113	pB10	P	tet	168750	3	denovo	0.17416	0.391753	17.7461	19.747	2.6379	1	pB10_tet	1	1.12776e-77	7.21765e-76	1.55137	7.4.113denovo
20211202	7.4.113	pB10	P	tet	168750	3	denovo	0.181203	0.234463	12.8465	16.1945	2.47945	1	pB10_tet	1	1.12776e-77	7.21765e-76	1.55137	7.4.113denovo
20211202	7.4.113	pB10	P	tet	168750	3	denovo	0.168332	0.270435	16.51	19.4436	2.29574	1	pB10_tet	1	1.12776e-77	7.21765e-76	1.55137	7.4.113denovo
20211202	7.4.113	pB10	P	tet	168750	3	denovo	0.231692	0.198377	11.3478	15.2157	2.7103	1	pB10_tet	1	1.12776e-77	7.21765e-76	1.55137	7.4.113denovo
20211202	7.4.113	pB10	P	tet	168750	3	denovo	0.213039	0.229013	15.7727	19.2532	2.12058	1	pB10_tet	1	1.12776e-77	7.21765e-76	1.55137	7.4.113denovo
20211202	7.4.113	pB10	P	tet	168750	3	denovo	0.319118	0.351194	14.0081	16.2332	2.68983	1	pB10_tet	1	1.12776e-77	7.21765e-76	1.55137	7.4.113denovo
20211202	7.4.113	pB10	P	tet	168750	3	denovo	0.230811	0.244067	15.2125	18.4647	2.26025	1	pB10_tet	1	1.12776e-77	7.21765e-76	1.55137	7.4.113denovo
20211202	7.4.113	pB10	P	tet	168750	3	denovo	0.194437	0.232983	19.7385	23.1746	1.74985	1	pB10_tet	1	1.12776e-77	7.21765e-76	1.55137	7.4.113denovo
20211202	7.4.113	pB10	P	tet	168750	3	denovo	1.15986	0.327667	21.5687	24.0107	1.69867	1	pB10_tet	1	1.12776e-77	7.21765e-76	1.55137	7.4.113denovo
20211202	7.4.113	pB10	P	tet	168750	3	denovo	0.196133	0.265208	18.8637	21.8803	1.72934	1	pB10_tet	1	1.12776e-77	7.21765e-76	1.55137	7.4.113denovo
20211202	7.4.113	pB10	P	tet	168750	3	denovo	0.110256	0.297363	21.2005	23.8916	1.69791	1	pB10_tet	1	1.12776e-77	7.21765e-76	1.55137	7.4.113denovo
20211202	7.4.113	pB10	P	tet	168750	3	denovo	0.249537	0.257461	14.9839	18.0482	2.40919	1	pB10_tet	1	1.12776e-77	7.21765e-76	1.55137	7.4.113denovo
20211202	7.4.113	pB10	P	tet	168750	3	denovo	0.317278	0.265665	20.6129	23.6268	1.67441	1	pB10_tet	1	1.12776e-77	7.21765e-76	1.55137	7.4.113denovo
20211202	7.4.113	pB10	P	tet	168750	3	denovo	0.168339	0.261675	16.5032	19.5447	2.17914	1	pB10_tet	1	1.12776e-77	7.21765e-76	1.55137	7.4.113denovo
20211202	7.4.113	pB10	P	tet	168750	3	denovo	0.196433	0.290731	18.5438	21.2883	2.10218	1	pB10_tet	1	1.12776e-77	7.21765e-76	1.55137	7.4.113denovo
20211202	7.4.113	pB10	P	tet	168750	3	denovo	0.217479	0.232442	16.9129	20.3391	2.10439	1	pB10_tet	1	1.12776e-77	7.21765e-76	1.55137	7.4.113denovo
20211202	7.4.113	pB10	P	tet	168750	3	denovo	0.171388	0.343553	18.9819	21.2764	2.45445	1	pB10_tet	1	1.12776e-77	7.21765e-76	1.55137	7.4.113denovo
20211202	7.4.113	pB10	P	tet	168750	3	denovo	0.581083	0.466005	22.8822	24.5968	2.06888	1	pB10_tet	1	1.12776e-77	7.21765e-76	1.55137	7.4.113denovo
20211202	7.4.114	pB10	P	tet	798888.8889	4	adapted	0.246371	0.271683	6.80841	9.56558	3.11	1	pB10_tet	1	1.12776e-77	7.21765e-76	1.55137	7.4.114adapted
20211202	7.4.114	pB10	P	tet	798888.8889	4	adapted	0.192008	0.180686	6.80595	11.1633	2.43124	1	pB10_tet	1	1.12776e-77	7.21765e-76	1.55137	7.4.114adapted
20211202	7.4.114	pB10	P	tet	798888.8889	4	adapted	0.167617	0.236627	8.03534	11.3299	2.64206	1	pB10_tet	1	1.12776e-77	7.21765e-76	1.55137	7.4.114adapted
20211202	7.4.114	pB10	P	tet	798888.8889	4	adapted	0.163823	0.209411	8.963	12.6837	2.66313	1	pB10_tet	1	1.12776e-77	7.21765e-76	1.55137	7.4.114adapted
20211202	7.4.114	pB10	P	tet	798888.8889	4	adapted	0.312168	0.261663	8.11007	10.9997	3.03145	1	pB10_tet	1	1.12776e-77	7.21765e-76	1.55137	7.4.114adapted
20211202	7.4.114	pB10	P	tet	798888.8889	4	adapted	0.238446	0.256049	7.44262	10.363	3.15383	1	pB10_tet	1	1.12776e-77	7.21765e-76	1.55137	7.4.114adapted
20211202	7.4.114	pB10	P	tet	798888.8889	4	adapted	0.223553	0.244352	9.17247	12.3326	2.81007	1	pB10_tet	1	1.12776e-77	7.21765e-76	1.55137	7.4.114adapted
20211202	7.4.114	pB10	P	tet	798888.8889	4	adapted	0.163842	0.220248	8.31367	11.8685	2.57959	1	pB10_tet	1	1.12776e-77	7.21765e-76	1.55137	7.4.114adapted
20211202	7.4.114	pB10	P	tet	798888.8889	4	adapted	0.186172	0.269242	7.44693	10.1339	3.47986	1	pB10_tet	1	1.12776e-77	7.21765e-76	1.55137	7.4.114adapted
20211202	7.4.114	pB10	P	tet	798888.8889	4	adapted	0.0994812	0.275414	7.42983	10.1071	3.25167	1	pB10_tet	1	1.12776e-77	7.21765e-76	1.55137	7.4.114adapted
20211202	7.4.114	pB10	P	tet	798888.8889	4	adapted	0.234771	0.263957	7.44484	10.3302	2.9694	1	pB10_tet	1	1.12776e-77	7.21765e-76	1.55137	7.4.114adapted
20211202	7.4.114	pB10	P	tet	798888.8889	4	adapted	0.144385	0.243008	7.20628	10.3421	2.95829	1	pB10_tet	1	1.12776e-77	7.21765e-76	1.55137	7.4.114adapted
20211202	7.4.114	pB10	P	tet	798888.8889	4	adapted	0.196848	0.253752	7.34484	10.3451	2.95285	1	pB10_tet	1	1.12776e-77	7.21765e-76	1.55137	7.4.114adapted
20211202	7.4.114	pB10	P	tet	798888.8889	4	adapted	0.252585	0.267645	7.20002	10.0149	3.05718	1	pB10_tet	1	1.12776e-77	7.21765e-76	1.55137	7.4.114adapted
20211202	7.4.114	pB10	P	tet	798888.8889	4	adapted	0.250858	0.235338	8.9356	12.2642	2.60654	1	pB10_tet	1	1.12776e-77	7.21765e-76	1.55137	7.4.114adapted
20211202	7.4.114	pB10	P	tet	798888.8889	4	adapted	0.206531	0.242605	8.09474	11.2288	2.982	1	pB10_tet	1	1.12776e-77	7.21765e-76	1.55137	7.4.114adapted
20211202	7.4.114	pB10	P	tet	798888.8889	4	adapted	0.12241	0.237625	6.1445	9.25615	3.21339	1	pB10_tet	1	1.12776e-77	7.21765e-76	1.55137	7.4.114adapted
20211202	7.4.114	pB10	P	tet	798888.8889	4	adapted	0.234736	0.249621	7.84407	10.9223	2.87372	1	pB10_tet	1	1.12776e-77	7.21765e-76	1.55137	7.4.114adapted
20211202	7.4.114	pB10	P	tet	798888.8889	4	adapted	0.355024	0.280292	10.2583	12.9485	3.06594	1	pB10_tet	1	1.12776e-77	7.21765e-76	1.55137	7.4.114adapted
20211202	7.4.114	pB10	P	tet	798888.8889	4	adapted	0.174096	0.23786	9.04982	12.2731	2.90491	1	pB10_tet	1	1.12776e-77	7.21765e-76	1.55137	7.4.114adapted
20211202	7.4.114	pB10	P	tet	798888.8889	4	adapted	0.170705	0.246951	7.12874	10.1725	3.08057	1	pB10_tet	1	1.12776e-77	7.21765e-76	1.55137	7.4.114adapted
20211202	7.4.114	pB10	P	tet	798888.8889	4	adapted	0.157044	0.234866	9.16645	12.4397	2.87506	1	pB10_tet	1	1.12776e-77	7.21765e-76	1.55137	7.4.114adapted
20211202	7.4.114	pB10	P	tet	798888.8889	4	adapted	0.169361	0.238734	7.70695	10.8747	3.05759	1	pB10_tet	1	1.12776e-77	7.21765e-76	1.55137	7.4.114adapted
20211202	7.4.114	pB10	P	tet	798888.8889	4	adapted	0.24751	0.236711	7.95306	11.202	2.8498	1	pB10_tet	1	1.12776e-77	7.21765e-76	1.55137	7.4.114adapted
20211202	7.4.114	pB10	P	tet	798888.8889	4	adapted	0.218225	0.285917	7.79205	10.2916	3.52499	1	pB10_tet	1	1.12776e-77	7.21765e-76	1.55137	7.4.114adapted
20211202	7.4.114	pB10	P	tet	798888.8889	4	adapted	0.259377	0.317424	6.5837	8.70572	3.86151	1	pB10_tet	1	1.12776e-77	7.21765e-76	1.55137	7.4.114adapted
20211202	7.4.114	pB10	P	tet	798888.8889	4	adapted	0.157359	0.234141	8.68791	11.9815	2.82534	1	pB10_tet	1	1.12776e-77	7.21765e-76	1.55137	7.4.114adapted
20211202	7.4.114	pB10	P	tet	798888.8889	4	adapted	0.265591	0.252833	7.78714	10.6694	3.35471	1	pB10_tet	1	1.12776e-77	7.21765e-76	1.55137	7.4.114adapted
20211202	7.4.114	pB10	P	tet	798888.8889	4	adapted	0.224576	0.305862	7.97743	10.2678	3.65327	1	pB10_tet	1	1.12776e-77	7.21765e-76	1.55137	7.4.114adapted
20211202	7.4.114	pB10	P	tet	798888.8889	4	adapted	0.192558	0.246449	9.5464	12.526	3.24843	1	pB10_tet	1	1.12776e-77	7.21765e-76	1.55137	7.4.114adapted
20211202	7.4.114	pB10	P	tet	798888.8889	4	adapted	0.183916	0.28763	8.62699	11.1276	3.48649	1	pB10_tet	1	1.12776e-77	7.21765e-76	1.55137	7.4.114adapted
20211202	7.4.114	pB10	P	tet	798888.8889	4	denovo	0.227596	0.268182	18.9744	21.9458	2.11296	1	pB10_tet	1	1.12776e-77	7.21765e-76	1.55137	7.4.114denovo
20211202	7.4.114	pB10	P	tet	798888.8889	4	denovo	0.250553	0.379982	16.263	18.2148	3.24076	1	pB10_tet	1	1.12776e-77	7.21765e-76	1.55137	7.4.114denovo
20211202	7.4.114	pB10	P	tet	798888.8889	4	denovo	0.19401	0.23284	14.7428	18.1136	2.54203	1	pB10_tet	1	1.12776e-77	7.21765e-76	1.55137	7.4.114denovo
20211202	7.4.114	pB10	P	tet	798888.8889	4	denovo	0.447249	0.371269	16.0272	18.0779	3.00939	1	pB10_tet	1	1.12776e-77	7.21765e-76	1.55137	7.4.114denovo
20211202	7.4.114	pB10	P	tet	798888.8889	4	denovo	0.322014	0.270954	18.227	21.1782	1.9157	1	pB10_tet	1	1.12776e-77	7.21765e-76	1.55137	7.4.114denovo
20211202	7.4.114	pB10	P	tet	798888.8889	4	denovo	0.12234	0.256602	16.1535	19.2293	2.47052	1	pB10_tet	1	1.12776e-77	7.21765e-76	1.55137	7.4.114denovo
20211202	7.4.114	pB10	P	tet	798888.8889	4	denovo	0.220303	0.281729	15.452	18.1463	2.85071	1	pB10_tet	1	1.12776e-77	7.21765e-76	1.55137	7.4.114denovo
20211202	7.4.114	pB10	P	tet	798888.8889	4	denovo	0.167409	0.28994	15.6569	18.3427	2.70088	1	pB10_tet	1	1.12776e-77	7.21765e-76	1.55137	7.4.114denovo
20211202	7.4.114	pB10	P	tet	798888.8889	4	denovo	0.183866	0.305411	14.189	16.7271	2.7966	1	pB10_tet	1	1.12776e-77	7.21765e-76	1.55137	7.4.114denovo
20211202	7.4.114	pB10	P	tet	798888.8889	4	denovo	0.285315	0.300529	11.1774	13.6715	3.08668	1	pB10_tet	1	1.12776e-77	7.21765e-76	1.55137	7.4.114denovo
20211202	7.4.114	pB10	P	tet	798888.8889	4	denovo	0.681101	0.476449	21.4091	23.0883	1.93737	1	pB10_tet	1	1.12776e-77	7.21765e-76	1.55137	7.4.114denovo
20211202	7.4.114	pB10	P	tet	798888.8889	4	denovo	0.361692	0.343878	13.3089	15.4864	3.10542	1	pB10_tet	1	1.12776e-77	7.21765e-76	1.55137	7.4.114denovo
20211202	7.4.114	pB10	P	tet	798888.8889	4	denovo	0.251368	0.31901	15.1969	17.6584	2.7584	1	pB10_tet	1	1.12776e-77	7.21765e-76	1.55137	7.4.114denovo
20211202	7.4.114	pB10	P	tet	798888.8889	4	denovo	0.199223	0.355298	12.9724	15.0699	3.18427	1	pB10_tet	1	1.12776e-77	7.21765e-76	1.55137	7.4.114denovo
20211202	7.4.114	pB10	P	tet	798888.8889	4	denovo	0.288814	0.330488	11.9155	14.1356	3.36808	1	pB10_tet	1	1.12776e-77	7.21765e-76	1.55137	7.4.114denovo
20211202	7.4.114	pB10	P	tet	798888.8889	4	denovo	0.529736	0.598737	20.0315	21.3448	2.6228	1	pB10_tet	1	1.12776e-77	7.21765e-76	1.55137	7.4.114denovo
20211202	7.4.114	pB10	P	tet	798888.8889	4	denovo	0.353573	0.304199	15.4408	18.0273	2.49093	1	pB10_tet	1	1.12776e-77	7.21765e-76	1.55137	7.4.114denovo
20211202	7.4.114	pB10	P	tet	798888.8889	4	denovo	0.453157	0.307017	18.5628	21.1573	2.20715	1	pB10_tet	1	1.12776e-77	7.21765e-76	1.55137	7.4.114denovo
20211202	7.4.114	pB10	P	tet	798888.8889	4	denovo	0.236908	0.282467	10.3263	12.9812	3.10602	1	pB10_tet	1	1.12776e-77	7.21765e-76	1.55137	7.4.114denovo
20211202	7.4.114	pB10	P	tet	798888.8889	4	denovo	0.323181	0.343301	11.7724	13.9571	3.1883	1	pB10_tet	1	1.12776e-77	7.21765e-76	1.55137	7.4.114denovo
20211202	7.4.114	pB10	P	tet	798888.8889	4	denovo	0.322552	0.552352	17.523	18.9586	2.38519	1	pB10_tet	1	1.12776e-77	7.21765e-76	1.55137	7.4.114denovo
20211202	7.4.114	pB10	P	tet	798888.8889	4	denovo	0.343256	0.354623	9.84071	11.8893	3.39695	1	pB10_tet	1	1.12776e-77	7.21765e-76	1.55137	7.4.114denovo
20211202	7.4.114	pB10	P	tet	798888.8889	4	denovo	0.252952	0.275599	12.5057	15.3347	2.66587	1	pB10_tet	1	1.12776e-77	7.21765e-76	1.55137	7.4.114denovo
20211202	7.4.114	pB10	P	tet	798888.8889	4	denovo	0.336936	0.233397	17.1499	20.5801	1.78142	1	pB10_tet	1	1.12776e-77	7.21765e-76	1.55137	7.4.114denovo
20211202	7.4.114	pB10	P	tet	798888.8889	4	denovo	0.266794	0.280004	10.6282	13.243	3.38415	1	pB10_tet	1	1.12776e-77	7.21765e-76	1.55137	7.4.114denovo
20211202	7.4.114	pB10	P	tet	798888.8889	4	denovo	0.233298	0.254319	12.3934	15.4894	2.4914	1	pB10_tet	1	1.12776e-77	7.21765e-76	1.55137	7.4.114denovo
20211202	7.4.114	pB10	P	tet	798888.8889	4	denovo	0.209581	0.299504	13.401	15.9595	2.9319	1	pB10_tet	1	1.12776e-77	7.21765e-76	1.55137	7.4.114denovo
20211202	7.4.114	pB10	P	tet	798888.8889	4	denovo	0.258306	0.360709	10.4634	12.4129	3.65152	1	pB10_tet	1	1.12776e-77	7.21765e-76	1.55137	7.4.114denovo
20211202	7.4.114	pB10	P	tet	798888.8889	4	denovo	0.36231	0.217067	12.9925	16.6498	2.35852	1	pB10_tet	1	1.12776e-77	7.21765e-76	1.55137	7.4.114denovo
20211202	7.4.114	pB10	P	tet	798888.8889	4	denovo	0.28582	0.276664	9.0936	11.7197	3.32704	1	pB10_tet	1	1.12776e-77	7.21765e-76	1.55137	7.4.114denovo
20211202	7.4.114	pB10	P	tet	798888.8889	4	denovo	0.859867	0.31591	15.8664	18.3249	2.76974	1	pB10_tet	1	1.12776e-77	7.21765e-76	1.55137	7.4.114denovo
20211202	7.4.114	pB10	P	tet	798888.8889	4	denovo	0.310866	0.278879	9.86538	12.5528	3.11162	1	pB10_tet	1	1.12776e-77	7.21765e-76	1.55137	7.4.114denovo
20211202	7.4.114	pB10	P	tet	798888.8889	4	denovo	0.27834	0.369511	8.9447	10.9461	3.2224	1	pB10_tet	1	1.12776e-77	7.21765e-76	1.55137	7.4.114denovo
20211202	7.4.114	pB10	P	tet	798888.8889	4	denovo	0.681101	0.378005	12.6121	14.6206	3.10132	1	pB10_tet	1	1.12776e-77	7.21765e-76	1.55137	7.4.114denovo
20211202	7.4.114	pB10	P	tet	798888.8889	4	denovo	0.400318	0.293164	12.661	15.3168	2.71577	1	pB10_tet	1	1.12776e-77	7.21765e-76	1.55137	7.4.114denovo
20211202	7.4.114	pB10	P	tet	798888.8889	4	denovo	0.218417	0.299799	17.3837	20.0446	2.12192	1	pB10_tet	1	1.12776e-77	7.21765e-76	1.55137	7.4.114denovo
20211202	7.4.114	pB10	P	tet	798888.8889	4	denovo	0.419453	0.543173	15.4004	16.6349	4.05568	1	pB10_tet	1	1.12776e-77	7.21765e-76	1.55137	7.4.114denovo
20211202	7.4.114	pB10	P	tet	798888.8889	4	denovo	0.171133	0.254709	12.3693	15.4061	2.81854	1	pB10_tet	1	1.12776e-77	7.21765e-76	1.55137	7.4.114denovo
20211202	7.4.114	pB10	P	tet	798888.8889	4	denovo	0.181274	0.241881	14.8717	18.1225	2.3683	1	pB10_tet	1	1.12776e-77	7.21765e-76	1.55137	7.4.114denovo
20211202	7.4.114	pB10	P	tet	798888.8889	4	denovo	0.207219	0.221569	16.6498	20.2618	1.70725	1	pB10_tet	1	1.12776e-77	7.21765e-76	1.55137	7.4.114denovo
20211202	7.4.114	pB10	P	tet	798888.8889	4	denovo	0.764803	0.511467	14.0941	15.3317	4.09434	1	pB10_tet	1	1.12776e-77	7.21765e-76	1.55137	7.4.114denovo
20211202	7.4.114	pB10	P	tet	798888.8889	4	denovo	0.297525	0.645939	14.6958	15.6114	4.49553	1	pB10_tet	1	1.12776e-77	7.21765e-76	1.55137	7.4.114denovo
20211202	7.4.114	pB10	P	tet	798888.8889	4	denovo	0.222469	0.251118	11.766	14.8735	2.68383	1	pB10_tet	1	1.12776e-77	7.21765e-76	1.55137	7.4.114denovo
20211202	7.4.114	pB10	P	tet	798888.8889	4	denovo	0.402624	0.316183	13.4144	15.7929	3.1598	1	pB10_tet	1	1.12776e-77	7.21765e-76	1.55137	7.4.114denovo
20211202	7.4.114	pB10	P	tet	798888.8889	4	denovo	0.472861	0.37374	13.7248	15.6411	3.60928	1	pB10_tet	1	1.12776e-77	7.21765e-76	1.55137	7.4.114denovo
20211202	7.4.114	pB10	P	tet	798888.8889	4	denovo	0.27834	0.347878	8.95681	10.7855	4.12447	1	pB10_tet	1	1.12776e-77	7.21765e-76	1.55137	7.4.114denovo
20211202	7.4.114	pB10	P	tet	798888.8889	4	denovo	0.54356	0.412454	18.2968	20.1576	2.92852	1	pB10_tet	1	1.12776e-77	7.21765e-76	1.55137	7.4.114denovo
20211202	7.4.114	pB10	P	tet	798888.8889	4	denovo	0.710406	0.767707	22.7935	23.7905	2.95066	1	pB10_tet	1	1.12776e-77	7.21765e-76	1.55137	7.4.114denovo
20211202	7.4.114	pB10	P	tet	798888.8889	4	denovo	0.417051	0.533394	20.6772	22.1362	2.73386	1	pB10_tet	1	1.12776e-77	7.21765e-76	1.55137	7.4.114denovo
20211202	7.4.114	pB10	P	tet	798888.8889	4	denovo	0.327944	0.387108	21.1036	23.13	2.48823	1	pB10_tet	1	1.12776e-77	7.21765e-76	1.55137	7.4.114denovo
20211202	7.4.114	pB10	P	tet	798888.8889	4	denovo	0.367123	0.420412	21.8723	23.7637	2.20588	1	pB10_tet	1	1.12776e-77	7.21765e-76	1.55137	7.4.114denovo
20211202	7.4.114	pB10	P	tet	798888.8889	4	denovo	0.314541	0.432687	19.0424	20.8092	2.89788	1	pB10_tet	1	1.12776e-77	7.21765e-76	1.55137	7.4.114denovo
20211202	7.4.114	pB10	P	tet	798888.8889	4	denovo	0.342547	0.321438	11.6022	13.8262	3.45394	1	pB10_tet	1	1.12776e-77	7.21765e-76	1.55137	7.4.114denovo
20211202	7.4.114	pB10	P	tet	798888.8889	4	denovo	0.273548	0.37452	20.7689	22.889	2.26643	1	pB10_tet	1	1.12776e-77	7.21765e-76	1.55137	7.4.114denovo
20211202	7.4.114	pB10	P	tet	798888.8889	4	denovo	0.190801	0.33933	22.6408	24.9984	1.65256	1	pB10_tet	1	1.12776e-77	7.21765e-76	1.55137	7.4.114denovo
20211202	7.4.114	pB10	P	tet	798888.8889	4	denovo	0.274278	0.367363	22.4165	24.5938	1.93594	1	pB10_tet	1	1.12776e-77	7.21765e-76	1.55137	7.4.114denovo
20211202	7.4.114	pB10	P	tet	798888.8889	4	denovo	0.271724	0.382915	18.2212	20.2677	2.58126	1	pB10_tet	1	1.12776e-77	7.21765e-76	1.55137	7.4.114denovo
20211202	7.4.114	pB10	P	tet	798888.8889	4	denovo	0.341512	0.420264	23.0269	24.9241	2.02921	1	pB10_tet	1	1.12776e-77	7.21765e-76	1.55137	7.4.114denovo
20211202	7.4.114	pB10	P	tet	798888.8889	4	denovo	0.300518	0.403148	22.4606	24.4391	2.09251	1	pB10_tet	1	1.12776e-77	7.21765e-76	1.55137	7.4.114denovo
20211202	7.4.114	pB10	P	tet	798888.8889	4	denovo	0.310084	0.359075	16.4079	18.4766	3.17178	1	pB10_tet	1	1.12776e-77	7.21765e-76	1.55137	7.4.114denovo
20211202	7.4.114	pB10	P	tet	798888.8889	4	denovo	0.486424	0.432868	23.8819	25.7304	1.8477	1	pB10_tet	1	1.12776e-77	7.21765e-76	1.55137	7.4.114denovo
20211202	7.4.114	pB10	P	tet	798888.8889	4	denovo	0.386603	0.379891	22.5768	24.6771	2.01362	1	pB10_tet	1	1.12776e-77	7.21765e-76	1.55137	7.4.114denovo
20211202	7.4.114	pB10	P	tet	798888.8889	4	denovo	0.458795	0.394177	19.9227	21.916	2.51731	1	pB10_tet	1	1.12776e-77	7.21765e-76	1.55137	7.4.114denovo
20211202	7.4.114	pB10	P	tet	798888.8889	4	denovo	0.367981	0.44252	21.2058	22.9604	2.70328	1	pB10_tet	1	1.12776e-77	7.21765e-76	1.55137	7.4.114denovo
20211202	7.4.114	pB10	P	tet	798888.8889	4	denovo	0.45746	0.465335	21.9699	23.6506	2.53143	1	pB10_tet	1	1.12776e-77	7.21765e-76	1.55137	7.4.114denovo
20220506	7.4.261	pB10	P	tet	4583333.33	9	adapted	0.159914	0.229929	8.79654	11.9817	3.2063	1	pB10_tet	1	1.12776e-77	7.21765e-76	1.55137	7.4.261adapted
20220506	7.4.261	pB10	P	tet	4583333.33	9	adapted	0.189064	0.201185	9.38208	13.1421	2.93241	1	pB10_tet	1	1.12776e-77	7.21765e-76	1.55137	7.4.261adapted
20220506	7.4.261	pB10	P	tet	4583333.33	9	adapted	0.214897	0.216332	9.46149	12.9511	2.95424	1	pB10_tet	1	1.12776e-77	7.21765e-76	1.55137	7.4.261adapted
20220506	7.4.261	pB10	P	tet	4583333.33	9	adapted	0.14448	0.233391	9.53196	12.698	3.15415	1	pB10_tet	1	1.12776e-77	7.21765e-76	1.55137	7.4.261adapted
20220506	7.4.261	pB10	P	tet	4583333.33	9	adapted	0.191055	0.221328	8.35586	11.6856	3.16855	1	pB10_tet	1	1.12776e-77	7.21765e-76	1.55137	7.4.261adapted
20220506	7.4.261	pB10	P	tet	4583333.33	9	adapted	0.190543	0.209939	8.9095	12.4974	2.96925	1	pB10_tet	1	1.12776e-77	7.21765e-76	1.55137	7.4.261adapted
20220506	7.4.261	pB10	P	tet	4583333.33	9	adapted	0.228463	0.209271	8.69329	12.2825	3.04373	1	pB10_tet	1	1.12776e-77	7.21765e-76	1.55137	7.4.261adapted
20220506	7.4.261	pB10	P	tet	4583333.33	9	adapted	0.177122	0.218965	9.75326	13.1755	3.03329	1	pB10_tet	1	1.12776e-77	7.21765e-76	1.55137	7.4.261adapted
20220506	7.4.261	pB10	P	tet	4583333.33	9	adapted	0.148686	0.214602	8.18839	11.6426	3.13806	1	pB10_tet	1	1.12776e-77	7.21765e-76	1.55137	7.4.261adapted
20220506	7.4.261	pB10	P	tet	4583333.33	9	adapted	0.18015	0.206014	9.35834	13.0323	2.92811	1	pB10_tet	1	1.12776e-77	7.21765e-76	1.55137	7.4.261adapted
20220506	7.4.261	pB10	P	tet	4583333.33	9	adapted	0.176882	0.20795	9.34877	12.975	2.95645	1	pB10_tet	1	1.12776e-77	7.21765e-76	1.55137	7.4.261adapted
20220506	7.4.261	pB10	P	tet	4583333.33	9	adapted	0.14692	0.255708	9.81128	12.6932	3.1842	1	pB10_tet	1	1.12776e-77	7.21765e-76	1.55137	7.4.261adapted
20220506	7.4.261	pB10	P	tet	4583333.33	9	adapted	0.233804	0.255299	8.62479	11.4134	3.39167	1	pB10_tet	1	1.12776e-77	7.21765e-76	1.55137	7.4.261adapted
20220506	7.4.261	pB10	P	tet	4583333.33	9	adapted	0.210537	0.190135	9.21504	13.2711	2.73526	1	pB10_tet	1	1.12776e-77	7.21765e-76	1.55137	7.4.261adapted
20220506	7.4.261	pB10	P	tet	4583333.33	9	adapted	0.137682	0.205442	8.90236	12.5643	2.98142	1	pB10_tet	1	1.12776e-77	7.21765e-76	1.55137	7.4.261adapted
20220506	7.4.261	pB10	P	tet	4583333.33	9	adapted	0.191697	0.208936	8.10034	11.7429	2.93026	1	pB10_tet	1	1.12776e-77	7.21765e-76	1.55137	7.4.261adapted
20220506	7.4.261	pB10	P	tet	4583333.33	9	adapted	0.227882	0.222113	8.44418	11.8384	2.98624	1	pB10_tet	1	1.12776e-77	7.21765e-76	1.55137	7.4.261adapted
20220506	7.4.261	pB10	P	tet	4583333.33	9	adapted	0.257502	0.246496	8.61383	11.6235	3.08809	1	pB10_tet	1	1.12776e-77	7.21765e-76	1.55137	7.4.261adapted
20220506	7.4.261	pB10	P	tet	4583333.33	9	adapted	0.208277	0.216617	9.07231	12.5261	3.03573	1	pB10_tet	1	1.12776e-77	7.21765e-76	1.55137	7.4.261adapted
20220506	7.4.261	pB10	P	tet	4583333.33	9	adapted	0.186078	0.217129	8.57639	12.0056	3.0656	1	pB10_tet	1	1.12776e-77	7.21765e-76	1.55137	7.4.261adapted
20220506	7.4.261	pB10	P	tet	4583333.33	9	adapted	0.159771	0.183303	8.42967	12.6264	2.83543	1	pB10_tet	1	1.12776e-77	7.21765e-76	1.55137	7.4.261adapted
20220506	7.4.261	pB10	P	tet	4583333.33	9	adapted	0.266794	0.239697	7.97737	11.0648	3.14421	1	pB10_tet	1	1.12776e-77	7.21765e-76	1.55137	7.4.261adapted
20220506	7.4.261	pB10	P	tet	4583333.33	9	adapted	0.16255	0.214567	8.35916	11.8002	3.12892	1	pB10_tet	1	1.12776e-77	7.21765e-76	1.55137	7.4.261adapted
20220506	7.4.261	pB10	P	tet	4583333.33	9	adapted	0.14687	0.215871	10.0155	13.4955	2.96387	1	pB10_tet	1	1.12776e-77	7.21765e-76	1.55137	7.4.261adapted
20220506	7.4.261	pB10	P	tet	4583333.33	9	adapted	0.195093	0.187843	8.56763	12.5882	2.95689	1	pB10_tet	1	1.12776e-77	7.21765e-76	1.55137	7.4.261adapted
20220506	7.4.261	pB10	P	tet	4583333.33	9	adapted	0.22146	0.219432	9.45227	12.9463	2.79653	1	pB10_tet	1	1.12776e-77	7.21765e-76	1.55137	7.4.261adapted
20220506	7.4.261	pB10	P	tet	4583333.33	9	adapted	0.224304	0.211621	9.5786	13.1182	2.994	1	pB10_tet	1	1.12776e-77	7.21765e-76	1.55137	7.4.261adapted
20220506	7.4.261	pB10	P	tet	4583333.33	9	adapted	0.121389	0.19835	10.2598	14.1641	2.70996	1	pB10_tet	1	1.12776e-77	7.21765e-76	1.55137	7.4.261adapted
20220506	7.4.261	pB10	P	tet	4583333.33	9	adapted	0.265335	0.242519	8.01272	11.0027	3.33451	1	pB10_tet	1	1.12776e-77	7.21765e-76	1.55137	7.4.261adapted
20220506	7.4.261	pB10	P	tet	4583333.33	9	adapted	0.185388	0.206741	9.13449	12.8031	2.91734	1	pB10_tet	1	1.12776e-77	7.21765e-76	1.55137	7.4.261adapted
20220506	7.4.261	pB10	P	tet	4583333.33	9	adapted	0.157262	0.188478	8.91901	13.018	2.71119	1	pB10_tet	1	1.12776e-77	7.21765e-76	1.55137	7.4.261adapted
20220506	7.4.261	pB10	P	tet	4583333.33	9	adapted	0.170059	0.183005	8.77643	12.9272	2.94741	1	pB10_tet	1	1.12776e-77	7.21765e-76	1.55137	7.4.261adapted
20220506	7.4.261	pB10	P	tet	4583333.33	9	adapted	0.166884	0.181242	9.23992	13.4859	2.82118	1	pB10_tet	1	1.12776e-77	7.21765e-76	1.55137	7.4.261adapted
20220506	7.4.261	pB10	P	tet	4583333.33	9	adapted	0.14369	0.21219	8.74043	12.3685	2.74452	1	pB10_tet	1	1.12776e-77	7.21765e-76	1.55137	7.4.261adapted
20220506	7.4.261	pB10	P	tet	4583333.33	9	adapted	0.197015	0.2029	9.27179	12.9702	3.0113	1	pB10_tet	1	1.12776e-77	7.21765e-76	1.55137	7.4.261adapted
20220506	7.4.261	pB10	P	tet	4583333.33	9	adapted	0.221819	0.232896	7.92457	11.0409	3.30011	1	pB10_tet	1	1.12776e-77	7.21765e-76	1.55137	7.4.261adapted
20220506	7.4.261	pB10	P	tet	4583333.33	9	adapted	0.204436	0.204259	8.5829	12.2252	3.08545	1	pB10_tet	1	1.12776e-77	7.21765e-76	1.55137	7.4.261adapted
20220506	7.4.261	pB10	P	tet	4583333.33	9	adapted	0.234051	0.211909	8.5227	12.0629	3.03164	1	pB10_tet	1	1.12776e-77	7.21765e-76	1.55137	7.4.261adapted
20220506	7.4.261	pB10	P	tet	4583333.33	9	adapted	0.272974	0.236863	8.49638	11.6951	2.90311	1	pB10_tet	1	1.12776e-77	7.21765e-76	1.55137	7.4.261adapted
20220506	7.4.261	pB10	P	tet	4583333.33	9	adapted	0.13621	0.213259	8.67525	12.1679	3.09188	1	pB10_tet	1	1.12776e-77	7.21765e-76	1.55137	7.4.261adapted
20220506	7.4.261	pB10	P	tet	4583333.33	9	adapted	0.236811	0.250817	8.03086	10.9406	3.24457	1	pB10_tet	1	1.12776e-77	7.21765e-76	1.55137	7.4.261adapted
20220506	7.4.261	pB10	P	tet	4583333.33	9	adapted	0.177285	0.186324	8.52452	12.6502	2.81028	1	pB10_tet	1	1.12776e-77	7.21765e-76	1.55137	7.4.261adapted
20220506	7.4.261	pB10	P	tet	4583333.33	9	adapted	0.175252	0.191576	8.32672	12.3112	2.91618	1	pB10_tet	1	1.12776e-77	7.21765e-76	1.55137	7.4.261adapted
20220506	7.4.261	pB10	P	tet	4583333.33	9	adapted	0.179575	0.201975	9.08724	12.8556	2.88208	1	pB10_tet	1	1.12776e-77	7.21765e-76	1.55137	7.4.261adapted
20220506	7.4.261	pB10	P	tet	4583333.33	9	adapted	0.276435	0.251441	7.70008	10.7209	2.9412	1	pB10_tet	1	1.12776e-77	7.21765e-76	1.55137	7.4.261adapted
20220506	7.4.261	pB10	P	tet	4583333.33	9	adapted	0.206844	0.201303	6.93737	10.7257	2.91027	1	pB10_tet	1	1.12776e-77	7.21765e-76	1.55137	7.4.261adapted
20220506	7.4.261	pB10	P	tet	4583333.33	9	adapted	0.194536	0.194039	8.33436	12.3016	2.78426	1	pB10_tet	1	1.12776e-77	7.21765e-76	1.55137	7.4.261adapted
20220506	7.4.261	pB10	P	tet	4583333.33	9	adapted	0.122568	0.203739	8.12934	11.848	2.96171	1	pB10_tet	1	1.12776e-77	7.21765e-76	1.55137	7.4.261adapted
20220506	7.4.261	pB10	P	tet	4583333.33	9	adapted	0.142994	0.186768	8.88842	13.0514	2.66452	1	pB10_tet	1	1.12776e-77	7.21765e-76	1.55137	7.4.261adapted
20220506	7.4.261	pB10	P	tet	4583333.33	9	adapted	0.190084	0.192519	8.15826	12.1106	2.92257	1	pB10_tet	1	1.12776e-77	7.21765e-76	1.55137	7.4.261adapted
20220506	7.4.261	pB10	P	tet	4583333.33	9	denovo	0.158828	0.188941	18.8998	22.8698	3.1369	1	pB10_tet	1	1.12776e-77	7.21765e-76	1.55137	7.4.261denovo
20220506	7.4.261	pB10	P	tet	4583333.33	9	denovo	0.181633	0.207651	17.8721	21.3798	3.39187	1	pB10_tet	1	1.12776e-77	7.21765e-76	1.55137	7.4.261denovo
20220506	7.4.261	pB10	P	tet	4583333.33	9	denovo	0.164476	0.192127	14.1465	17.9415	3.37614	1	pB10_tet	1	1.12776e-77	7.21765e-76	1.55137	7.4.261denovo
20220506	7.4.261	pB10	P	tet	4583333.33	9	denovo	0.184296	0.202654	16.865	20.4629	3.39902	1	pB10_tet	1	1.12776e-77	7.21765e-76	1.55137	7.4.261denovo
20220506	7.4.261	pB10	P	tet	4583333.33	9	denovo	0.122327	0.218797	17.7345	21.0455	3.43968	1	pB10_tet	1	1.12776e-77	7.21765e-76	1.55137	7.4.261denovo
20220506	7.4.261	pB10	P	tet	4583333.33	9	denovo	0.176244	0.203004	16.6	20.2241	3.31091	1	pB10_tet	1	1.12776e-77	7.21765e-76	1.55137	7.4.261denovo
20220506	7.4.261	pB10	P	tet	4583333.33	9	denovo	0.165786	0.190912	13.1755	16.9195	3.55551	1	pB10_tet	1	1.12776e-77	7.21765e-76	1.55137	7.4.261denovo
20220506	7.4.261	pB10	P	tet	4583333.33	9	denovo	0.0983938	0.165866	11.1538	15.5108	3.42589	1	pB10_tet	1	1.12776e-77	7.21765e-76	1.55137	7.4.261denovo
20220506	7.4.261	pB10	P	tet	4583333.33	9	denovo	0.119611	0.166413	13.2978	17.803	3.15883	1	pB10_tet	1	1.12776e-77	7.21765e-76	1.55137	7.4.261denovo
20220506	7.4.261	pB10	P	tet	4583333.33	9	denovo	0.13571	0.173704	15.092	19.3073	3.30069	1	pB10_tet	1	1.12776e-77	7.21765e-76	1.55137	7.4.261denovo
20220506	7.4.261	pB10	P	tet	4583333.33	9	denovo	0.122186	0.173928	10.7427	14.9568	3.34164	1	pB10_tet	1	1.12776e-77	7.21765e-76	1.55137	7.4.261denovo
20220506	7.4.261	pB10	P	tet	4583333.33	9	denovo	0.157252	0.194984	18.5128	22.3301	3.18704	1	pB10_tet	1	1.12776e-77	7.21765e-76	1.55137	7.4.261denovo
20220506	7.4.261	pB10	P	tet	4583333.33	9	denovo	0.138672	0.180521	11.6209	15.6301	3.43215	1	pB10_tet	1	1.12776e-77	7.21765e-76	1.55137	7.4.261denovo
20220506	7.4.261	pB10	P	tet	4583333.33	9	denovo	0.142798	0.183944	18.803	22.9223	3.01503	1	pB10_tet	1	1.12776e-77	7.21765e-76	1.55137	7.4.261denovo
20220506	7.4.261	pB10	P	tet	4583333.33	9	denovo	0.156522	0.186491	12.476	16.3465	3.45501	1	pB10_tet	1	1.12776e-77	7.21765e-76	1.55137	7.4.261denovo
20220506	7.4.261	pB10	P	tet	4583333.33	9	denovo	0.104744	0.170697	10.2575	14.5891	3.25109	1	pB10_tet	1	1.12776e-77	7.21765e-76	1.55137	7.4.261denovo
20220506	7.4.261	pB10	P	tet	4583333.33	9	denovo	0.130641	0.180909	12.2047	16.2796	3.29395	1	pB10_tet	1	1.12776e-77	7.21765e-76	1.55137	7.4.261denovo
20220506	7.4.261	pB10	P	tet	4583333.33	9	denovo	0.193152	0.199503	18.4652	22.1343	3.32858	1	pB10_tet	1	1.12776e-77	7.21765e-76	1.55137	7.4.261denovo
20220506	7.4.261	pB10	P	tet	4583333.33	9	denovo	0.151105	0.191093	15.6726	19.4219	3.41708	1	pB10_tet	1	1.12776e-77	7.21765e-76	1.55137	7.4.261denovo
20220506	7.4.261	pB10	P	tet	4583333.33	9	denovo	0.129439	0.184451	16.0228	20.0666	3.18622	1	pB10_tet	1	1.12776e-77	7.21765e-76	1.55137	7.4.261denovo
20220506	7.4.261	pB10	P	tet	4583333.33	9	denovo	0.15382	0.216456	9.52008	12.5882	3.94837	1	pB10_tet	1	1.12776e-77	7.21765e-76	1.55137	7.4.261denovo
20220506	7.4.261	pB10	P	tet	4583333.33	9	denovo	0.166336	0.190605	12.4731	16.2701	3.43829	1	pB10_tet	1	1.12776e-77	7.21765e-76	1.55137	7.4.261denovo
20220506	7.4.261	pB10	P	tet	4583333.33	9	denovo	0.165159	0.221219	15.7322	18.9825	3.47893	1	pB10_tet	1	1.12776e-77	7.21765e-76	1.55137	7.4.261denovo
20220506	7.4.261	pB10	P	tet	4583333.33	9	denovo	0.305	0.263369	10.557	13.1326	3.90241	1	pB10_tet	1	1.12776e-77	7.21765e-76	1.55137	7.4.261denovo
20220506	7.4.261	pB10	P	tet	4583333.33	9	denovo	0.164783	0.174261	12.1486	16.3656	3.29185	1	pB10_tet	1	1.12776e-77	7.21765e-76	1.55137	7.4.261denovo
20220506	7.4.261	pB10	P	tet	4583333.33	9	denovo	0.185638	0.199763	12.856	16.4611	3.45855	1	pB10_tet	1	1.12776e-77	7.21765e-76	1.55137	7.4.261denovo
20220506	7.4.261	pB10	P	tet	4583333.33	9	denovo	0.160688	0.190903	10.893	14.5509	3.62062	1	pB10_tet	1	1.12776e-77	7.21765e-76	1.55137	7.4.261denovo
20220506	7.4.261	pB10	P	tet	4583333.33	9	denovo	0.187387	0.212575	18.838	22.2967	3.30344	1	pB10_tet	1	1.12776e-77	7.21765e-76	1.55137	7.4.261denovo
20220506	7.4.261	pB10	P	tet	4583333.33	9	denovo	0.184288	0.206855	10.0821	13.5098	3.56258	1	pB10_tet	1	1.12776e-77	7.21765e-76	1.55137	7.4.261denovo
20220506	7.4.261	pB10	P	tet	4583333.33	9	denovo	0.14606	0.203216	11.1223	14.7132	3.35094	1	pB10_tet	1	1.12776e-77	7.21765e-76	1.55137	7.4.261denovo
20220506	7.4.261	pB10	P	tet	4583333.33	9	denovo	0.1555	0.193611	12.386	16.0599	3.55756	1	pB10_tet	1	1.12776e-77	7.21765e-76	1.55137	7.4.261denovo
20220506	7.4.261	pB10	P	tet	4583333.33	9	denovo	0.193752	0.202591	10.3367	13.7916	3.65734	1	pB10_tet	1	1.12776e-77	7.21765e-76	1.55137	7.4.261denovo
20220506	7.4.261	pB10	P	tet	4583333.33	9	denovo	0.13977	0.197852	19.4727	23.29	3.05033	1	pB10_tet	1	1.12776e-77	7.21765e-76	1.55137	7.4.261denovo
20220506	7.4.261	pB10	P	tet	4583333.33	9	denovo	0.164261	0.196623	13.7755	17.4687	3.40229	1	pB10_tet	1	1.12776e-77	7.21765e-76	1.55137	7.4.261denovo
20220506	7.4.261	pB10	P	tet	4583333.33	9	denovo	0.172548	0.188607	13.9772	17.9224	3.20422	1	pB10_tet	1	1.12776e-77	7.21765e-76	1.55137	7.4.261denovo
20220506	7.4.261	pB10	P	tet	4583333.33	9	denovo	0.195939	0.231795	9.83996	12.7553	3.87723	1	pB10_tet	1	1.12776e-77	7.21765e-76	1.55137	7.4.261denovo
20220506	7.4.261	pB10	P	tet	4583333.33	9	denovo	0.154164	0.202773	10.9819	14.4363	3.63527	1	pB10_tet	1	1.12776e-77	7.21765e-76	1.55137	7.4.261denovo
20220506	7.4.261	pB10	P	tet	4583333.33	9	denovo	0.137407	0.205802	15.6723	19.2213	3.35839	1	pB10_tet	1	1.12776e-77	7.21765e-76	1.55137	7.4.261denovo
20220506	7.4.261	pB10	P	tet	4583333.33	9	denovo	0.190331	0.226487	11.6427	14.7323	3.67199	1	pB10_tet	1	1.12776e-77	7.21765e-76	1.55137	7.4.261denovo
20220506	7.4.261	pB10	P	tet	4583333.33	9	denovo	0.151626	0.187546	21.0026	25.0856	2.88682	1	pB10_tet	1	1.12776e-77	7.21765e-76	1.55137	7.4.261denovo
20220506	7.4.261	pB10	P	tet	4583333.33	9	denovo	0.155434	0.197299	12.298	15.8976	3.55062	1	pB10_tet	1	1.12776e-77	7.21765e-76	1.55137	7.4.261denovo
20220506	7.4.262	pB10	P	tet	3461538.46	10	adapted	0.325571	0.309416	8.88854	11.208	3.36176	1	pB10_tet	1	1.12776e-77	7.21765e-76	1.55137	7.4.262adapted
20220506	7.4.262	pB10	P	tet	3461538.46	10	adapted	0.225065	0.230563	8.65808	11.8671	3.14111	1	pB10_tet	1	1.12776e-77	7.21765e-76	1.55137	7.4.262adapted
20220506	7.4.262	pB10	P	tet	3461538.46	10	adapted	0.254606	0.290601	9.19491	11.676	3.35801	1	pB10_tet	1	1.12776e-77	7.21765e-76	1.55137	7.4.262adapted
20220506	7.4.262	pB10	P	tet	3461538.46	10	adapted	0.28645	0.313262	9.66191	11.9912	3.2283	1	pB10_tet	1	1.12776e-77	7.21765e-76	1.55137	7.4.262adapted
20220506	7.4.262	pB10	P	tet	3461538.46	10	adapted	0.237768	0.275439	8.72234	11.3418	3.30412	1	pB10_tet	1	1.12776e-77	7.21765e-76	1.55137	7.4.262adapted
20220506	7.4.262	pB10	P	tet	3461538.46	10	adapted	0.231838	0.250149	9.28384	12.2587	3.14475	1	pB10_tet	1	1.12776e-77	7.21765e-76	1.55137	7.4.262adapted
20220506	7.4.262	pB10	P	tet	3461538.46	10	adapted	0.300896	0.286844	9.44883	12.0247	3.12524	1	pB10_tet	1	1.12776e-77	7.21765e-76	1.55137	7.4.262adapted
20220506	7.4.262	pB10	P	tet	3461538.46	10	adapted	0.258467	0.296929	9.1954	11.6378	3.31156	1	pB10_tet	1	1.12776e-77	7.21765e-76	1.55137	7.4.262adapted
20220506	7.4.262	pB10	P	tet	3461538.46	10	adapted	0.213174	0.206864	9.0099	12.6407	2.99153	1	pB10_tet	1	1.12776e-77	7.21765e-76	1.55137	7.4.262adapted
20220506	7.4.262	pB10	P	tet	3461538.46	10	adapted	0.263169	0.269761	8.57958	11.4229	2.82133	1	pB10_tet	1	1.12776e-77	7.21765e-76	1.55137	7.4.262adapted
20220506	7.4.262	pB10	P	tet	3461538.46	10	adapted	0.284357	0.271187	9.10264	11.8766	2.98619	1	pB10_tet	1	1.12776e-77	7.21765e-76	1.55137	7.4.262adapted
20220506	7.4.262	pB10	P	tet	3461538.46	10	adapted	0.243095	0.270673	9.29629	12.082	2.98321	1	pB10_tet	1	1.12776e-77	7.21765e-76	1.55137	7.4.262adapted
20220506	7.4.262	pB10	P	tet	3461538.46	10	adapted	0.37309	0.309991	8.27685	10.6254	3.26546	1	pB10_tet	1	1.12776e-77	7.21765e-76	1.55137	7.4.262adapted
20220506	7.4.262	pB10	P	tet	3461538.46	10	adapted	0.237664	0.254763	8.64761	11.5232	3.1967	1	pB10_tet	1	1.12776e-77	7.21765e-76	1.55137	7.4.262adapted
20220506	7.4.262	pB10	P	tet	3461538.46	10	adapted	0.188154	0.210867	8.60826	12.1106	3.20331	1	pB10_tet	1	1.12776e-77	7.21765e-76	1.55137	7.4.262adapted
20220506	7.4.262	pB10	P	tet	3461538.46	10	adapted	0.31918	0.310057	8.76114	11.1889	2.98729	1	pB10_tet	1	1.12776e-77	7.21765e-76	1.55137	7.4.262adapted
20220506	7.4.262	pB10	P	tet	3461538.46	10	adapted	0.201641	0.233026	8.90647	12.1727	2.89544	1	pB10_tet	1	1.12776e-77	7.21765e-76	1.55137	7.4.262adapted
20220506	7.4.262	pB10	P	tet	3461538.46	10	adapted	0.197845	0.226072	8.29072	11.5805	3.11039	1	pB10_tet	1	1.12776e-77	7.21765e-76	1.55137	7.4.262adapted
20220506	7.4.262	pB10	P	tet	3461538.46	10	adapted	0.202636	0.205234	8.82997	12.4258	3.18689	1	pB10_tet	1	1.12776e-77	7.21765e-76	1.55137	7.4.262adapted
20220506	7.4.262	pB10	P	tet	3461538.46	10	adapted	0.256659	0.246292	9.0356	12.0438	3.14458	1	pB10_tet	1	1.12776e-77	7.21765e-76	1.55137	7.4.262adapted
20220506	7.4.262	pB10	P	tet	3461538.46	10	adapted	0.231855	0.293244	9.29262	11.8527	3.01166	1	pB10_tet	1	1.12776e-77	7.21765e-76	1.55137	7.4.262adapted
20220506	7.4.262	pB10	P	tet	3461538.46	10	adapted	0.208055	0.24481	8.99941	12.0485	3.09322	1	pB10_tet	1	1.12776e-77	7.21765e-76	1.55137	7.4.262adapted
20220506	7.4.262	pB10	P	tet	3461538.46	10	adapted	0.255774	0.267447	9.03673	11.7668	3.26135	1	pB10_tet	1	1.12776e-77	7.21765e-76	1.55137	7.4.262adapted
20220506	7.4.262	pB10	P	tet	3461538.46	10	adapted	0.320072	0.266811	7.06717	9.80883	3.2727	1	pB10_tet	1	1.12776e-77	7.21765e-76	1.55137	7.4.262adapted
20220506	7.4.262	pB10	P	tet	3461538.46	10	adapted	0.322241	0.338511	8.75075	10.9167	3.20315	1	pB10_tet	1	1.12776e-77	7.21765e-76	1.55137	7.4.262adapted
20220506	7.4.262	pB10	P	tet	3461538.46	10	adapted	0.287898	0.305867	8.33018	10.6111	3.52364	1	pB10_tet	1	1.12776e-77	7.21765e-76	1.55137	7.4.262adapted
20220506	7.4.262	pB10	P	tet	3461538.46	10	adapted	0.23373	0.271798	8.4236	11.1746	3.05648	1	pB10_tet	1	1.12776e-77	7.21765e-76	1.55137	7.4.262adapted
20220506	7.4.262	pB10	P	tet	3461538.46	10	adapted	0.323999	0.286307	7.95189	10.5156	3.26229	1	pB10_tet	1	1.12776e-77	7.21765e-76	1.55137	7.4.262adapted
20220506	7.4.262	pB10	P	tet	3461538.46	10	adapted	0.276135	0.261665	7.92088	10.678	3.35454	1	pB10_tet	1	1.12776e-77	7.21765e-76	1.55137	7.4.262adapted
20220506	7.4.262	pB10	P	tet	3461538.46	10	adapted	0.273449	0.255626	9.04569	11.9387	3.14071	1	pB10_tet	1	1.12776e-77	7.21765e-76	1.55137	7.4.262adapted
20220506	7.4.262	pB10	P	tet	3461538.46	10	adapted	0.132001	0.209018	8.40631	11.9817	3.06325	1	pB10_tet	1	1.12776e-77	7.21765e-76	1.55137	7.4.262adapted
20220506	7.4.262	pB10	P	tet	3461538.46	10	denovo	0.202619	0.239909	19.6509	22.7122	3.37032	1	pB10_tet	1	1.12776e-77	7.21765e-76	1.55137	7.4.262denovo
20220506	7.4.262	pB10	P	tet	3461538.46	10	denovo	0.294864	0.277422	22.6489	25.1906	3.61832	1	pB10_tet	1	1.12776e-77	7.21765e-76	1.55137	7.4.262denovo
20220506	7.4.262	pB10	P	tet	3461538.46	10	denovo	0.232235	0.261555	22.9927	25.7589	3.43582	1	pB10_tet	1	1.12776e-77	7.21765e-76	1.55137	7.4.262denovo
20220506	7.4.262	pB10	P	tet	3461538.46	10	denovo	0.238487	0.263678	21.9795	24.7035	3.50029	1	pB10_tet	1	1.12776e-77	7.21765e-76	1.55137	7.4.262denovo
20220506	7.4.262	pB10	P	tet	3461538.46	10	denovo	0.215918	0.241124	23.4636	26.5421	3.2325	1	pB10_tet	1	1.12776e-77	7.21765e-76	1.55137	7.4.262denovo
20220506	7.4.262	pB10	P	tet	3461538.46	10	denovo	0.173292	0.235125	14.0044	16.9195	3.83135	1	pB10_tet	1	1.12776e-77	7.21765e-76	1.55137	7.4.262denovo
20220506	7.4.262	pB10	P	tet	3461538.46	10	denovo	0.23399	0.249537	14.7501	17.526	3.76188	1	pB10_tet	1	1.12776e-77	7.21765e-76	1.55137	7.4.262denovo
20220506	7.4.262	pB10	P	tet	3461538.46	10	denovo	0.18027	0.260268	18.3574	20.9787	3.85392	1	pB10_tet	1	1.12776e-77	7.21765e-76	1.55137	7.4.262denovo
20220506	7.4.262	pB10	P	tet	3461538.46	10	denovo	0.229581	0.247978	14.6717	17.4305	3.82369	1	pB10_tet	1	1.12776e-77	7.21765e-76	1.55137	7.4.262denovo
20220506	7.4.262	pB10	P	tet	3461538.46	10	denovo	0.236197	0.238204	18.5951	21.6043	3.51757	1	pB10_tet	1	1.12776e-77	7.21765e-76	1.55137	7.4.262denovo
20220506	7.4.262	pB10	P	tet	3461538.46	10	denovo	0.136312	0.248057	17.7583	20.5919	3.67097	1	pB10_tet	1	1.12776e-77	7.21765e-76	1.55137	7.4.262denovo
20220506	7.4.262	pB10	P	tet	3461538.46	10	denovo	0.232287	0.265402	12.9493	15.4916	3.91293	1	pB10_tet	1	1.12776e-77	7.21765e-76	1.55137	7.4.262denovo
20220506	7.4.262	pB10	P	tet	3461538.46	10	denovo	0.206159	0.260011	18.4776	21.1936	3.61868	1	pB10_tet	1	1.12776e-77	7.21765e-76	1.55137	7.4.262denovo
20220506	7.4.262	pB10	P	tet	3461538.46	10	denovo	0.157924	0.220671	16.5188	19.7275	3.57524	1	pB10_tet	1	1.12776e-77	7.21765e-76	1.55137	7.4.262denovo
20220506	7.4.262	pB10	P	tet	3461538.46	10	denovo	0.234133	0.296731	12.8916	15.0762	4.07076	1	pB10_tet	1	1.12776e-77	7.21765e-76	1.55137	7.4.262denovo
20220506	7.4.262	pB10	P	tet	3461538.46	10	denovo	0.282953	0.309029	22.7286	24.971	3.67595	1	pB10_tet	1	1.12776e-77	7.21765e-76	1.55137	7.4.262denovo
20220506	7.4.262	pB10	P	tet	3461538.46	10	denovo	0.221371	0.27393	21.7031	24.3215	3.52901	1	pB10_tet	1	1.12776e-77	7.21765e-76	1.55137	7.4.262denovo
20220506	7.4.262	pB10	P	tet	3461538.46	10	denovo	0.210524	0.215608	19.7741	23.2566	3.1256	1	pB10_tet	1	1.12776e-77	7.21765e-76	1.55137	7.4.262denovo
20220506	7.4.262	pB10	P	tet	3461538.46	10	denovo	0.241647	0.275594	13.7391	16.1459	4.0273	1	pB10_tet	1	1.12776e-77	7.21765e-76	1.55137	7.4.262denovo
20220506	7.4.262	pB10	P	tet	3461538.46	10	denovo	0.160694	0.236063	18.5797	21.6186	3.49034	1	pB10_tet	1	1.12776e-77	7.21765e-76	1.55137	7.4.262denovo
20220506	7.4.262	pB10	P	tet	3461538.46	10	denovo	0.193913	0.260147	22.7029	25.5393	3.31801	1	pB10_tet	1	1.12776e-77	7.21765e-76	1.55137	7.4.262denovo
20220506	7.4.262	pB10	P	tet	3461538.46	10	denovo	0.244743	0.27613	22.092	24.6797	3.53149	1	pB10_tet	1	1.12776e-77	7.21765e-76	1.55137	7.4.262denovo
20220506	7.4.262	pB10	P	tet	3461538.46	10	denovo	0.238236	0.269055	12.1829	14.6177	4.04153	1	pB10_tet	1	1.12776e-77	7.21765e-76	1.55137	7.4.262denovo
20220506	7.4.262	pB10	P	tet	3461538.46	10	denovo	0.200228	0.255326	11.7681	14.336	4.08706	1	pB10_tet	1	1.12776e-77	7.21765e-76	1.55137	7.4.262denovo
20220506	7.4.262	pB10	P	tet	3461538.46	10	denovo	0.224891	0.288696	23.9257	26.4227	3.47995	1	pB10_tet	1	1.12776e-77	7.21765e-76	1.55137	7.4.262denovo
20211006	7.4.053	pRK100	F	tet	100	1	adapted	0.560491	0.452588	7.83997	9.49382	3.18574	1	pRK100_tet	1	1.23948e-96	7.93269e-95	2.25234	7.4.053adapted
20211006	7.4.053	pRK100	F	tet	100	1	adapted	1.02645	0.628493	7.95347	9.18504	2.7398	1	pRK100_tet	1	1.23948e-96	7.93269e-95	2.25234	7.4.053adapted
20211006	7.4.053	pRK100	F	tet	100	1	adapted	0.450072	0.447674	8.67566	10.4439	2.38558	1	pRK100_tet	1	1.23948e-96	7.93269e-95	2.25234	7.4.053adapted
20211006	7.4.053	pRK100	F	tet	100	1	adapted	1.02245	0.567534	7.89435	9.26343	2.73158	1	pRK100_tet	1	1.23948e-96	7.93269e-95	2.25234	7.4.053adapted
20211006	7.4.053	pRK100	F	tet	100	1	adapted	1.15613	0.883383	8.2157	9.04253	3.35074	1	pRK100_tet	1	1.23948e-96	7.93269e-95	2.25234	7.4.053adapted
20211006	7.4.053	pRK100	F	tet	100	1	adapted	0.367797	0.435063	8.79359	10.5817	2.72276	1	pRK100_tet	1	1.23948e-96	7.93269e-95	2.25234	7.4.053adapted
20211006	7.4.053	pRK100	F	tet	100	1	adapted	0.256496	0.280037	10.8341	13.6837	2.13098	1	pRK100_tet	1	1.23948e-96	7.93269e-95	2.25234	7.4.053adapted
20211006	7.4.053	pRK100	F	tet	100	1	adapted	0.319934	0.518212	8.50477	9.95937	3.08159	1	pRK100_tet	1	1.23948e-96	7.93269e-95	2.25234	7.4.053adapted
20211006	7.4.053	pRK100	F	tet	100	1	adapted	0.365916	0.389756	9.24392	11.1636	3.13214	1	pRK100_tet	1	1.23948e-96	7.93269e-95	2.25234	7.4.053adapted
20211006	7.4.053	pRK100	F	tet	100	1	adapted	0.442194	0.45156	9.34264	11.0567	2.84531	1	pRK100_tet	1	1.23948e-96	7.93269e-95	2.25234	7.4.053adapted
20211006	7.4.053	pRK100	F	tet	100	1	adapted	0.331861	0.371038	9.2452	11.28	3.02917	1	pRK100_tet	1	1.23948e-96	7.93269e-95	2.25234	7.4.053adapted
20211006	7.4.053	pRK100	F	tet	100	1	adapted	0.287851	0.329664	9.68458	12.0733	2.52425	1	pRK100_tet	1	1.23948e-96	7.93269e-95	2.25234	7.4.053adapted
20211006	7.4.053	pRK100	F	tet	100	1	adapted	0.892066	0.613754	8.99451	10.2064	3.16463	1	pRK100_tet	1	1.23948e-96	7.93269e-95	2.25234	7.4.053adapted
20211006	7.4.053	pRK100	F	tet	100	1	adapted	1.33137	0.653604	8.64673	9.69809	3.767	1	pRK100_tet	1	1.23948e-96	7.93269e-95	2.25234	7.4.053adapted
20211006	7.4.053	pRK100	F	tet	100	1	adapted	0.358838	0.493267	8.53356	10.0093	3.40743	1	pRK100_tet	1	1.23948e-96	7.93269e-95	2.25234	7.4.053adapted
20211006	7.4.053	pRK100	F	tet	100	1	adapted	0.321549	0.590417	9.12418	10.3917	3.20923	1	pRK100_tet	1	1.23948e-96	7.93269e-95	2.25234	7.4.053adapted
20211006	7.4.053	pRK100	F	tet	100	1	adapted	0.259867	0.332429	10.2871	12.6458	2.57671	1	pRK100_tet	1	1.23948e-96	7.93269e-95	2.25234	7.4.053adapted
20211006	7.4.053	pRK100	F	tet	100	1	adapted	1.01762	0.476652	9.31268	10.919	3.04452	1	pRK100_tet	1	1.23948e-96	7.93269e-95	2.25234	7.4.053adapted
20211006	7.4.053	pRK100	F	tet	100	1	adapted	1.38058	0.650743	9.02934	10.1541	3.39986	1	pRK100_tet	1	1.23948e-96	7.93269e-95	2.25234	7.4.053adapted
20211006	7.4.053	pRK100	F	tet	100	1	adapted	0.410436	0.455409	8.78306	10.4772	2.85902	1	pRK100_tet	1	1.23948e-96	7.93269e-95	2.25234	7.4.053adapted
20211006	7.4.053	pRK100	F	tet	100	1	adapted	0.383576	0.383746	8.88631	10.9	2.82666	1	pRK100_tet	1	1.23948e-96	7.93269e-95	2.25234	7.4.053adapted
20211006	7.4.053	pRK100	F	tet	100	1	adapted	0.386872	0.713187	9.47621	10.5841	2.80434	1	pRK100_tet	1	1.23948e-96	7.93269e-95	2.25234	7.4.053adapted
20211006	7.4.053	pRK100	F	tet	100	1	adapted	0.311991	0.369817	9.16265	11.2467	2.85683	1	pRK100_tet	1	1.23948e-96	7.93269e-95	2.25234	7.4.053adapted
20211006	7.4.053	pRK100	F	tet	100	1	adapted	0.235498	0.363791	9.8942	12.0187	2.82376	1	pRK100_tet	1	1.23948e-96	7.93269e-95	2.25234	7.4.053adapted
20211006	7.4.053	pRK100	F	tet	100	1	adapted	0.284345	0.473108	8.24114	9.83586	3.11423	1	pRK100_tet	1	1.23948e-96	7.93269e-95	2.25234	7.4.053adapted
20211006	7.4.053	pRK100	F	tet	100	1	denovo	0.209123	0.270453	14.8283	17.7858	1.78507	1	pRK100_tet	1	1.23948e-96	7.93269e-95	2.25234	7.4.053denovo
20211006	7.4.053	pRK100	F	tet	100	1	denovo	0.468531	0.459466	16.1542	17.876	2.39201	1	pRK100_tet	1	1.23948e-96	7.93269e-95	2.25234	7.4.053denovo
20211006	7.4.054	pRK100	F	tet	260	2	adapted	0.32683	0.495679	9.18684	10.7503	2.79233	1	pRK100_tet	1	1.23948e-96	7.93269e-95	2.25234	7.4.054adapted
20211006	7.4.054	pRK100	F	tet	260	2	adapted	1.72523	0.690137	8.40433	9.40832	3.72124	1	pRK100_tet	1	1.23948e-96	7.93269e-95	2.25234	7.4.054adapted
20211006	7.4.054	pRK100	F	tet	260	2	adapted	0.503059	0.495465	8.45268	10.0639	2.13245	1	pRK100_tet	1	1.23948e-96	7.93269e-95	2.25234	7.4.054adapted
20211006	7.4.054	pRK100	F	tet	260	2	adapted	1.67932	0.628641	9.43615	10.6933	2.46737	1	pRK100_tet	1	1.23948e-96	7.93269e-95	2.25234	7.4.054adapted
20211006	7.4.054	pRK100	F	tet	260	2	adapted	0.277868	0.482248	9.66448	11.2966	2.48182	1	pRK100_tet	1	1.23948e-96	7.93269e-95	2.25234	7.4.054adapted
20211006	7.4.054	pRK100	F	tet	260	2	adapted	1.81383	0.526763	9.51378	11.014	2.51146	1	pRK100_tet	1	1.23948e-96	7.93269e-95	2.25234	7.4.054adapted
20211006	7.4.054	pRK100	F	tet	260	2	adapted	1.30201	0.600437	8.57396	9.84536	2.94134	1	pRK100_tet	1	1.23948e-96	7.93269e-95	2.25234	7.4.054adapted
20211006	7.4.054	pRK100	F	tet	260	2	adapted	0.825386	0.552289	9.09437	10.4748	3.0053	1	pRK100_tet	1	1.23948e-96	7.93269e-95	2.25234	7.4.054adapted
20211006	7.4.054	pRK100	F	tet	260	2	adapted	0.400648	0.536644	8.71217	10.1185	3.13026	1	pRK100_tet	1	1.23948e-96	7.93269e-95	2.25234	7.4.054adapted
20211006	7.4.054	pRK100	F	tet	260	2	adapted	0.802397	0.634447	8.47714	9.68622	2.90522	1	pRK100_tet	1	1.23948e-96	7.93269e-95	2.25234	7.4.054adapted
20211006	7.4.054	pRK100	F	tet	260	2	adapted	0.500816	0.510717	8.6173	10.147	2.66789	1	pRK100_tet	1	1.23948e-96	7.93269e-95	2.25234	7.4.054adapted
20211006	7.4.054	pRK100	F	tet	260	2	adapted	0.450496	0.474229	8.27512	9.88099	2.99752	1	pRK100_tet	1	1.23948e-96	7.93269e-95	2.25234	7.4.054adapted
20211006	7.4.054	pRK100	F	tet	260	2	adapted	0.368338	0.543155	8.33764	9.7646	2.77977	1	pRK100_tet	1	1.23948e-96	7.93269e-95	2.25234	7.4.054adapted
20211006	7.4.054	pRK100	F	tet	260	2	adapted	0.310163	0.430312	8.99221	10.8073	2.73337	1	pRK100_tet	1	1.23948e-96	7.93269e-95	2.25234	7.4.054adapted
20211006	7.4.054	pRK100	F	tet	260	2	adapted	0.607301	0.448694	8.74212	10.5033	2.44085	1	pRK100_tet	1	1.23948e-96	7.93269e-95	2.25234	7.4.054adapted
20211006	7.4.054	pRK100	F	tet	260	2	adapted	0.997274	0.469878	7.6737	9.32043	2.73774	1	pRK100_tet	1	1.23948e-96	7.93269e-95	2.25234	7.4.054adapted
20211006	7.4.054	pRK100	F	tet	260	2	adapted	0.604008	0.55964	7.16684	8.48197	3.25216	1	pRK100_tet	1	1.23948e-96	7.93269e-95	2.25234	7.4.054adapted
20211006	7.4.054	pRK100	F	tet	260	2	adapted	0.302743	0.340068	9.62162	11.8881	2.83928	1	pRK100_tet	1	1.23948e-96	7.93269e-95	2.25234	7.4.054adapted
20211006	7.4.054	pRK100	F	tet	260	2	adapted	1.44617	0.571542	9.07814	10.4487	2.59857	1	pRK100_tet	1	1.23948e-96	7.93269e-95	2.25234	7.4.054adapted
20211006	7.4.054	pRK100	F	tet	260	2	adapted	0.27834	0.319865	8.82629	11.3251	1.991	1	pRK100_tet	1	1.23948e-96	7.93269e-95	2.25234	7.4.054adapted
20211006	7.4.054	pRK100	F	tet	260	2	adapted	0.383576	0.422123	8.58131	10.4748	1.96503	1	pRK100_tet	1	1.23948e-96	7.93269e-95	2.25234	7.4.054adapted
20211006	7.4.054	pRK100	F	tet	260	2	adapted	0.323641	0.362524	9.37404	11.5104	2.7661	1	pRK100_tet	1	1.23948e-96	7.93269e-95	2.25234	7.4.054adapted
20211006	7.4.054	pRK100	F	tet	260	2	adapted	0.727182	0.478722	6.99983	8.54373	3.24319	1	pRK100_tet	1	1.23948e-96	7.93269e-95	2.25234	7.4.054adapted
20211006	7.4.054	pRK100	F	tet	260	2	adapted	0.404248	0.469086	8.07587	9.72422	2.79029	1	pRK100_tet	1	1.23948e-96	7.93269e-95	2.25234	7.4.054adapted
20211006	7.4.054	pRK100	F	tet	260	2	adapted	0.31579	0.366091	9.9054	12.0187	2.78719	1	pRK100_tet	1	1.23948e-96	7.93269e-95	2.25234	7.4.054adapted
20211006	7.4.054	pRK100	F	tet	260	2	adapted	0.333726	0.318039	8.56048	11.052	2.34136	1	pRK100_tet	1	1.23948e-96	7.93269e-95	2.25234	7.4.054adapted
20211006	7.4.054	pRK100	F	tet	260	2	adapted	1.14888	0.671085	7.49424	8.54848	3.53003	1	pRK100_tet	1	1.23948e-96	7.93269e-95	2.25234	7.4.054adapted
20211006	7.4.054	pRK100	F	tet	260	2	adapted	1.67458	0.704089	8.49707	9.54845	3.23529	1	pRK100_tet	1	1.23948e-96	7.93269e-95	2.25234	7.4.054adapted
20211006	7.4.054	pRK100	F	tet	260	2	adapted	2.64551	0.846286	8.96992	9.80973	3.60599	1	pRK100_tet	1	1.23948e-96	7.93269e-95	2.25234	7.4.054adapted
20211006	7.4.054	pRK100	F	tet	260	2	adapted	0.414585	0.422697	8.44106	10.2967	2.61102	1	pRK100_tet	1	1.23948e-96	7.93269e-95	2.25234	7.4.054adapted
20211006	7.4.054	pRK100	F	tet	260	2	adapted	1.97237	0.932178	11.3598	12.2016	2.67334	1	pRK100_tet	1	1.23948e-96	7.93269e-95	2.25234	7.4.054adapted
20211006	7.4.054	pRK100	F	tet	260	2	adapted	0.519786	0.638219	8.50161	9.68859	3.03879	1	pRK100_tet	1	1.23948e-96	7.93269e-95	2.25234	7.4.054adapted
20211006	7.4.054	pRK100	F	tet	260	2	adapted	0.287611	0.582207	8.59428	9.92612	2.8094	1	pRK100_tet	1	1.23948e-96	7.93269e-95	2.25234	7.4.054adapted
20211006	7.4.054	pRK100	F	tet	260	2	adapted	0.441442	0.543307	8.49455	9.93562	2.6357	1	pRK100_tet	1	1.23948e-96	7.93269e-95	2.25234	7.4.054adapted
20211006	7.4.054	pRK100	F	tet	260	2	adapted	0.433035	0.406791	8.2348	10.1375	2.80768	1	pRK100_tet	1	1.23948e-96	7.93269e-95	2.25234	7.4.054adapted
20211006	7.4.054	pRK100	F	tet	260	2	adapted	1.44348	0.752632	8.24608	9.26818	2.88445	1	pRK100_tet	1	1.23948e-96	7.93269e-95	2.25234	7.4.054adapted
20211006	7.4.054	pRK100	F	tet	260	2	adapted	2.25335	1.52294	7.61738	8.08056	3.3673	1	pRK100_tet	1	1.23948e-96	7.93269e-95	2.25234	7.4.054adapted
20211006	7.4.054	pRK100	F	tet	260	2	adapted	0.457669	0.453361	8.15454	9.81448	3.12383	1	pRK100_tet	1	1.23948e-96	7.93269e-95	2.25234	7.4.054adapted
20211006	7.4.054	pRK100	F	tet	260	2	adapted	2.06476	0.807476	8.4467	9.39881	2.88994	1	pRK100_tet	1	1.23948e-96	7.93269e-95	2.25234	7.4.054adapted
20211006	7.4.054	pRK100	F	tet	260	2	adapted	0.398728	0.420177	8.65278	10.5508	2.15242	1	pRK100_tet	1	1.23948e-96	7.93269e-95	2.25234	7.4.054adapted
20211006	7.4.054	pRK100	F	tet	260	2	adapted	0.276115	0.335827	9.51268	11.8168	2.79385	1	pRK100_tet	1	1.23948e-96	7.93269e-95	2.25234	7.4.054adapted
20211006	7.4.054	pRK100	F	tet	260	2	adapted	0.345296	0.370759	9.15977	11.3061	2.22025	1	pRK100_tet	1	1.23948e-96	7.93269e-95	2.25234	7.4.054adapted
20211006	7.4.054	pRK100	F	tet	260	2	adapted	0.258875	0.35095	9.54846	11.7408	2.87747	1	pRK100_tet	1	1.23948e-96	7.93269e-95	2.25234	7.4.054adapted
20211006	7.4.054	pRK100	F	tet	260	2	adapted	0.290027	0.420118	8.07129	9.84298	3.24259	1	pRK100_tet	1	1.23948e-96	7.93269e-95	2.25234	7.4.054adapted
20211006	7.4.054	pRK100	F	tet	260	2	adapted	0.195471	0.273117	9.90488	12.8215	2.23259	1	pRK100_tet	1	1.23948e-96	7.93269e-95	2.25234	7.4.054adapted
20211006	7.4.054	pRK100	F	tet	260	2	denovo	0.854372	0.425953	17.1923	19.0708	1.84372	1	pRK100_tet	1	1.23948e-96	7.93269e-95	2.25234	7.4.054denovo
20211006	7.4.054	pRK100	F	tet	260	2	denovo	0.924196	0.462021	17.846	19.5791	1.74216	1	pRK100_tet	1	1.23948e-96	7.93269e-95	2.25234	7.4.054denovo
20211006	7.4.054	pRK100	F	tet	260	2	denovo	0.12708	0.259704	11.937	14.9497	2.39439	1	pRK100_tet	1	1.23948e-96	7.93269e-95	2.25234	7.4.054denovo
20211006	7.4.054	pRK100	F	tet	260	2	denovo	0.633191	0.361916	16.5462	18.7573	1.74216	1	pRK100_tet	1	1.23948e-96	7.93269e-95	2.25234	7.4.054denovo
[truncated: 229 more rows]
