# Supplementary material for: Tradeoff between lag time and growth rate drives the plasmid acquisition cost
Source: Nat Commun. 2023 Apr 24;14:2343. doi: 10.1038/s41467-023-38022-6 (PMC10126158; doi:10.1038/s41467-023-38022-6)
Supplement: Supplementary file 4 — Source Data [file 41467_2023_38022_MOESM4_ESM.zip › source data/sourcedata_Fig2BCD-4A-S2B-S6A.xlsx]

## Sheet: Sheet1
Source Data for Figures 2B-4A, and Supplementary Figures 2B-6A
plasmid_name	len	drug	INC	num_ad	num_dv	AC	AC_std	trans_mean	trans_std	trans_log_mean	trans_log_std	gr_ad	gr_ad_std	gr_dv	gr_dv_std
R100-1	94282	strep	F	125	64	1.4018	0.142054	154303	114746	5.02431	0.544742	0.516405	0.0566553	0.502726	0.114511
R100-1	94282	tet	F	117	99	1.02461	0.134654	3.30036e+06	1.38444e+06	6.48694	0.186743	0.428589	0.0558411	0.493147	0.0728311
R16a	173094	carb	A/C	64	37	1.13342	0.0928793	6904.76	5075.3	3.71402	0.452713	0.500424	0.0442296	0.373236	0.00593247
R1drd	97735	carb	F	56	37	1.06158	0.107603	734267	1.02043e+06	5.06768	1.45953	0.446041	0.0876676	0.353533	0.0600258
R57b	170470	carb	A/C	119	29	2.44087	0.41792	3500	360.555	3.54256	0.044017	0.362633	0.0264222	0.20017	0.0332602
R64drd	120826	tet	I	64	71	1.18983	0.178324	895000	640059	5.80516	0.510113	0.619957	0.030568	0.533463	0.0268313
R6kdrd	39872	carb	X	205	58	1.22272	0.187228	3.74444e+06	2.11299e+06	6.512	0.258875	0.491742	0.0667926	0.397792	0.167219
R702	76639	strep	P	103	70	1.1485	0.0958034	1.36622e+07	2.11085e+07	6.51214	1.02569	0.397652	0.0859674	0.286817	0.0335284
R702	76639	tet	P	93	48	1.47439	0.243726	1.22519e+06	884075	5.93222	0.530687	0.468086	0.0523082	0.491014	0.049013
RIP113	42161	tet	N	117	139	1.3204	0.17938	167507	75790.9	5.18527	0.209869	0.557396	0.0928431	0.683458	0.151348
RIP71a	91490	strep	F	95	29	1.2661	0.132693	505.556	416.407	2.6138	0.409117	0.429135	0.116278	0.279485	0.0327655
RN3	57533	tet	N	155	110	1.47442	0.154185	40186.1	9759.09	4.59527	0.0987284	0.374797	0.0725229	0.488719	0.122511
RP4	60096	tet	P	208	96	1.48952	0.245445	4.59333e+06	2.1735e+06	6.6256	0.19566	0.478462	0.0528347	0.550311	0.11093
Rs-a	40060	strep	W	167	29	1.70837	0.173528	918	186.676	2.95831	0.0889305	0.407316	0.0213697	0.328422	0.0121868
pB10	64508	tet	P	190	193	1.53878	0.299998	2.09801e+06	1.65497e+06	6.13849	0.519285	0.279197	0.0698124	0.333274	0.104597
pCU1	39884	carb	N	145	58	1.16554	0.184362	500500	327293	5.611	0.338107	0.45123	0.149462	0.455016	0.188722
pESBL283	110137	carb	I	52	92	0.919521	0.105466	290000	56568.5	5.45823	0.0852586	0.486157	0	0.35043	0
pESBL283	110137	strep	I	74	26	1.06683	0.105677	70476.2	5387.47	4.84741	0.0332316	0.364202	0.0007121	0.429725	0.0107959
pKpQILD2	111742	carb	F	76	42	1.05209	0.121376	50965.7	46263.6	4.42039	0.762891	0.413729	0.0488876	0.323358	0.0364219
pOX38	57822	tet	F	164	51	1.21377	0.134915	983611	1.06684e+06	5.77245	0.476846	0.529059	0.0874509	0.42299	0.0580475
pRK100	142357	tet	F	269	35	1.7857	0.412331	226.363	103.24	2.3136	0.23044	0.497083	0.0279233	0.363322	0.0295576
pip1100	66166	strep	X	67	33	0.978367	0.0888376	104375	34471.5	5.00642	0.146129	0.490983	0.0495296	0.393269	0.00402434
pip162	87543	carb	F	26	140	1.23284	0.193553	860.294	380.59	2.91228	0.198793	0.327436	0.0484833	0.219076	0.0301302
