# Supplementary material for: Tradeoff between lag time and growth rate drives the plasmid acquisition cost
Source: Nat Commun. 2023 Apr 24;14:2343. doi: 10.1038/s41467-023-38022-6 (PMC10126158; doi:10.1038/s41467-023-38022-6)
Supplement: Supplementary file 4 — Source Data [file 41467_2023_38022_MOESM4_ESM.zip › source data/sourcedata_Fig1DE_RP4tet.xlsx]

## Sheet: Sheet1
Source Data for Figure 1D and 1E
Date	ID	Plasmid	INC	drug	transonjugants	replicate	type	gr_MANUAL	gr	lt	ttt	max
20210616	7.2.066	RP4	P	tet	2666666.6667	2	adapted	0.390803	0.569851	6.98723	8.32891	2.90571
20210616	7.2.066	RP4	P	tet	2666666.6667	2	adapted	0.472108	0.493981	8.77839	10.3736	2.46492
20210616	7.2.066	RP4	P	tet	2666666.6667	2	adapted	0.555256	0.508069	8.13759	9.68189	2.55696
20210616	7.2.066	RP4	P	tet	2666666.6667	2	adapted	0.471144	0.524079	7.64934	9.12939	2.75474
20210616	7.2.066	RP4	P	tet	2666666.6667	2	adapted	0.372343	0.401903	7.55912	9.5318	2.3449
20210616	7.2.066	RP4	P	tet	2666666.6667	2	adapted	0.44439	0.414656	8.59156	10.5107	2.23734
20210616	7.2.066	RP4	P	tet	2666666.6667	2	adapted	0.479541	0.498314	7.93933	9.5144	2.55664
20210616	7.2.066	RP4	P	tet	2666666.6667	2	adapted	0.370834	0.47682	8.02303	9.63839	2.84959
20210616	7.2.066	RP4	P	tet	2666666.6667	2	adapted	0.492908	0.532238	7.6542	9.09241	2.90286
20210616	7.2.066	RP4	P	tet	2666666.6667	2	adapted	0.468531	0.483539	7.88099	9.47742	2.79466
20210616	7.2.066	RP4	P	tet	2666666.6667	2	adapted	0.492996	0.478629	8.20282	9.83416	2.66581
20210616	7.2.066	RP4	P	tet	2666666.6667	2	adapted	0.547046	0.514837	7.10658	8.59428	2.88634
20210616	7.2.066	RP4	P	tet	2666666.6667	2	adapted	0.50849	0.579207	8.05157	9.32516	3.22419
20210616	7.2.066	RP4	P	tet	2666666.6667	2	adapted	0.479861	0.50332	8.59391	10.1474	2.65955
20210616	7.2.066	RP4	P	tet	2666666.6667	2	adapted	0.54062	0.501544	6.98466	8.49205	3.02313
20210616	7.2.066	RP4	P	tet	2666666.6667	2	adapted	0.426807	0.421951	8.35629	10.2235	2.50336
20210616	7.2.066	RP4	P	tet	2666666.6667	2	adapted	0.616322	0.523808	8.62511	10.0887	2.87109
20210616	7.2.066	RP4	P	tet	2666666.6667	2	adapted	0.504744	0.541365	8.47792	9.89724	2.89568
20210616	7.2.066	RP4	P	tet	2666666.6667	2	adapted	0.479878	0.473707	8.13786	9.75585	2.88531
20210616	7.2.066	RP4	P	tet	2666666.6667	2	adapted	0.371618	0.330278	8.1341	10.5389	2.30628
20210616	7.2.066	RP4	P	tet	2666666.6667	2	adapted	0.479541	0.536738	8.28378	9.70147	2.96674
20210616	7.2.066	RP4	P	tet	2666666.6667	2	adapted	0.51684	0.537892	8.17526	9.57096	3.10034
20210616	7.2.066	RP4	P	tet	2666666.6667	2	adapted	0.502082	0.44281	8.48104	10.2235	2.84392
20210616	7.2.066	RP4	P	tet	2666666.6667	2	adapted	0.418929	0.420748	8.21357	10.08	2.57753
20210616	7.2.066	RP4	P	tet	2666666.6667	2	adapted	0.416178	0.467337	8.30259	9.94292	2.92006
20210616	7.2.066	RP4	P	tet	2666666.6667	2	adapted	0.449862	0.520228	8.30757	9.72757	3.24069
20210616	7.2.066	RP4	P	tet	2666666.6667	2	adapted	0.461389	0.483528	7.82381	9.35779	3.22114
20210616	7.2.066	RP4	P	tet	2666666.6667	2	adapted	0.487598	0.507782	8.60906	10.0517	3.3253
20210616	7.2.066	RP4	P	tet	2666666.6667	2	adapted	0.355952	0.460147	8.41793	10.093	2.82486
20210616	7.2.066	RP4	P	tet	2666666.6667	2	adapted	0.476505	0.471902	8.49121	10.0974	3.01146
20210616	7.2.066	RP4	P	tet	2666666.6667	2	adapted	0.489134	0.474023	8.71244	10.2997	3.0784
20210616	7.2.066	RP4	P	tet	2666666.6667	2	adapted	0.422162	0.497486	8.26591	9.71452	3.44726
20210616	7.2.066	RP4	P	tet	2666666.6667	2	denovo	0.355505	0.351176	10.9701	13.2275	2.3044
20210616	7.2.066	RP4	P	tet	2666666.6667	2	denovo	0.607636	0.75838	11.4519	12.4096	3.4435
20210616	7.2.066	RP4	P	tet	2666666.6667	2	denovo	0.998061	0.631347	11.7503	12.9926	2.584
20210616	7.2.066	RP4	P	tet	2666666.6667	2	denovo	0.798042	0.438313	14.3507	16.1771	1.73786
20210616	7.2.066	RP4	P	tet	2666666.6667	2	denovo	0.44863	0.5351	10.7038	12.1138	3.08554
20210616	7.2.066	RP4	P	tet	2666666.6667	2	denovo	1.08333	0.583294	11.0636	12.3944	2.87437
20210616	7.2.066	RP4	P	tet	2666666.6667	2	denovo	0.378516	0.463353	12.1204	13.8148	2.56708
20210616	7.2.066	RP4	P	tet	2666666.6667	2	denovo	0.264152	0.416158	13.0617	14.9546	2.4339
20210616	7.2.066	RP4	P	tet	2666666.6667	2	denovo	0.372986	0.456835	14.0574	15.7986	2.18851
20210616	7.2.066	RP4	P	tet	2666666.6667	2	denovo	0.464409	0.594308	17.4588	18.8026	1.95808
20210616	7.2.066	RP4	P	tet	2666666.6667	2	denovo	0.473498	0.533671	11.9158	13.3254	3.06339
20210616	7.2.066	RP4	P	tet	2666666.6667	2	denovo	0.399794	0.441911	13.9004	15.7094	1.93794
20210616	7.2.066	RP4	P	tet	2666666.6667	2	denovo	0.591489	0.528062	10.8492	12.2922	2.95718
20210616	7.2.066	RP4	P	tet	2666666.6667	2	denovo	0.641997	0.613673	13.4099	14.6697	2.70705
20210616	7.2.066	RP4	P	tet	2666666.6667	2	denovo	0.360547	0.457601	10.6444	12.3248	2.81626
20210616	7.2.066	RP4	P	tet	2666666.6667	2	denovo	1.43269	1.21546	13.7532	14.339	3.47462
20210616	7.2.066	RP4	P	tet	2666666.6667	2	denovo	0.446733	0.50102	13.4341	15.0134	2.3816
20210616	7.2.066	RP4	P	tet	2666666.6667	2	denovo	0.469729	0.493179	12.1315	13.7278	2.47058
20210616	7.2.066	RP4	P	tet	2666666.6667	2	denovo	0.496731	0.351197	12.7905	15.0699	1.65964
20210616	7.2.066	RP4	P	tet	2666666.6667	2	denovo	0.421884	0.47465	12.1791	13.817	2.71367
20210616	7.2.066	RP4	P	tet	2666666.6667	2	denovo	0.27858	0.35571	11.0162	13.2667	1.82907
20210616	7.2.066	RP4	P	tet	2666666.6667	2	denovo	0.48314	0.713758	13.4406	14.4195	3.64619
20210617	7.2.067	RP4	P	tet	3166666.6667	1	adapted	0.405031	0.44371	7.90855	9.5	3.60947
20210617	7.2.067	RP4	P	tet	3166666.6667	1	adapted	0.268562	0.319412	7.95816	10.2929	3.18017
20210617	7.2.067	RP4	P	tet	3166666.6667	1	adapted	0.244507	0.303728	8.81592	11.3889	2.67251
20210617	7.2.067	RP4	P	tet	3166666.6667	1	adapted	0.433235	0.450463	7.52302	9.09596	3.6065
20210617	7.2.067	RP4	P	tet	3166666.6667	1	adapted	0.281219	0.3468	8.47699	10.7096	2.80197
20210617	7.2.067	RP4	P	tet	3166666.6667	1	adapted	0.397113	0.456274	7.78969	9.2702	3.87827
20210617	7.2.067	RP4	P	tet	3166666.6667	1	adapted	0.387156	0.445121	8.26722	9.86364	3.55627
20210617	7.2.067	RP4	P	tet	3166666.6667	1	adapted	0.378592	0.430039	7.7494	9.44192	3.39391
20210617	7.2.067	RP4	P	tet	3166666.6667	1	adapted	0.348568	0.449757	8.46724	10.1162	3.25387
20210617	7.2.067	RP4	P	tet	3166666.6667	1	adapted	0.424605	0.458848	8.52028	10.1313	3.2593
20210617	7.2.067	RP4	P	tet	3166666.6667	1	adapted	0.414229	0.421866	7.95237	9.7399	3.09104
20210617	7.2.067	RP4	P	tet	3166666.6667	1	adapted	0.41354	0.499111	7.35005	8.78788	3.46999
20210617	7.2.067	RP4	P	tet	3166666.6667	1	adapted	0.547237	0.406789	8.36907	10.2551	2.91819
20210617	7.2.067	RP4	P	tet	3166666.6667	1	adapted	0.421847	0.389203	7.43648	9.40404	2.93214
20210617	7.2.067	RP4	P	tet	3166666.6667	1	adapted	0.578293	0.435742	7.07434	8.83081	2.90879
20210617	7.2.067	RP4	P	tet	3166666.6667	1	adapted	0.461338	0.4391	7.36054	9.09343	2.97803
20210617	7.2.067	RP4	P	tet	3166666.6667	1	adapted	0.39128	0.368439	7.56553	9.65404	2.84815
20210617	7.2.067	RP4	P	tet	3166666.6667	1	adapted	0.417399	0.381533	7.28111	9.31313	2.75205
20210617	7.2.067	RP4	P	tet	3166666.6667	1	adapted	0.226417	0.338309	7.77243	10.0354	2.91976
20210617	7.2.067	RP4	P	tet	3166666.6667	1	adapted	0.435833	0.378851	7.62146	9.66414	2.78879
20210617	7.2.067	RP4	P	tet	3166666.6667	1	adapted	0.496065	0.643317	6.69793	7.74495	3.81478
20210617	7.2.067	RP4	P	tet	3166666.6667	1	adapted	0.364391	0.379247	7.80614	9.88131	2.50093
20210617	7.2.067	RP4	P	tet	3166666.6667	1	adapted	0.611864	0.423252	7.05446	8.87879	2.82919
20210617	7.2.067	RP4	P	tet	3166666.6667	1	adapted	0.548825	0.456468	7.11255	8.77525	3.00048
20210617	7.2.067	RP4	P	tet	3166666.6667	1	adapted	1.95492	0.295503	6.28153	8.95202	2.42427
20210617	7.2.067	RP4	P	tet	3166666.6667	1	adapted	0.592507	0.429782	7.33228	9.16162	2.54076
20210617	7.2.067	RP4	P	tet	3166666.6667	1	adapted	0.276582	0.352627	7.93941	10.1793	2.49352
20210617	7.2.067	RP4	P	tet	3166666.6667	1	adapted	2.0901	0.320535	6.57667	9.0101	2.62972
20210617	7.2.067	RP4	P	tet	3166666.6667	1	adapted	0.369697	0.490398	7.76255	9.31818	2.91057
20210617	7.2.067	RP4	P	tet	3166666.6667	1	adapted	0.582176	0.470437	7.33343	8.9697	2.84251
20210617	7.2.067	RP4	P	tet	3166666.6667	1	adapted	0.247782	0.249104	7.74725	10.9419	2.23755
20210617	7.2.067	RP4	P	tet	3166666.6667	1	adapted	0.444737	0.389693	7.55567	9.55303	2.71808
20210617	7.2.067	RP4	P	tet	3166666.6667	1	adapted	0.436416	0.536073	7.09827	8.5404	2.73708
20210617	7.2.067	RP4	P	tet	3166666.6667	1	adapted	0.348118	0.334291	8.30676	10.6894	2.20154
20210617	7.2.067	RP4	P	tet	3166666.6667	1	denovo	0.370655	0.41136	12.4731	14.2727	3.20809
20210617	7.2.067	RP4	P	tet	3166666.6667	1	denovo	0.405861	0.570875	14.4711	15.7626	3.30869
20210617	7.2.067	RP4	P	tet	3166666.6667	1	denovo	0.493227	0.539588	13.917	15.2652	3.3673
20210617	7.2.067	RP4	P	tet	3166666.6667	1	denovo	0.527713	0.570073	15.9566	17.2071	3.43472
20210617	7.2.067	RP4	P	tet	3166666.6667	1	denovo	0.403041	0.550885	17.7383	19.1566	2.61598
20210617	7.2.067	RP4	P	tet	3166666.6667	1	denovo	0.4969	0.580228	13.5381	14.7071	3.79901
20210617	7.2.067	RP4	P	tet	3166666.6667	1	denovo	0.41882	0.572111	16.2896	17.6288	2.92531
20210617	7.2.067	RP4	P	tet	3166666.6667	1	denovo	0.283829	0.508474	15.1863	16.6465	3.18364
20210617	7.2.067	RP4	P	tet	3166666.6667	1	denovo	0.52094	0.551292	16.5365	17.9268	2.90842
20210617	7.2.067	RP4	P	tet	3166666.6667	1	denovo	0.45746	0.490709	13.7248	15.2298	3.23257
20210617	7.2.067	RP4	P	tet	3166666.6667	1	denovo	0.371003	0.442652	12.689	14.3788	3.14461
20210617	7.2.067	RP4	P	tet	3166666.6667	1	denovo	0.52436	0.68328	16.3253	17.3889	3.41646
20210617	7.2.067	RP4	P	tet	3166666.6667	1	denovo	2.08917	0.452461	15.5149	16.7879	3.72268
20210616	7.2.069	RP4	P	tet	180000	3	adapted	0.426101	0.6184	7.95741	9.12504	3.39944
20210616	7.2.069	RP4	P	tet	180000	3	adapted	0.446237	0.474363	9.59491	11.2328	2.7518
20210616	7.2.069	RP4	P	tet	180000	3	adapted	0.369184	0.432351	10.1537	11.992	2.25985
20210616	7.2.069	RP4	P	tet	180000	3	adapted	0.44863	0.408915	9.74747	11.6983	2.12454
20210616	7.2.069	RP4	P	tet	180000	3	adapted	0.806176	0.656548	8.55756	9.70147	3.061
20210616	7.2.069	RP4	P	tet	180000	3	adapted	0.526511	0.470931	9.31313	10.9696	2.64854
20210616	7.2.069	RP4	P	tet	180000	3	adapted	0.252485	0.378119	9.66463	11.7483	2.51115
20210616	7.2.069	RP4	P	tet	180000	3	adapted	0.817473	0.580958	8.83093	10.1691	2.69351
20210616	7.2.069	RP4	P	tet	180000	3	adapted	0.318335	0.413291	10.9922	12.9251	2.02518
20210616	7.2.069	RP4	P	tet	180000	3	adapted	1.57902	0.967226	8.92089	9.64056	3.65034
20210616	7.2.069	RP4	P	tet	180000	3	adapted	0.408301	0.473316	9.83495	11.4938	2.54371
20210616	7.2.069	RP4	P	tet	180000	3	adapted	1.3443	0.880446	8.68029	9.46872	3.66123
20210616	7.2.069	RP4	P	tet	180000	3	adapted	0.219071	0.410305	5.97352	7.67634	3.50579
20210616	7.2.069	RP4	P	tet	180000	3	adapted	0.544767	0.486534	8.06976	9.64274	2.92827
20210616	7.2.069	RP4	P	tet	180000	3	adapted	0.543412	0.431303	9.71432	11.5613	2.18122
20210616	7.2.069	RP4	P	tet	180000	3	adapted	0.257321	0.356759	10.72	12.9556	2.13624
20210616	7.2.069	RP4	P	tet	180000	3	adapted	0.477512	0.645295	9.2495	10.4041	3.18479
20210616	7.2.069	RP4	P	tet	180000	3	adapted	0.677492	0.723744	12.9086	13.9845	2.7447
20210616	7.2.069	RP4	P	tet	180000	3	adapted	0.785112	0.795518	9.83729	10.7064	3.69272
20210616	7.2.069	RP4	P	tet	180000	3	adapted	0.419324	0.448334	9.40648	11.1676	2.47027
20210616	7.2.069	RP4	P	tet	180000	3	adapted	0.49795	0.459211	10.0346	11.7483	2.52088
20210616	7.2.069	RP4	P	tet	180000	3	adapted	0.542463	0.533097	8.89276	10.291	3.14734
20210616	7.2.069	RP4	P	tet	180000	3	adapted	0.430754	0.480312	9.73313	11.3351	2.83869
20210616	7.2.069	RP4	P	tet	180000	3	adapted	0.568496	0.480296	9.14326	10.7543	2.80186
20210616	7.2.069	RP4	P	tet	180000	3	adapted	0.451896	0.444092	10.2752	12.0355	2.61439
20210616	7.2.069	RP4	P	tet	180000	3	adapted	0.520964	0.524018	11.4244	12.899	2.80253
20210616	7.2.069	RP4	P	tet	180000	3	adapted	0.508019	0.52707	9.17657	10.5977	3.13128
20210616	7.2.069	RP4	P	tet	180000	3	adapted	0.344701	0.456021	12.2164	13.8975	2.84285
20210616	7.2.069	RP4	P	tet	180000	3	denovo	0.362291	0.500664	10.6646	12.2291	2.61576
20210616	7.2.069	RP4	P	tet	180000	3	denovo	0.371777	0.489832	12.229	13.8279	2.62003
20210616	7.2.069	RP4	P	tet	180000	3	denovo	0.750509	0.440589	11.0126	12.8229	2.15598
20210616	7.2.069	RP4	P	tet	180000	3	denovo	0.785343	0.473207	11.6104	13.2928	2.22814
20210616	7.2.069	RP4	P	tet	180000	3	denovo	0.42378	0.468896	9.90864	11.4177	3.48273
20210616	7.2.069	RP4	P	tet	180000	3	denovo	0.933823	0.726767	15.4115	16.5121	2.05697
20210616	7.2.069	RP4	P	tet	180000	3	denovo	0.567656	0.710285	15.9373	17.0385	2.63588
20210616	7.2.069	RP4	P	tet	180000	3	denovo	3.04944	1.44369	11.1086	11.5613	4.15165
20210616	7.2.069	RP4	P	tet	180000	3	denovo	0.919321	0.651381	10.0578	11.2589	2.52854
20210616	7.2.069	RP4	P	tet	180000	3	denovo	2.16627	0.90451	12.7852	13.6386	2.93017
20210616	7.2.069	RP4	P	tet	180000	3	denovo	1.62927	0.760391	16.1318	17.1777	2.30901
20210616	7.2.069	RP4	P	tet	180000	3	denovo	0.605861	0.608248	18.1743	19.4899	1.62818
20210616	7.2.069	RP4	P	tet	180000	3	denovo	0.54062	0.400354	11.274	13.2732	1.88365
20210616	7.2.069	RP4	P	tet	180000	3	denovo	0.523416	0.478756	9.99052	11.6483	2.28964
20210616	7.2.069	RP4	P	tet	180000	3	denovo	0.32683	0.41401	12.8263	14.7589	1.83322
20210616	7.2.069	RP4	P	tet	180000	3	denovo	0.486632	0.54031	12.5103	13.9888	2.06193
20210616	7.2.069	RP4	P	tet	180000	3	denovo	1.39043	0.643101	12.638	13.867	2.50673
20210616	7.2.069	RP4	P	tet	180000	3	denovo	0.339288	0.3597	11.9252	14.1433	2.05297
20210616	7.2.069	RP4	P	tet	180000	3	denovo	0.956718	0.471209	12.5252	14.2237	1.84157
20210616	7.2.069	RP4	P	tet	180000	3	denovo	0.335086	0.475099	15.3101	16.9928	2.05249
20210617	7.2.070	RP4	P	tet	7833333.3333	4	adapted	0.767989	0.649942	7.50747	8.70202	2.65698
20210617	7.2.070	RP4	P	tet	7833333.3333	4	adapted	0.394329	0.401162	8.08614	10.0707	2.15493
20210617	7.2.070	RP4	P	tet	7833333.3333	4	adapted	0.444655	0.414954	8.75243	10.6616	2.40524
20210617	7.2.070	RP4	P	tet	7833333.3333	4	adapted	0.602647	0.525099	8.16375	9.65657	2.53219
20210617	7.2.070	RP4	P	tet	7833333.3333	4	adapted	0.418497	0.360604	7.4345	9.64646	2.00543
20210617	7.2.070	RP4	P	tet	7833333.3333	4	adapted	0.373736	0.4407	7.20462	8.9798	2.53403
20210617	7.2.070	RP4	P	tet	7833333.3333	4	adapted	0.682461	0.434715	7.37931	9.17424	2.63614
20210617	7.2.070	RP4	P	tet	7833333.3333	4	adapted	0.594835	0.502749	7.56303	9.12879	2.48255
20210617	7.2.070	RP4	P	tet	7833333.3333	4	adapted	0.363988	0.482263	6.82504	8.42677	2.74468
20210617	7.2.070	RP4	P	tet	7833333.3333	4	adapted	0.413193	0.553492	8.14966	9.5404	2.81572
20210617	7.2.070	RP4	P	tet	7833333.3333	4	adapted	0.48728	0.441374	8.4657	10.149	3.25108
20210617	7.2.070	RP4	P	tet	7833333.3333	4	adapted	0.465761	0.52445	8.03648	9.49495	2.89191
20210617	7.2.070	RP4	P	tet	7833333.3333	4	adapted	0.335918	0.393127	7.95078	9.93434	2.68949
20210617	7.2.070	RP4	P	tet	7833333.3333	4	adapted	0.570488	0.487071	7.64267	9.18434	3.08431
20210617	7.2.070	RP4	P	tet	7833333.3333	4	adapted	0.525324	0.408639	8.68451	10.6212	2.35562
20210617	7.2.070	RP4	P	tet	7833333.3333	4	adapted	0.50849	0.38362	6.39715	8.44444	2.57221
20210617	7.2.070	RP4	P	tet	7833333.3333	4	adapted	0.596769	0.750596	7.65857	8.62879	3.29892
20210617	7.2.070	RP4	P	tet	7833333.3333	4	adapted	0.510365	0.464646	8.65094	10.298	2.9483
20210617	7.2.070	RP4	P	tet	7833333.3333	4	adapted	0.629754	0.545473	7.44596	8.81313	3.11168
20210617	7.2.070	RP4	P	tet	7833333.3333	4	adapted	0.6847	0.568439	7.76424	9.03535	3.39627
20210617	7.2.070	RP4	P	tet	7833333.3333	4	adapted	0.284765	0.390082	7.67865	9.58838	3.18664
20210617	7.2.070	RP4	P	tet	7833333.3333	4	adapted	0.505112	0.496987	8.66664	10.1515	3.2643
20210617	7.2.070	RP4	P	tet	7833333.3333	4	adapted	0.42603	0.499614	7.26396	8.65404	3.70988
20210617	7.2.070	RP4	P	tet	7833333.3333	4	adapted	0.537372	0.462772	8.29132	9.89141	3.23553
20210617	7.2.070	RP4	P	tet	7833333.3333	4	adapted	0.538916	0.524236	8.14253	9.49242	3.55815
20210617	7.2.070	RP4	P	tet	7833333.3333	4	adapted	0.439466	0.468976	10.1644	11.7727	3.08072
20210617	7.2.070	RP4	P	tet	7833333.3333	4	adapted	0.421847	0.437772	8.20591	9.89394	3.26119
20210617	7.2.070	RP4	P	tet	7833333.3333	4	adapted	0.255342	0.305478	8.62846	11.1616	2.76327
20210617	7.2.070	RP4	P	tet	7833333.3333	4	adapted	0.469881	0.486621	8.13393	9.57576	3.62865
20210617	7.2.070	RP4	P	tet	7833333.3333	4	adapted	0.54062	0.457165	8.6319	10.1869	3.582
20210617	7.2.070	RP4	P	tet	7833333.3333	4	adapted	0.436099	0.464575	9.07847	10.6288	3.44067
20210617	7.2.070	RP4	P	tet	7833333.3333	4	denovo	0.397231	0.580507	14.857	16.0934	3.47053
20210617	7.2.070	RP4	P	tet	7833333.3333	4	denovo	0.497079	0.534167	18.4648	19.9495	2.28114
20210617	7.2.070	RP4	P	tet	7833333.3333	4	denovo	0.478763	0.634147	16.8877	18.0783	3.06247
20210617	7.2.070	RP4	P	tet	7833333.3333	4	denovo	0.564645	0.534595	13.9651	15.3662	3.13273
20210617	7.2.070	RP4	P	tet	7833333.3333	4	denovo	0.430722	0.509828	13.1917	14.6313	3.30161
20210617	7.2.070	RP4	P	tet	7833333.3333	4	denovo	0.587823	0.744677	14.2094	15.0707	4.11451
20210617	7.2.070	RP4	P	tet	7833333.3333	4	denovo	0.478178	0.527242	14.1197	15.5253	3.20995
20210617	7.2.070	RP4	P	tet	7833333.3333	4	denovo	1.96919	0.88003	15.929	16.6641	4.0892
20210617	7.2.070	RP4	P	tet	7833333.3333	4	denovo	0.405169	0.47298	16.4385	18.1086	2.42562
20210617	7.2.070	RP4	P	tet	7833333.3333	4	denovo	0.603748	0.726237	17.5965	18.6338	3.10395
20210617	7.2.070	RP4	P	tet	7833333.3333	4	denovo	0.412477	0.56489	17.4623	18.8535	2.5331
20210617	7.2.070	RP4	P	tet	7833333.3333	4	denovo	0.476554	0.533604	20.0626	21.5606	1.98592
20210617	7.2.070	RP4	P	tet	7833333.3333	4	denovo	0.426658	0.507549	16.4122	17.9419	2.71292
4.27.22	7.4.241	RP4	P	tet	500000	6	adapted	0.276852	0.351077	9.56027	11.79	2.66579
4.27.22	7.4.241	RP4	P	tet	500000	6	adapted	0.261298	0.355275	9.90497	12.1044	2.65732
4.27.22	7.4.241	RP4	P	tet	500000	6	adapted	0.396712	0.407233	9.33185	11.2043	2.97224
4.27.22	7.4.241	RP4	P	tet	500000	6	adapted	0.534982	0.587265	10.5528	11.8572	2.94038
4.27.22	7.4.241	RP4	P	tet	500000	6	adapted	0.360387	0.46978	9.63594	11.2571	2.9877
4.27.22	7.4.241	RP4	P	tet	500000	6	adapted	0.518211	0.554981	8.77988	10.045	3.63961
4.27.22	7.4.241	RP4	P	tet	500000	6	adapted	0.443253	0.530916	9.62911	11.0363	3.13114
4.27.22	7.4.241	RP4	P	tet	500000	6	adapted	0.656635	0.723855	8.71893	9.68977	3.55425
4.27.22	7.4.241	RP4	P	tet	500000	6	adapted	0.54898	0.609347	8.97918	10.189	3.28619
4.27.22	7.4.241	RP4	P	tet	500000	6	adapted	0.367797	0.395511	9.34954	11.3243	2.65275
4.27.22	7.4.241	RP4	P	tet	500000	6	adapted	0.406481	0.534794	8.90841	10.3066	3.16457
4.27.22	7.4.241	RP4	P	tet	500000	6	adapted	0.867886	0.583656	8.61644	9.91779	2.9649
4.27.22	7.4.241	RP4	P	tet	500000	6	adapted	0.656635	0.555887	9.22172	10.5251	3.40366
4.27.22	7.4.241	RP4	P	tet	500000	6	adapted	0.48544	0.66089	7.96278	9.07051	3.2846
4.27.22	7.4.241	RP4	P	tet	500000	6	adapted	0.423619	0.723017	8.95679	9.93459	3.59016
4.27.22	7.4.241	RP4	P	tet	500000	6	adapted	0.319827	0.562091	7.90376	9.25053	2.99068
4.27.22	7.4.241	RP4	P	tet	500000	6	adapted	1.71055	0.832861	9.52176	10.3426	3.77046
4.27.22	7.4.241	RP4	P	tet	500000	6	adapted	0.329878	0.445943	9.77313	11.4803	2.96496
4.27.22	7.4.241	RP4	P	tet	500000	6	adapted	0.430365	0.483389	9.7508	11.3363	2.88609
4.27.22	7.4.241	RP4	P	tet	500000	6	adapted	0.758257	0.606099	9.26299	10.4842	3.2692
4.27.22	7.4.241	RP4	P	tet	500000	6	adapted	0.222139	0.551382	7.74395	9.11131	3.01296
4.27.22	7.4.241	RP4	P	tet	500000	6	adapted	1.0188	0.742991	8.33334	9.33213	3.26101
4.27.22	7.4.241	RP4	P	tet	500000	6	adapted	1.00081	0.599181	8.81798	10.117	2.68156
4.27.22	7.4.241	RP4	P	tet	500000	6	adapted	0.276852	0.368302	7.67094	9.79778	2.53766
4.27.22	7.4.241	RP4	P	tet	500000	6	adapted	0.54062	0.503276	7.50167	8.9961	3.04073
4.27.22	7.4.241	RP4	P	tet	500000	6	adapted	0.737053	0.504356	8.30882	9.85059	2.72303
4.27.22	7.4.241	RP4	P	tet	500000	6	adapted	0.561618	0.635634	7.2934	8.42964	3.35615
4.27.22	7.4.241	RP4	P	tet	500000	6	adapted	0.761393	0.641261	8.93405	10.1074	3.03162
4.27.22	7.4.241	RP4	P	tet	500000	6	adapted	0.395262	0.505006	8.22638	9.74737	2.85554
4.27.22	7.4.241	RP4	P	tet	500000	6	denovo	0.366804	0.412055	15.7197	17.6514	2.21417
4.27.22	7.4.241	RP4	P	tet	500000	6	denovo	0.246857	0.4015	11.3236	13.2349	2.93248
4.27.22	7.4.241	RP4	P	tet	500000	6	denovo	0.380239	0.44773	12.3765	14.0798	2.92929
4.27.22	7.4.241	RP4	P	tet	500000	6	denovo	0.260412	0.349778	14.0722	16.3072	2.47505
4.27.22	7.4.241	RP4	P	tet	500000	6	denovo	0.315185	0.311236	11.9047	14.4326	2.55603
4.27.22	7.4.241	RP4	P	tet	500000	6	denovo	0.273059	0.460382	12.0784	13.7438	2.90581
4.27.22	7.4.241	RP4	P	tet	500000	6	denovo	0.243095	0.415324	12.0029	13.883	2.63333
4.27.22	7.4.241	RP4	P	tet	500000	6	denovo	0.275115	0.377424	11.9378	13.9406	2.96844
4.27.22	7.4.241	RP4	P	tet	500000	6	denovo	0.270032	0.390694	11.0224	12.9469	3.09467
5.6.22	7.4.252	RP4	P	tet	5800000	7	adapted	0.514994	0.491583	8.78515	10.3157	3.03301
5.6.22	7.4.252	RP4	P	tet	5800000	7	adapted	0.455624	0.470121	8.22374	9.81211	3.15148
5.6.22	7.4.252	RP4	P	tet	5800000	7	adapted	0.467055	0.464519	7.86706	9.45345	3.26845
5.6.22	7.4.252	RP4	P	tet	5800000	7	adapted	0.41814	0.456511	9.82795	11.527	2.73359
5.6.22	7.4.252	RP4	P	tet	5800000	7	adapted	0.478975	0.521766	8.33663	9.73847	3.23939
5.6.22	7.4.252	RP4	P	tet	5800000	7	adapted	0.460415	0.519414	8.68733	10.1185	3.13873
5.6.22	7.4.252	RP4	P	tet	5800000	7	adapted	0.441503	0.448987	8.12497	9.82161	2.97763
5.6.22	7.4.252	RP4	P	tet	5800000	7	adapted	0.406623	0.452165	7.30205	8.99977	2.86513
5.6.22	7.4.252	RP4	P	tet	5800000	7	adapted	0.529431	0.496478	8.63888	10.1423	3.06885
5.6.22	7.4.252	RP4	P	tet	5800000	7	adapted	0.402353	0.449044	8.08475	9.80261	2.84461
5.6.22	7.4.252	RP4	P	tet	5800000	7	adapted	0.453126	0.416746	7.61817	9.49857	2.5655
5.6.22	7.4.252	RP4	P	tet	5800000	7	adapted	0.47141	0.457373	7.37164	9.07578	2.67538
5.6.22	7.4.252	RP4	P	tet	5800000	7	adapted	0.523037	0.517047	8.79688	10.2325	3.10598
5.6.22	7.4.252	RP4	P	tet	5800000	7	adapted	0.38938	0.40314	9.04018	10.9902	2.52814
5.6.22	7.4.252	RP4	P	tet	5800000	7	adapted	0.537043	0.543489	7.68019	9.07816	2.97216
5.6.22	7.4.252	RP4	P	tet	5800000	7	adapted	0.409682	0.421119	8.44152	10.2705	2.8283
5.6.22	7.4.252	RP4	P	tet	5800000	7	adapted	0.43642	0.467347	7.90065	9.52708	2.97475
5.6.22	7.4.252	RP4	P	tet	5800000	7	adapted	0.34767	0.444487	7.0995	8.78363	3.16372
5.6.22	7.4.252	RP4	P	tet	5800000	7	adapted	0.458	0.427538	8.52755	10.3442	2.71333
5.6.22	7.4.252	RP4	P	tet	5800000	7	adapted	0.542182	0.475911	8.63166	10.2587	2.74095
5.6.22	7.4.252	RP4	P	tet	5800000	7	adapted	0.501094	0.455926	8.08968	9.78598	2.76616
5.6.22	7.4.252	RP4	P	tet	5800000	7	adapted	0.52669	0.515456	8.26149	9.7456	2.88449
5.6.22	7.4.252	RP4	P	tet	5800000	7	denovo	0.432544	0.481835	14.9156	16.5435	2.55032
5.6.22	7.4.252	RP4	P	tet	5800000	7	denovo	0.393489	0.429865	12.3275	14.1374	2.70245
5.6.22	7.4.252	RP4	P	tet	5800000	7	denovo	0.363643	0.448361	11.2406	12.945	2.93712
5.6.22	7.4.252	RP4	P	tet	5800000	7	denovo	0.437789	0.444521	8.66868	10.375	3.02339
5.6.22	7.4.252	RP4	P	tet	5800000	7	denovo	0.491048	0.497865	13.1976	14.7431	2.84057
5.6.22	7.4.252	RP4	P	tet	5800000	7	denovo	0.455927	0.477201	11.1075	12.6956	3.02582
5.6.22	7.4.252	RP4	P	tet	5800000	7	denovo	0.434933	0.483532	14.3415	15.9545	2.67644
5.6.22	7.4.252	RP4	P	tet	5800000	7	denovo	0.316108	0.359097	13.6197	15.8167	2.44104
5.6.22	7.4.252	RP4	P	tet	5800000	7	denovo	0.426713	0.484421	15.7414	17.3844	2.22178
5.6.22	7.4.252	RP4	P	tet	5800000	7	denovo	0.348342	0.455424	8.36434	9.96887	3.36608
5.6.22	7.4.252	RP4	P	tet	5800000	7	denovo	0.289524	0.399854	8.20075	10.0805	3.10923
5.6.22	7.4.252	RP4	P	tet	5800000	7	denovo	0.399077	0.425091	8.8506	10.6529	2.91545
5.6.22	7.4.252	RP4	P	tet	5800000	7	denovo	0.408619	0.460682	8.64542	10.2491	3.26593
5.6.22	7.4.253	RP4	P	tet	3500000	8	adapted	0.427976	0.471375	8.83065	10.4225	3.09487
5.6.22	7.4.253	RP4	P	tet	3500000	8	adapted	0.476647	0.451927	8.27969	9.89999	3.24232
5.6.22	7.4.253	RP4	P	tet	3500000	8	adapted	0.399836	0.458615	8.72415	10.3632	3.06795
5.6.22	7.4.253	RP4	P	tet	3500000	8	adapted	0.392914	0.426192	8.31322	10.0425	3.22201
5.6.22	7.4.253	RP4	P	tet	3500000	8	adapted	0.420964	0.478956	8.65164	10.204	3.15528
5.6.22	7.4.253	RP4	P	tet	3500000	8	adapted	0.343699	0.40897	8.78324	10.6434	2.9247
5.6.22	7.4.253	RP4	P	tet	3500000	8	adapted	0.480477	0.464055	8.65355	10.261	3.15888
5.6.22	7.4.253	RP4	P	tet	3500000	8	adapted	0.418296	0.409404	8.65834	10.5556	2.73079
5.6.22	7.4.253	RP4	P	tet	3500000	8	adapted	0.496725	0.499669	8.48384	9.94274	3.26242
5.6.22	7.4.253	RP4	P	tet	3500000	8	adapted	0.485703	0.510294	8.63535	10.0568	3.33123
5.6.22	7.4.253	RP4	P	tet	3500000	8	adapted	0.351126	0.360312	8.46509	10.6529	2.52625
5.6.22	7.4.253	RP4	P	tet	3500000	8	adapted	0.241145	0.323359	8.36241	10.7646	2.7461
5.6.22	7.4.253	RP4	P	tet	3500000	8	adapted	0.455666	0.405227	8.00246	9.93324	2.58076
5.6.22	7.4.253	RP4	P	tet	3500000	8	adapted	0.34392	0.410469	8.74879	10.6482	2.62789
5.6.22	7.4.253	RP4	P	tet	3500000	8	adapted	0.459787	0.485711	8.23218	9.73847	3.32587
5.6.22	7.4.253	RP4	P	tet	3500000	8	adapted	0.429117	0.373804	8.07036	10.1613	2.60625
5.6.22	7.4.253	RP4	P	tet	3500000	8	adapted	0.350333	0.405674	8.49316	10.4273	2.60251
5.6.22	7.4.253	RP4	P	tet	3500000	8	adapted	0.472329	0.446425	8.58454	10.3133	2.79632
5.6.22	7.4.253	RP4	P	tet	3500000	8	adapted	0.413826	0.463995	7.27446	8.93802	2.74966
5.6.22	7.4.253	RP4	P	tet	3500000	8	adapted	0.415155	0.408669	7.91131	9.81686	2.75487
5.6.22	7.4.253	RP4	P	tet	3500000	8	adapted	0.455275	0.426353	8.86634	10.6957	2.67123
5.6.22	7.4.253	RP4	P	tet	3500000	8	adapted	0.491414	0.461279	7.91412	9.58171	2.86799
5.6.22	7.4.253	RP4	P	tet	3500000	8	adapted	0.27981	0.332518	8.90527	11.299	2.2832
5.6.22	7.4.253	RP4	P	tet	3500000	8	adapted	0.4584	0.445567	7.40477	9.05441	3.29291
5.6.22	7.4.253	RP4	P	tet	3500000	8	adapted	0.454439	0.462437	8.44168	10.0971	2.89971
5.6.22	7.4.253	RP4	P	tet	3500000	8	adapted	0.341934	0.343192	7.97332	10.2373	2.72881
5.6.22	7.4.253	RP4	P	tet	3500000	8	adapted	0.38171	0.348131	7.31312	9.5152	2.89464
5.6.22	7.4.253	RP4	P	tet	3500000	8	adapted	0.39453	0.435851	7.52313	9.27768	2.9901
5.6.22	7.4.253	RP4	P	tet	3500000	8	adapted	0.285721	0.31339	8.20369	10.7337	2.32221
5.6.22	7.4.253	RP4	P	tet	3500000	8	adapted	0.479121	0.408924	8.98976	10.9095	2.5577
5.6.22	7.4.253	RP4	P	tet	3500000	8	adapted	0.490633	0.428874	8.49569	10.3038	2.79209
5.6.22	7.4.253	RP4	P	tet	3500000	8	adapted	0.392699	0.414725	8.84921	10.7289	2.70935
5.6.22	7.4.253	RP4	P	tet	3500000	8	denovo	0.51149	0.608023	15.9072	17.2181	2.09488
5.6.22	7.4.253	RP4	P	tet	3500000	8	denovo	0.681899	0.591224	15.7845	17.1302	2.18635
5.6.22	7.4.253	RP4	P	tet	3500000	8	denovo	0.531624	0.479214	12.5473	14.0994	3.11928
5.6.22	7.4.253	RP4	P	tet	3500000	8	denovo	0.563726	0.566464	14.5698	15.9592	2.41655
5.6.22	7.4.253	RP4	P	tet	3500000	8	denovo	0.409816	0.511032	14.1066	15.6481	2.47284
5.6.22	7.4.253	RP4	P	tet	3500000	8	denovo	1.69729	1.67191	21.7219	22.1966	2.25878
