# Supplementary material for: Tradeoff between lag time and growth rate drives the plasmid acquisition cost
Source: Nat Commun. 2023 Apr 24;14:2343. doi: 10.1038/s41467-023-38022-6 (PMC10126158; doi:10.1038/s41467-023-38022-6)
Supplement: Supplementary file 4 — Source Data [file 41467_2023_38022_MOESM4_ESM.zip › source data/sourcedata_FigS4.xlsx]

## Sheet: Sheet1
Source Data for Supplementary Figure 4
Date	ID	Plasmid	INC	drug	transonjugants	replicate	type	gr_MANUAL	gr	lt	ttt	max	multi_drug	AcquisitionCost	p_value	p_value_corrected	Acquisition_magnitude
20220906	7.7.034	RIP113	N	tet-kan(recipient)	86000	2	adapted	0.5792	0.567209	9.10339	10.4074	3.10696	0	1	6.70594e-27	1.34119e-26	1.26309
20220906	7.7.034	RIP113	N	tet-kan(recipient)	86000	2	adapted	0.674823	0.575465	8.7616	10.069	3.02946	0	1	6.70594e-27	1.34119e-26	1.26309
20220906	7.7.034	RIP113	N	tet-kan(recipient)	86000	2	adapted	0.344945	0.34454	9.5242	11.8452	2.01811	0	1	6.70594e-27	1.34119e-26	1.26309
20220906	7.7.034	RIP113	N	tet-kan(recipient)	86000	2	adapted	0.556236	0.567509	8.46767	9.78338	3.04657	0	1	6.70594e-27	1.34119e-26	1.26309
20220906	7.7.034	RIP113	N	tet-kan(recipient)	86000	2	adapted	0.508019	0.433222	8.8055	10.6091	2.64691	0	1	6.70594e-27	1.34119e-26	1.26309
20220906	7.7.034	RIP113	N	tet-kan(recipient)	86000	2	adapted	0.568787	0.600183	8.33665	9.59616	2.97926	0	1	6.70594e-27	1.34119e-26	1.26309
20220906	7.7.034	RIP113	N	tet-kan(recipient)	86000	2	adapted	0.439518	0.479718	8.96364	10.5995	2.5191	0	1	6.70594e-27	1.34119e-26	1.26309
20220906	7.7.034	RIP113	N	tet-kan(recipient)	86000	2	adapted	0.418407	0.490824	8.06191	9.62496	2.81999	0	1	6.70594e-27	1.34119e-26	1.26309
20220906	7.7.034	RIP113	N	tet-kan(recipient)	86000	2	adapted	0.507931	0.611572	9.41195	10.7171	2.03098	0	1	6.70594e-27	1.34119e-26	1.26309
20220906	7.7.034	RIP113	N	tet-kan(recipient)	86000	2	adapted	0.571395	0.525639	8.12947	9.59856	2.73881	0	1	6.70594e-27	1.34119e-26	1.26309
20220906	7.7.034	RIP113	N	tet-kan(recipient)	86000	2	adapted	0.49868	0.506906	9.11406	10.6379	2.71378	0	1	6.70594e-27	1.34119e-26	1.26309
20220906	7.7.034	RIP113	N	tet-kan(recipient)	86000	2	adapted	0.573888	0.499716	8.50622	10.0714	2.54648	0	1	6.70594e-27	1.34119e-26	1.26309
20220906	7.7.034	RIP113	N	tet-kan(recipient)	86000	2	adapted	0.610059	0.496271	8.60906	10.201	2.40849	0	1	6.70594e-27	1.34119e-26	1.26309
20220906	7.7.034	RIP113	N	tet-kan(recipient)	86000	2	denovo	0.279506	0.768726	15.5739	16.6025	2.29948	0	1	6.70594e-27	1.34119e-26	1.26309
20220906	7.7.034	RIP113	N	tet-kan(recipient)	86000	2	denovo	0.605373	0.643361	15.3524	16.5809	2.33035	0	1	6.70594e-27	1.34119e-26	1.26309
20220906	7.7.034	RIP113	N	tet-kan(recipient)	86000	2	denovo	0.530902	0.638062	14.543	15.7408	2.82228	0	1	6.70594e-27	1.34119e-26	1.26309
20220906	7.7.034	RIP113	N	tet-kan(recipient)	86000	2	denovo	0.350403	0.486659	15.7934	17.4353	1.99952	0	1	6.70594e-27	1.34119e-26	1.26309
20220906	7.7.034	RIP113	N	tet-kan(recipient)	86000	2	denovo	0.743333	0.649728	16.0896	17.3057	2.38802	0	1	6.70594e-27	1.34119e-26	1.26309
20220906	7.7.034	RIP113	N	tet-kan(recipient)	86000	2	denovo	0.555135	0.544974	15.749	17.2169	1.96876	0	1	6.70594e-27	1.34119e-26	1.26309
20220906	7.7.034	RIP113	N	tet-kan(recipient)	86000	2	denovo	0.534404	0.507732	15.2201	16.7849	2.34746	0	1	6.70594e-27	1.34119e-26	1.26309
20220906	7.7.034	RIP113	N	tet-kan(recipient)	86000	2	denovo	0.563105	0.651756	15.5216	16.7441	2.1686	0	1	6.70594e-27	1.34119e-26	1.26309
20220906	7.7.034	RIP113	N	tet-kan(recipient)	86000	2	denovo	0.612795	0.636096	14.5882	15.8176	2.57559	0	1	6.70594e-27	1.34119e-26	1.26309
20220906	7.7.034	RIP113	N	tet-kan(recipient)	86000	2	denovo	0.67139	0.676087	15.7811	16.9553	2.22907	0	1	6.70594e-27	1.34119e-26	1.26309
20220906	7.7.034	RIP113	N	tet-kan(recipient)	86000	2	denovo	0.860822	0.765934	15.1607	16.1896	2.41921	0	1	6.70594e-27	1.34119e-26	1.26309
20220906	7.7.034	RIP113	N	tet-kan(recipient)	86000	2	denovo	0.667742	0.665992	14.431	15.6136	2.4178	0	1	6.70594e-27	1.34119e-26	1.26309
20220906	7.7.034	RIP113	N	tet-kan(recipient)	86000	2	denovo	0.82422	0.708049	15.3551	16.4656	2.44127	0	1	6.70594e-27	1.34119e-26	1.26309
20220906	7.7.034	RIP113	N	tet-kan(recipient)	86000	2	denovo	0.628035	0.650183	15.7307	16.9577	2.07175	0	1	6.70594e-27	1.34119e-26	1.26309
20220906	7.7.034	RIP113	N	tet-kan(recipient)	86000	2	denovo	0.423078	0.524765	14.8774	16.3864	2.3735	0	1	6.70594e-27	1.34119e-26	1.26309
20220906	7.7.056	RIP113	N	tet-kan(recipient)	376666.67	4	adapted	0.587644	0.562786	8.81931	10.1888	2.71456	0	1	6.70594e-27	1.34119e-26	1.26309
20220906	7.7.056	RIP113	N	tet-kan(recipient)	376666.67	4	adapted	0.563897	0.578284	8.82379	10.1685	2.57454	0	1	6.70594e-27	1.34119e-26	1.26309
20220906	7.7.056	RIP113	N	tet-kan(recipient)	376666.67	4	adapted	0.523179	0.516975	8.65466	10.1604	2.59771	0	1	6.70594e-27	1.34119e-26	1.26309
20220906	7.7.056	RIP113	N	tet-kan(recipient)	376666.67	4	adapted	0.586557	0.568181	8.58252	9.94577	2.64492	0	1	6.70594e-27	1.34119e-26	1.26309
20220906	7.7.056	RIP113	N	tet-kan(recipient)	376666.67	4	adapted	0.47828	0.499217	9.04748	10.6283	2.34917	0	1	6.70594e-27	1.34119e-26	1.26309
20220906	7.7.056	RIP113	N	tet-kan(recipient)	376666.67	4	adapted	0.666429	0.647614	8.95309	10.1625	2.50962	0	1	6.70594e-27	1.34119e-26	1.26309
20220906	7.7.056	RIP113	N	tet-kan(recipient)	376666.67	4	adapted	0.649535	0.577785	8.98585	10.3346	2.56517	0	1	6.70594e-27	1.34119e-26	1.26309
20220906	7.7.056	RIP113	N	tet-kan(recipient)	376666.67	4	adapted	0.671146	0.568824	8.48823	9.83438	2.8328	0	1	6.70594e-27	1.34119e-26	1.26309
20220906	7.7.056	RIP113	N	tet-kan(recipient)	376666.67	4	adapted	0.611458	0.769932	8.82592	9.81616	2.80458	0	1	6.70594e-27	1.34119e-26	1.26309
20220906	7.7.056	RIP113	N	tet-kan(recipient)	376666.67	4	adapted	0.612786	0.6143	8.98252	10.2577	2.52883	0	1	6.70594e-27	1.34119e-26	1.26309
20220906	7.7.056	RIP113	N	tet-kan(recipient)	376666.67	4	adapted	0.721274	0.624792	9.13111	10.3852	2.47942	0	1	6.70594e-27	1.34119e-26	1.26309
20220906	7.7.056	RIP113	N	tet-kan(recipient)	376666.67	4	adapted	0.580424	0.593927	9.3413	10.6728	2.32291	0	1	6.70594e-27	1.34119e-26	1.26309
20220906	7.7.056	RIP113	N	tet-kan(recipient)	376666.67	4	adapted	0.579386	0.558565	8.99127	10.3873	2.58543	0	1	6.70594e-27	1.34119e-26	1.26309
20220906	7.7.056	RIP113	N	tet-kan(recipient)	376666.67	4	adapted	0.736754	0.707094	9.0196	10.128	2.47274	0	1	6.70594e-27	1.34119e-26	1.26309
20220906	7.7.056	RIP113	N	tet-kan(recipient)	376666.67	4	adapted	0.667948	0.543713	8.9028	10.363	2.22894	0	1	6.70594e-27	1.34119e-26	1.26309
20220906	7.7.056	RIP113	N	tet-kan(recipient)	376666.67	4	adapted	0.514574	0.58549	8.6444	9.96197	2.73567	0	1	6.70594e-27	1.34119e-26	1.26309
20220906	7.7.056	RIP113	N	tet-kan(recipient)	376666.67	4	adapted	0.558559	0.547427	8.99841	10.4318	2.49209	0	1	6.70594e-27	1.34119e-26	1.26309
20220906	7.7.056	RIP113	N	tet-kan(recipient)	376666.67	4	adapted	0.70321	0.576945	9.04159	10.4156	2.34024	0	1	6.70594e-27	1.34119e-26	1.26309
20220906	7.7.056	RIP113	N	tet-kan(recipient)	376666.67	4	adapted	0.601475	0.600918	8.72531	10.0126	2.70459	0	1	6.70594e-27	1.34119e-26	1.26309
20220906	7.7.056	RIP113	N	tet-kan(recipient)	376666.67	4	adapted	0.304345	0.448302	11.5029	13.2772	2.23113	0	1	6.70594e-27	1.34119e-26	1.26309
20220906	7.7.056	RIP113	N	tet-kan(recipient)	376666.67	4	adapted	0.583118	0.499789	8.95754	10.5371	2.39731	0	1	6.70594e-27	1.34119e-26	1.26309
20220906	7.7.056	RIP113	N	tet-kan(recipient)	376666.67	4	adapted	0.367161	0.405251	8.70828	10.6708	2.30371	0	1	6.70594e-27	1.34119e-26	1.26309
20220906	7.7.056	RIP113	N	tet-kan(recipient)	376666.67	4	adapted	0.613956	0.574262	8.98247	10.3468	2.53323	0	1	6.70594e-27	1.34119e-26	1.26309
20220906	7.7.056	RIP113	N	tet-kan(recipient)	376666.67	4	adapted	0.525344	0.643806	8.14067	9.34023	2.73144	0	1	6.70594e-27	1.34119e-26	1.26309
20220906	7.7.056	RIP113	N	tet-kan(recipient)	376666.67	4	adapted	0.446185	0.514093	8.46127	9.99032	2.5177	0	1	6.70594e-27	1.34119e-26	1.26309
20220906	7.7.056	RIP113	N	tet-kan(recipient)	376666.67	4	adapted	0.591546	0.439572	8.6089	10.4298	1.94396	0	1	6.70594e-27	1.34119e-26	1.26309
20220906	7.7.056	RIP113	N	tet-kan(recipient)	376666.67	4	adapted	0.479587	0.445868	8.51074	10.2982	2.19858	0	1	6.70594e-27	1.34119e-26	1.26309
20220906	7.7.056	RIP113	N	tet-kan(recipient)	376666.67	4	adapted	0.409143	0.393883	8.61032	10.6424	1.8981	0	1	6.70594e-27	1.34119e-26	1.26309
20220906	7.7.056	RIP113	N	tet-kan(recipient)	376666.67	4	adapted	0.519929	0.455331	8.6871	10.4379	2.14478	0	1	6.70594e-27	1.34119e-26	1.26309
20220906	7.7.056	RIP113	N	tet-kan(recipient)	376666.67	4	adapted	0.450355	0.489592	8.23011	9.83033	2.57957	0	1	6.70594e-27	1.34119e-26	1.26309
20220906	7.7.056	RIP113	N	tet-kan(recipient)	376666.67	4	adapted	0.613472	0.504745	8.52669	10.1118	1.90887	0	1	6.70594e-27	1.34119e-26	1.26309
20220906	7.7.056	RIP113	N	tet-kan(recipient)	376666.67	4	adapted	0.529337	0.460709	8.70275	10.4055	2.57632	0	1	6.70594e-27	1.34119e-26	1.26309
20220906	7.7.056	RIP113	N	tet-kan(recipient)	376666.67	4	adapted	0.574377	0.570053	7.89686	9.241	2.8509	0	1	6.70594e-27	1.34119e-26	1.26309
20220906	7.7.056	RIP113	N	tet-kan(recipient)	376666.67	4	adapted	0.496245	0.442548	8.54085	10.3204	2.48802	0	1	6.70594e-27	1.34119e-26	1.26309
20220906	7.7.056	RIP113	N	tet-kan(recipient)	376666.67	4	adapted	0.631358	0.526028	8.18992	9.68654	2.51065	0	1	6.70594e-27	1.34119e-26	1.26309
20220906	7.7.056	RIP113	N	tet-kan(recipient)	376666.67	4	adapted	0.496539	0.454581	8.43224	10.1746	2.36431	0	1	6.70594e-27	1.34119e-26	1.26309
20220906	7.7.056	RIP113	N	tet-kan(recipient)	376666.67	4	adapted	0.567129	0.456028	8.5814	10.3346	2.00758	0	1	6.70594e-27	1.34119e-26	1.26309
20220906	7.7.056	RIP113	N	tet-kan(recipient)	376666.67	4	adapted	0.737007	0.650032	9.10547	10.3306	2.16852	0	1	6.70594e-27	1.34119e-26	1.26309
20220906	7.7.056	RIP113	N	tet-kan(recipient)	376666.67	4	adapted	0.60938	0.443265	8.71331	10.5189	1.94058	0	1	6.70594e-27	1.34119e-26	1.26309
20220906	7.7.056	RIP113	N	tet-kan(recipient)	376666.67	4	adapted	0.569762	0.465687	8.44962	10.1584	2.24535	0	1	6.70594e-27	1.34119e-26	1.26309
20220906	7.7.056	RIP113	N	tet-kan(recipient)	376666.67	4	adapted	0.443954	0.420151	8.95937	10.8632	1.93272	0	1	6.70594e-27	1.34119e-26	1.26309
20220906	7.7.056	RIP113	N	tet-kan(recipient)	376666.67	4	adapted	0.732531	0.627783	8.94105	10.1949	2.50182	0	1	6.70594e-27	1.34119e-26	1.26309
20220906	7.7.056	RIP113	N	tet-kan(recipient)	376666.67	4	adapted	0.205028	0.317244	8.92628	11.4444	2.09337	0	1	6.70594e-27	1.34119e-26	1.26309
20220906	7.7.056	RIP113	N	tet-kan(recipient)	376666.67	4	adapted	0.572659	0.51802	8.26949	9.80401	2.27368	0	1	6.70594e-27	1.34119e-26	1.26309
20220906	7.7.056	RIP113	N	tet-kan(recipient)	376666.67	4	adapted	0.43569	0.447337	8.44774	10.2313	2.14461	0	1	6.70594e-27	1.34119e-26	1.26309
20220906	7.7.056	RIP113	N	tet-kan(recipient)	376666.67	4	adapted	0.426324	0.342889	8.96273	11.2946	2.032	0	1	6.70594e-27	1.34119e-26	1.26309
20220906	7.7.056	RIP113	N	tet-kan(recipient)	376666.67	4	adapted	0.520834	0.525064	8.3249	9.82628	2.49613	0	1	6.70594e-27	1.34119e-26	1.26309
20220906	7.7.056	RIP113	N	tet-kan(recipient)	376666.67	4	adapted	0.475363	0.482313	8.58237	10.2273	2.33739	0	1	6.70594e-27	1.34119e-26	1.26309
20220906	7.7.056	RIP113	N	tet-kan(recipient)	376666.67	4	adapted	0.502985	0.462546	8.61376	10.3306	2.31396	0	1	6.70594e-27	1.34119e-26	1.26309
20220906	7.7.056	RIP113	N	tet-kan(recipient)	376666.67	4	denovo	0.70016	0.637836	9.34091	10.529	2.87358	0	1	6.70594e-27	1.34119e-26	1.26309
20220906	7.7.056	RIP113	N	tet-kan(recipient)	376666.67	4	denovo	0.691318	0.777161	11.8397	12.8641	2.18413	0	1	6.70594e-27	1.34119e-26	1.26309
20220906	7.7.056	RIP113	N	tet-kan(recipient)	376666.67	4	denovo	0.652069	0.668851	11.1269	12.3132	2.26327	0	1	6.70594e-27	1.34119e-26	1.26309
20220906	7.7.056	RIP113	N	tet-kan(recipient)	376666.67	4	denovo	0.756204	0.725725	11.1676	12.2423	2.54874	0	1	6.70594e-27	1.34119e-26	1.26309
20220906	7.7.056	RIP113	N	tet-kan(recipient)	376666.67	4	denovo	0.525722	0.511599	10.3662	11.9305	1.84049	0	1	6.70594e-27	1.34119e-26	1.26309
20220906	7.7.056	RIP113	N	tet-kan(recipient)	376666.67	4	denovo	0.514385	0.609247	11.152	12.4651	1.8007	0	1	6.70594e-27	1.34119e-26	1.26309
20220906	7.7.056	RIP113	N	tet-kan(recipient)	376666.67	4	denovo	0.67528	0.764469	10.7484	11.7948	1.74153	0	1	6.70594e-27	1.34119e-26	1.26309
20220906	7.7.056	RIP113	N	tet-kan(recipient)	376666.67	4	denovo	0.599871	0.543748	9.93756	11.4059	2.09031	0	1	6.70594e-27	1.34119e-26	1.26309
20220906	7.7.056	RIP113	N	tet-kan(recipient)	376666.67	4	denovo	0.575416	0.517046	10.9914	12.538	2.00621	0	1	6.70594e-27	1.34119e-26	1.26309
20220906	7.7.056	RIP113	N	tet-kan(recipient)	376666.67	4	denovo	0.353885	0.404114	10.3105	12.291	1.85539	0	1	6.70594e-27	1.34119e-26	1.26309
20220906	7.7.056	RIP113	N	tet-kan(recipient)	376666.67	4	denovo	0.510786	0.44542	10.2883	12.0844	1.67675	0	1	6.70594e-27	1.34119e-26	1.26309
20220906	7.7.056	RIP113	N	tet-kan(recipient)	376666.67	4	denovo	0.445546	0.396802	10.5346	12.5482	1.99613	0	1	6.70594e-27	1.34119e-26	1.26309
20220906	7.7.056	RIP113	N	tet-kan(recipient)	376666.67	4	denovo	0.523215	0.5677	10.5494	11.9487	2.24301	0	1	6.70594e-27	1.34119e-26	1.26309
20220906	7.7.056	RIP113	N	tet-kan(recipient)	376666.67	4	denovo	0.468058	0.473461	10.9695	12.6595	1.85004	0	1	6.70594e-27	1.34119e-26	1.26309
20220906	7.7.056	RIP113	N	tet-kan(recipient)	376666.67	4	denovo	0.767029	0.635739	10.2211	11.4505	2.51979	0	1	6.70594e-27	1.34119e-26	1.26309
20220906	7.7.056	RIP113	N	tet-kan(recipient)	376666.67	4	denovo	0.51558	0.674529	10.5166	11.7036	1.67743	0	1	6.70594e-27	1.34119e-26	1.26309
20220906	7.7.056	RIP113	N	tet-kan(recipient)	376666.67	4	denovo	0.52826	0.51644	9.69399	11.2156	2.45781	0	1	6.70594e-27	1.34119e-26	1.26309
20220906	7.7.056	RIP113	N	tet-kan(recipient)	376666.67	4	denovo	0.574559	0.613261	9.09524	10.3549	2.72641	0	1	6.70594e-27	1.34119e-26	1.26309
20220906	7.7.056	RIP113	N	tet-kan(recipient)	376666.67	4	denovo	0.368887	0.471724	10.546	12.2403	2.01104	0	1	6.70594e-27	1.34119e-26	1.26309
20220906	7.7.056	RIP113	N	tet-kan(recipient)	376666.67	4	denovo	0.610336	0.66029	10.0233	11.2156	2.41007	0	1	6.70594e-27	1.34119e-26	1.26309
20220812	7.7.041	R100-1	F	tet-kan(recipient)	3140000	1	adapted	0.370694	0.320648	12.1084	14.5329	2.71825	0	0	0.999999	2	0.838086
20220812	7.7.041	R100-1	F	tet-kan(recipient)	3140000	1	adapted	0.376064	0.331908	11.8528	14.2061	2.62467	0	0	0.999999	2	0.838086
20220812	7.7.041	R100-1	F	tet-kan(recipient)	3140000	1	adapted	0.254024	0.315696	11.5492	14.0279	2.57346	0	0	0.999999	2	0.838086
20220812	7.7.041	R100-1	F	tet-kan(recipient)	3140000	1	adapted	0.320373	0.344057	11.2595	13.5257	2.65481	0	0	0.999999	2	0.838086
20220812	7.7.041	R100-1	F	tet-kan(recipient)	3140000	1	adapted	0.294057	0.333988	10.9341	13.2664	2.66166	0	0	0.999999	2	0.838086
20220812	7.7.041	R100-1	F	tet-kan(recipient)	3140000	1	adapted	0.28588	0.315777	10.0067	12.4698	2.65793	0	0	0.999999	2	0.838086
20220812	7.7.041	R100-1	F	tet-kan(recipient)	3140000	1	adapted	0.665322	0.463405	9.92421	11.5707	2.94654	0	0	0.999999	2	0.838086
20220812	7.7.041	R100-1	F	tet-kan(recipient)	3140000	1	adapted	0.192333	0.380229	9.38823	11.414	2.82633	0	0	0.999999	2	0.838086
20220812	7.7.041	R100-1	F	tet-kan(recipient)	3140000	1	adapted	0.372229	0.269019	11.7175	14.6814	2.17125	0	0	0.999999	2	0.838086
20220812	7.7.041	R100-1	F	tet-kan(recipient)	3140000	1	adapted	0.403933	0.340163	11.774	14.1062	2.39425	0	0	0.999999	2	0.838086
20220812	7.7.041	R100-1	F	tet-kan(recipient)	3140000	1	adapted	0.342964	0.389066	10.7166	12.7318	2.55603	0	0	0.999999	2	0.838086
20220812	7.7.041	R100-1	F	tet-kan(recipient)	3140000	1	adapted	0.505062	0.417751	10.1242	11.9622	2.85417	0	0	0.999999	2	0.838086
20220812	7.7.041	R100-1	F	tet-kan(recipient)	3140000	1	adapted	0.366591	0.435233	10.9234	12.7156	2.68558	0	0	0.999999	2	0.838086
20220812	7.7.041	R100-1	F	tet-kan(recipient)	3140000	1	adapted	0.383576	0.446501	11.575	13.3204	2.64144	0	0	0.999999	2	0.838086
20220812	7.7.041	R100-1	F	tet-kan(recipient)	3140000	1	adapted	0.379002	0.338593	11.3313	13.6526	2.50022	0	0	0.999999	2	0.838086
20220812	7.7.041	R100-1	F	tet-kan(recipient)	3140000	1	adapted	0.560374	0.465932	9.9102	11.5572	2.87639	0	0	0.999999	2	0.838086
20220812	7.7.041	R100-1	F	tet-kan(recipient)	3140000	1	adapted	0.203121	0.315327	12.3565	14.8893	2.11119	0	0	0.999999	2	0.838086
20220812	7.7.041	R100-1	F	tet-kan(recipient)	3140000	1	adapted	0.76151	0.536257	10.1762	11.6112	2.82822	0	0	0.999999	2	0.838086
20220812	7.7.041	R100-1	F	tet-kan(recipient)	3140000	1	adapted	0.263768	0.434983	10.669	12.4752	2.52072	0	0	0.999999	2	0.838086
20220812	7.7.041	R100-1	F	tet-kan(recipient)	3140000	1	adapted	0.275894	0.402403	11.3327	13.2853	2.5416	0	0	0.999999	2	0.838086
20220812	7.7.041	R100-1	F	tet-kan(recipient)	3140000	1	adapted	0.851545	0.434878	11.0526	12.8317	2.77862	0	0	0.999999	2	0.838086
20220812	7.7.041	R100-1	F	tet-kan(recipient)	3140000	1	adapted	0.348486	0.304232	10.8773	13.4797	2.32028	0	0	0.999999	2	0.838086
20220812	7.7.041	R100-1	F	tet-kan(recipient)	3140000	1	adapted	1.85802	0.532559	10.0022	11.4653	2.6841	0	0	0.999999	2	0.838086
20220812	7.7.041	R100-1	F	tet-kan(recipient)	3140000	1	adapted	1.27236	0.556493	10.2419	11.6193	2.86877	0	0	0.999999	2	0.838086
20220812	7.7.041	R100-1	F	tet-kan(recipient)	3140000	1	adapted	0.960073	0.521952	10.2281	11.6949	2.88609	0	0	0.999999	2	0.838086
20220812	7.7.041	R100-1	F	tet-kan(recipient)	3140000	1	adapted	0.685075	0.494452	10.0522	11.6031	2.88179	0	0	0.999999	2	0.838086
20220812	7.7.041	R100-1	F	tet-kan(recipient)	3140000	1	adapted	0.451101	0.402079	10.4475	12.4023	2.50482	0	0	0.999999	2	0.838086
20220812	7.7.041	R100-1	F	tet-kan(recipient)	3140000	1	adapted	0.355206	0.418315	9.39097	11.2466	2.69712	0	0	0.999999	2	0.838086
20220812	7.7.041	R100-1	F	tet-kan(recipient)	3140000	1	adapted	0.279627	0.294173	11.7719	14.4896	2.00459	0	0	0.999999	2	0.838086
20220812	7.7.041	R100-1	F	tet-kan(recipient)	3140000	1	adapted	0.393952	0.326015	11.4299	13.8713	2.17998	0	0	0.999999	2	0.838086
20220812	7.7.041	R100-1	F	tet-kan(recipient)	3140000	1	denovo	0.363343	0.401467	10.5303	12.4347	2.9381	0	0	0.999999	2	0.838086
20220812	7.7.041	R100-1	F	tet-kan(recipient)	3140000	1	denovo	0.14507	0.263792	12.8879	15.8884	2.34181	0	0	0.999999	2	0.838086
20220812	7.7.041	R100-1	F	tet-kan(recipient)	3140000	1	denovo	0.166884	0.295312	12.4686	15.1674	2.1588	0	0	0.999999	2	0.838086
20220812	7.7.041	R100-1	F	tet-kan(recipient)	3140000	1	denovo	0.188105	0.40613	10.5118	12.3915	2.95073	0	0	0.999999	2	0.838086
20220812	7.7.041	R100-1	F	tet-kan(recipient)	3140000	1	denovo	0.294057	0.289887	12.4914	15.1836	2.60553	0	0	0.999999	2	0.838086
20220812	7.7.041	R100-1	F	tet-kan(recipient)	3140000	1	denovo	0.101831	0.243172	13.7918	17.0792	1.95727	0	0	0.999999	2	0.838086
20220812	7.7.041	R100-1	F	tet-kan(recipient)	3140000	1	denovo	0.292071	0.372046	10.8435	12.8047	3.23868	0	0	0.999999	2	0.838086
20220812	7.7.041	R100-1	F	tet-kan(recipient)	3140000	1	denovo	0.710406	0.579787	10.4941	11.6166	3.96081	0	0	0.999999	2	0.838086
20220812	7.7.041	R100-1	F	tet-kan(recipient)	3140000	1	denovo	0.210409	0.299158	8.20017	10.7282	3.06564	0	0	0.999999	2	0.838086
20220812	7.7.041	R100-1	F	tet-kan(recipient)	3140000	1	denovo	0.202246	0.381258	7.43257	9.33753	3.3236	0	0	0.999999	2	0.838086
20220812	7.7.041	R100-1	F	tet-kan(recipient)	3140000	1	denovo	0.153748	0.287491	11.8599	14.622	2.28366	0	0	0.999999	2	0.838086
20220812	7.7.041	R100-1	F	tet-kan(recipient)	3140000	1	denovo	0.419502	0.470336	8.21209	9.71557	3.56378	0	0	0.999999	2	0.838086
20220812	7.7.041	R100-1	F	tet-kan(recipient)	3140000	1	denovo	0.567557	0.439613	7.89638	9.39964	3.92691	0	0	0.999999	2	0.838086
20220812	7.7.041	R100-1	F	tet-kan(recipient)	3140000	1	denovo	0.445826	0.368345	7.08102	9.13231	3.00757	0	0	0.999999	2	0.838086
20220812	7.7.041	R100-1	F	tet-kan(recipient)	3140000	1	denovo	0.110517	0.268115	12.2591	15.2241	2.25504	0	0	0.999999	2	0.838086
20220812	7.7.041	R100-1	F	tet-kan(recipient)	3140000	1	denovo	0.21379	0.39793	12.2225	14.2061	2.46532	0	0	0.999999	2	0.838086
20220812	7.7.041	R100-1	F	tet-kan(recipient)	3140000	1	denovo	0.155214	0.287072	11.4268	14.2007	2.2162	0	0	0.999999	2	0.838086
20220812	7.7.041	R100-1	F	tet-kan(recipient)	3140000	1	denovo	0.43232	0.537789	7.03749	8.28983	3.80913	0	0	0.999999	2	0.838086
20220812	7.7.041	R100-1	F	tet-kan(recipient)	3140000	1	denovo	0.398991	0.35114	7.69063	9.92349	2.57826	0	0	0.999999	2	0.838086
20220812	7.7.041	R100-1	F	tet-kan(recipient)	3140000	1	denovo	0.289077	0.338299	7.2795	9.60756	2.49741	0	0	0.999999	2	0.838086
20220812	7.7.041	R100-1	F	tet-kan(recipient)	3140000	1	denovo	0.245457	0.280556	7.69994	10.5338	2.29109	0	0	0.999999	2	0.838086
20220812	7.7.041	R100-1	F	tet-kan(recipient)	3140000	1	denovo	0.279964	0.359184	8.86278	11.0306	2.72253	0	0	0.999999	2	0.838086
20220812	7.7.041	R100-1	F	tet-kan(recipient)	3140000	1	denovo	0.588167	0.441453	8.09865	9.78848	3.14754	0	0	0.999999	2	0.838086
20220812	7.7.041	R100-1	F	tet-kan(recipient)	3140000	1	denovo	0.245738	0.417109	9.97966	11.8596	2.59857	0	0	0.999999	2	0.838086
20220812	7.7.041	R100-1	F	tet-kan(recipient)	3140000	1	denovo	1.09204	0.854271	7.17319	7.9523	3.87984	0	0	0.999999	2	0.838086
20220812	7.7.041	R100-1	F	tet-kan(recipient)	3140000	1	denovo	1.04471	0.394197	12.2879	14.2277	2.8006	0	0	0.999999	2	0.838086
20220812	7.7.041	R100-1	F	tet-kan(recipient)	3140000	1	denovo	0.386688	0.309541	11.0269	13.6094	1.9944	0	0	0.999999	2	0.838086
20220812	7.7.041	R100-1	F	tet-kan(recipient)	3140000	1	denovo	0.147131	0.31807	8.99328	11.4437	2.59857	0	0	0.999999	2	0.838086
20220812	7.7.041	R100-1	F	tet-kan(recipient)	3140000	1	denovo	0.375217	0.46706	8.26912	9.82358	3.45526	0	0	0.999999	2	0.838086
20220812	7.7.041	R100-1	F	tet-kan(recipient)	3140000	1	denovo	0.56899	0.488327	10.2553	11.8245	2.87564	0	0	0.999999	2	0.838086
20220812	7.7.041	R100-1	F	tet-kan(recipient)	3140000	1	denovo	0.237664	0.249401	8.57062	11.7678	2.09404	0	0	0.999999	2	0.838086
20220812	7.7.041	R100-1	F	tet-kan(recipient)	3140000	1	denovo	0.250421	0.495014	7.09484	8.63006	2.96411	0	0	0.999999	2	0.838086
20220812	7.7.041	R100-1	F	tet-kan(recipient)	3140000	1	denovo	0.243095	0.251519	8.92193	12.0999	2.18605	0	0	0.999999	2	0.838086
20220812	7.7.041	R100-1	F	tet-kan(recipient)	3140000	1	denovo	0.901007	0.412167	17.3383	19.2475	2.42775	0	0	0.999999	2	0.838086
20220812	7.7.041	R100-1	F	tet-kan(recipient)	3140000	1	denovo	0.473604	0.375214	11.6373	13.739	2.45893	0	0	0.999999	2	0.838086
20220812	7.7.041	R100-1	F	tet-kan(recipient)	3140000	1	denovo	0.224447	0.289517	8.76278	11.4977	2.3979	0	0	0.999999	2	0.838086
20220812	7.7.041	R100-1	F	tet-kan(recipient)	3140000	1	denovo	0.239724	0.307899	12.6102	15.2106	1.73993	0	0	0.999999	2	0.838086
20220812	7.7.042	R100-1	F	tet-kan(recipient)	2690000	2	adapted	0.180048	0.341022	16.0422	18.3834	2.09793	0	0	0.999999	2	0.838086
20220812	7.7.042	R100-1	F	tet-kan(recipient)	2690000	2	adapted	0.227269	0.472076	11.2107	12.7777	3.21425	0	0	0.999999	2	0.838086
20220812	7.7.042	R100-1	F	tet-kan(recipient)	2690000	2	adapted	0.259607	0.431709	11.8535	13.604	3.05505	0	0	0.999999	2	0.838086
20220812	7.7.042	R100-1	F	tet-kan(recipient)	2690000	2	adapted	0.255855	0.406049	12.0543	13.9415	2.89631	0	0	0.999999	2	0.838086
20220812	7.7.042	R100-1	F	tet-kan(recipient)	2690000	2	adapted	0.217937	0.335481	11.4001	13.7147	2.70805	0	0	0.999999	2	0.838086
20220812	7.7.042	R100-1	F	tet-kan(recipient)	2690000	2	adapted	0.196848	0.314412	11.8324	14.306	2.6768	0	0	0.999999	2	0.838086
20220812	7.7.042	R100-1	F	tet-kan(recipient)	2690000	2	adapted	0.433035	0.475156	11.6969	13.3042	2.91476	0	0	0.999999	2	0.838086
20220812	7.7.042	R100-1	F	tet-kan(recipient)	2690000	2	adapted	0.277729	0.282775	9.33172	12.0162	2.85559	0	0	0.999999	2	0.838086
20220812	7.7.042	R100-1	F	tet-kan(recipient)	2690000	2	adapted	0.770179	0.401017	12.9547	14.865	2.90872	0	0	0.999999	2	0.838086
20220812	7.7.042	R100-1	F	tet-kan(recipient)	2690000	2	adapted	0.182935	0.312854	16.0426	18.5995	1.9611	0	0	0.999999	2	0.838086
20220812	7.7.042	R100-1	F	tet-kan(recipient)	2690000	2	adapted	0.466232	0.375098	12.805	14.8839	2.67304	0	0	0.999999	2	0.838086
20220812	7.7.042	R100-1	F	tet-kan(recipient)	2690000	2	adapted	0.300586	0.31643	11.7005	14.1548	2.71298	0	0	0.999999	2	0.838086
20220812	7.7.042	R100-1	F	tet-kan(recipient)	2690000	2	adapted	0.594319	0.339105	12.3314	14.6625	2.37822	0	0	0.999999	2	0.838086
20220812	7.7.042	R100-1	F	tet-kan(recipient)	2690000	2	adapted	0.466144	0.467433	12.9777	14.6463	2.65996	0	0	0.999999	2	0.838086
20220812	7.7.042	R100-1	F	tet-kan(recipient)	2690000	2	adapted	0.66684	0.444264	10.8322	12.5374	2.97435	0	0	0.999999	2	0.838086
20220812	7.7.042	R100-1	F	tet-kan(recipient)	2690000	2	adapted	0.292667	0.435241	11.6672	13.4446	2.74084	0	0	0.999999	2	0.838086
20220812	7.7.042	R100-1	F	tet-kan(recipient)	2690000	2	denovo	0.272792	0.378881	8.66948	10.5851	3.36557	0	0	0.999999	2	0.838086
20220812	7.7.042	R100-1	F	tet-kan(recipient)	2690000	2	denovo	0.349819	0.400165	8.57799	10.4338	3.17696	0	0	0.999999	2	0.838086
20220812	7.7.042	R100-1	F	tet-kan(recipient)	2690000	2	denovo	0.399145	0.424925	8.41168	10.1044	3.42659	0	0	0.999999	2	0.838086
20220812	7.7.042	R100-1	F	tet-kan(recipient)	2690000	2	denovo	0.333401	0.366538	16.1832	18.3618	2.08301	0	0	0.999999	2	0.838086
20220812	7.7.042	R100-1	F	tet-kan(recipient)	2690000	2	denovo	0.333401	0.362652	16.1972	18.3969	2.14175	0	0	0.999999	2	0.838086
20220812	7.7.042	R100-1	F	tet-kan(recipient)	2690000	2	denovo	0.894891	0.670437	10.1231	11.0252	4.2711	0	0	0.999999	2	0.838086
20220812	7.7.042	R100-1	F	tet-kan(recipient)	2690000	2	denovo	0.59767	0.590433	7.33862	8.55716	3.42909	0	0	0.999999	2	0.838086
20220812	7.7.042	R100-1	F	tet-kan(recipient)	2690000	2	denovo	0.513683	0.578642	7.70713	8.63546	4.66706	0	0	0.999999	2	0.838086
20220812	7.7.042	R100-1	F	tet-kan(recipient)	2690000	2	denovo	0.516509	0.525203	7.74551	9.12691	3.34639	0	0	0.999999	2	0.838086
20220812	7.7.042	R100-1	F	tet-kan(recipient)	2690000	2	denovo	0.802901	0.755085	8.2268	9.10531	3.91069	0	0	0.999999	2	0.838086
20220812	7.7.042	R100-1	F	tet-kan(recipient)	2690000	2	denovo	0.356639	0.361135	11.1304	13.2907	2.6418	0	0	0.999999	2	0.838086
20220812	7.7.042	R100-1	F	tet-kan(recipient)	2690000	2	denovo	0.590009	0.477661	7.46004	9.027	3.09302	0	0	0.999999	2	0.838086
20220812	7.7.042	R100-1	F	tet-kan(recipient)	2690000	2	denovo	0.355739	0.408757	8.8755	10.7066	3.12457	0	0	0.999999	2	0.838086
20220812	7.7.042	R100-1	F	tet-kan(recipient)	2690000	2	denovo	0.184782	0.629386	7.58903	8.83258	2.92203	0	0	0.999999	2	0.838086
20220812	7.7.042	R100-1	F	tet-kan(recipient)	2690000	2	denovo	0.325596	0.439303	7.37023	9.0081	3.42503	0	0	0.999999	2	0.838086
20220812	7.7.042	R100-1	F	tet-kan(recipient)	2690000	2	denovo	0.182935	0.526565	8.41771	9.87219	2.92376	0	0	0.999999	2	0.838086
20220812	7.7.042	R100-1	F	tet-kan(recipient)	2690000	2	denovo	0.759037	0.535848	7.68799	9.08371	3.11543	0	0	0.999999	2	0.838086
20220812	7.7.042	R100-1	F	tet-kan(recipient)	2690000	2	denovo	1.20546	0.741103	7.46097	8.47075	3.12919	0	0	0.999999	2	0.838086
20220812	7.7.042	R100-1	F	tet-kan(recipient)	2690000	2	denovo	0.41354	0.528705	7.39538	8.83258	3.00575	0	0	0.999999	2	0.838086
20220812	7.7.042	R100-1	F	tet-kan(recipient)	2690000	2	denovo	0.564645	0.547835	8.11789	9.36184	3.7281	0	0	0.999999	2	0.838086
20220812	7.7.042	R100-1	F	tet-kan(recipient)	2690000	2	denovo	0.40998	0.547008	8.88133	10.2826	2.94819	0	0	0.999999	2	0.838086
20220812	7.7.042	R100-1	F	tet-kan(recipient)	2690000	2	denovo	0.802901	0.383856	11.5883	13.6121	2.75457	0	0	0.999999	2	0.838086
20220812	7.7.042	R100-1	F	tet-kan(recipient)	2690000	2	denovo	0.485498	0.484927	10.7951	12.405	2.63689	0	0	0.999999	2	0.838086
20220812	7.7.042	R100-1	F	tet-kan(recipient)	2690000	2	denovo	0.205534	0.270791	8.12977	10.9793	2.71602	0	0	0.999999	2	0.838086
20220812	7.7.042	R100-1	F	tet-kan(recipient)	2690000	2	denovo	0.444193	0.335315	10.3502	12.7102	2.4587	0	0	0.999999	2	0.838086
20220812	7.7.042	R100-1	F	tet-kan(recipient)	2690000	2	denovo	0.510068	0.482483	7.33008	8.88659	3.12142	0	0	0.999999	2	0.838086
20220812	7.7.042	R100-1	F	tet-kan(recipient)	2690000	2	denovo	0.10422	0.519383	10.4435	11.9271	2.8044	0	0	0.999999	2	0.838086
20220812	7.7.042	R100-1	F	tet-kan(recipient)	2690000	2	denovo	0.266284	0.287883	8.97449	11.7246	2.35569	0	0	0.999999	2	0.838086
20220812	7.7.042	R100-1	F	tet-kan(recipient)	2690000	2	denovo	0.349819	0.521884	11.5599	12.8722	3.73767	0	0	0.999999	2	0.838086
20220812	7.7.042	R100-1	F	tet-kan(recipient)	2690000	2	denovo	0.491414	0.520058	10.0603	11.5005	3.054	0	0	0.999999	2	0.838086
20220812	7.7.042	R100-1	F	tet-kan(recipient)	2690000	2	denovo	0.311991	0.337137	8.39509	10.6823	2.74572	0	0	0.999999	2	0.838086
20220812	7.7.042	R100-1	F	tet-kan(recipient)	2690000	2	denovo	0.378701	0.586804	7.43289	8.72457	3.02355	0	0	0.999999	2	0.838086
20220812	7.7.042	R100-1	F	tet-kan(recipient)	2690000	2	denovo	0.473095	0.487984	7.43657	8.9892	2.99644	0	0	0.999999	2	0.838086
20220812	7.7.042	R100-1	F	tet-kan(recipient)	2690000	2	denovo	0.484891	0.504695	7.29438	8.69757	3.52418	0	0	0.999999	2	0.838086
