# Supplementary material for: Tradeoff between lag time and growth rate drives the plasmid acquisition cost
Source: Nat Commun. 2023 Apr 24;14:2343. doi: 10.1038/s41467-023-38022-6 (PMC10126158; doi:10.1038/s41467-023-38022-6)
Supplement: Supplementary file 4 — Source Data [file 41467_2023_38022_MOESM4_ESM.zip › source data/sourcedata_FigS8.xlsx]

## Sheet: Sheet1
Source Data for Supplementary Figure 8
ID	TYPE	Plasmid1	Plasmid2	Plasmid1Drug	Plasmid2Drug	TotalDrug	BiologicalReplicate	INITIAL_DENSITY_PERML	INITIAL_DENSITY_PERUL	INIT_RATIO_GOAL	Dilution1	t0_CFU_PLASMID1	RatioP1	InitialP1_well	Dilution2	t0_CFU_PLASMID2	RatioP2	InitialP2_well	t0_P1_	t0_P2_	t24_CFU_PLASMID1	t24_CFU_PLASMID2	t24_TOTAL	t24_P1_	t24_P2_
7.7.025	Adapted	RP4	pB10	Carb	Strep	Tet	1	300	60	1:1	10000000	2.38333e+09	2	23.8333	10000000	3.15833e+09	2	31.5833	43.0075	56.9925	2.10833e+09	2.01154e+09	2503571429	84.213	80.3468
7.7.025	Adapted	RP4	pB10	Carb	Strep	Tet	2	300	60	1:1	10000000	1925000000	2	19.25	10000000	2.36667e+09	2	23.6667	44.8544	55.1456	1.76667e+09	1.90333e+09	2650000000	66.6667	71.8239
7.7.025	Adapted	RP4	pB10	Carb	Strep	Tet	3	300	60	1:1	10000000	3.56667e+09	2	35.6667	10000000	2.88333e+09	2	28.8333	55.2972	44.7028	1770000000	2109375000	2423076923	73.0476	87.0536
7.7.054	Adapted	RP4	R64drd	Carb	Strep	Tet	4	250000	50000	1:1	8000	1.76667e+09	2	22083.3	8000	1.98333e+09	2	24791.7	47.1111	52.8889	1.46154e+09	1.27727e+08	1500000000	97.4359	8.51515
7.7.054	Adapted	RP4	R64drd	Carb	Strep	Tet	5	250000	50000	1:1	8000	1.51667e+09	2	18958.3	8000	1500000000	2	18750	50.2762	49.7238	1.40333e+09	150000000	1.32381e+09	106.007	11.3309
7.7.054	Adapted	RP4	R64drd	Carb	Strep	Tet	6	250000	50000	1:1	8000	2.13333e+09	2	26666.7	8000	3.33333e+09	2	41666.7	39.0244	60.9756	1.62941e+09	253200000	1631250000	99.8873	15.5218
7.7.054	Adapted	RP4	R64drd	Carb	Strep	Tet	1	250000	50000	1:2	8000	1.76667e+09	3	14722.2	8000	1.98333e+09	1.5	33055.6	30.814	69.186	1.37059e+09	1.86364e+08	1.35333e+09	101.275	13.7707
7.7.054	Adapted	RP4	R64drd	Carb	Strep	Tet	2	250000	50000	1:2	8000	1.51667e+09	3	12638.9	8000	1500000000	1.5	25000	33.5793	66.4207	1210000000	290000000	1.20278e+09	100.6	24.1109
7.7.054	Adapted	RP4	R64drd	Carb	Strep	Tet	3	250000	50000	1:2	8000	2.13333e+09	3	17777.8	8000	3.33333e+09	1.5	55555.6	24.2424	75.7576	1.15667e+09	213800000	1.54333e+09	74.946	13.8531
7.7.054	Adapted	RP4	R64drd	Carb	Strep	Tet	1	250000	50000	1:4	8000	1.76667e+09	5	8833.33	8000	1.98333e+09	1.25	39666.7	18.2131	81.7869	1012500000	1.93621e+08	1.29706e+09	78.0612	14.9277
7.7.054	Adapted	RP4	R64drd	Carb	Strep	Tet	2	250000	50000	1:4	8000	1.51667e+09	5	7583.33	8000	1500000000	1.25	30000	20.1774	79.8226	1.05714e+09	3.23148e+08	1.00278e+09	105.421	32.2253
7.7.054	Adapted	RP4	R64drd	Carb	Strep	Tet	3	250000	50000	1:4	8000	2.13333e+09	5	10666.7	8000	3.33333e+09	1.25	66666.7	13.7931	86.2069	9.15789e+08	2.57609e+08	1050000000	87.218	24.5342
7.7.054	Adapted	RP4	R64drd	Carb	Strep	Tet	1	250000	50000	1:24	8000	1.76667e+09	25	1766.67	8000	1.98333e+09	1.04	47676.3	3.57314	96.4269	3.08333e+08	365000000	7.68182e+08	40.1381	47.5148
7.7.054	Adapted	RP4	R64drd	Carb	Strep	Tet	2	250000	50000	1:24	8000	1.51667e+09	25	1516.67	8000	1500000000	1.04	36057.7	4.03644	95.9636	304500000	4.04167e+08	6.45455e+08	47.1761	62.6174
7.7.054	Adapted	RP4	R64drd	Carb	Strep	Tet	3	250000	50000	1:24	8000	2.13333e+09	25	2133.33	8000	3.33333e+09	1.04	80128.2	2.59335	97.4066	3.53846e+08	3.73704e+08	6.95833e+08	50.8521	53.7059
